# Supplementary material for: Transcriptome and Proteome of Methicillin-Resistant Staphylococcus aureus Small-Colony Variants Reveal Changed Metabolism and Increased Immune Evasion
Source: Microbiol Spectr. 2023 Feb 14;11(2):e01898-22. doi: 10.1128/spectrum.01898-22 (PMC10101100; doi:10.1128/spectrum.01898-22)
Supplement: Supplemental file 1 — Supplemental material. Download spectrum.01898-22-s0001.xlsx, XLSX file, 0.5 MB [file spectrum.01898-22-s0001.xlsx]

## Sheet: IE2-VS-IE1_transcriptome
GeneID	Length	IE1_CO2-Expression	IE2_CO2-Expression	log2FoldChange(IE2_CO2/IE1_CO2)	Padj	Up/Down-Regulation	Pvalue	Symbol	Cellular Component	Molecular Function	Biological Process	Kegg Orthology	Nr Description
SATW20_RS16405	195	2.56353	1.15282	-1.15296	0.417118	*	0.284884	SATW20_RS16405//SATW20_RS16405	NA	NA	NA	NA	gi|304342332|gb|EFM08224.1|//hypothetical protein HMPREF0783_0134 [Staphylococcus aureus subsp. aureus ATCC BAA-39]
SATW20_RS14650	432	16.6342	20.831	0.324579	0.684752	*	0.560531	SATW20_RS14650//SATW20_RS14650	NA	GO:0016811//hydrolase activity, acting on carbon-nitrogen (but not peptide) bonds, in linear amides	NA	K01227//mannosyl-glycoprotein endo-beta-N-acetylglucosaminidase [EC:3.2.1.96];K01446//peptidoglycan recognition protein	gi|446378006|ref|WP_000455861.1|//MULTISPECIES: peptidase M23 [Bacteria]
SATW20_RS06745	783	162.762	112.299	-0.53542	0.0572193	*	0.0252004	SATW20_RS06745//SATW20_RS06745	GO:0031224//intrinsic component of membrane	GO:0070567//cytidylyltransferase activity	GO:0006644//phospholipid metabolic process	K00981//phosphatidate cytidylyltransferase [EC:2.7.7.41]	gi|446791157|ref|WP_000868413.1|//phosphatidate cytidylyltransferase [Staphylococcus aureus]
SATW20_RS06335	1350	675.414	878.64	0.3795	0.346798	*	0.224399	SATW20_RS06335//SATW20_RS06335	GO:0044424//intracellular part	GO:0032559//adenyl ribonucleotide binding;GO:0016881//acid-amino acid ligase activity	GO:0065008//regulation of biological quality;GO:0009987//cellular process;GO:0045229//external encapsulating structure organization;GO:0000270//peptidoglycan metabolic process	K01925//UDP-N-acetylmuramoylalanine--D-glutamate ligase [EC:6.3.2.9]	gi|379993399|gb|EIA14845.1|//UDP-N-acetylmuramoylalanine--D-glutamate ligase [Staphylococcus aureus subsp. aureus DR10]
SATW20_RS05210	309	459.954	146.338	-1.65219	1.19e-08	Down	1.43e-09	SATW20_RS05210//SATW20_RS05210	NA	GO:0016741//transferase activity, transferring one-carbon groups	GO:0006730//one-carbon metabolic process	K00640//serine O-acetyltransferase [EC:2.3.1.30];K03593//ATP-binding protein involved in chromosome partitioning	gi|294824760|gb|EFG41182.1|//UPF0195 protein yitW [Staphylococcus aureus A9754]
SATW20_RS14150	942	200.257	434.179	1.11644	0.000608331	Up	0.000156538	SATW20_RS14150//SATW20_RS14150	NA	GO:0042626//ATPase activity, coupled to transmembrane movement of substances	GO:0051234//establishment of localization	K05845//osmoprotectant transport system substrate-binding protein	gi|446644207|ref|WP_000721553.1|//amino acid transporter [Staphylococcus aureus]
SATW20_RS09855	788	738.706	1144.25	0.631336	0.0924684	*	0.0448799	SATW20_RS09855//SATW20_RS09855	NA	NA	NA	NA	gi|329314506|gb|AEB88919.1|//Prophage protein [Staphylococcus aureus subsp. aureus T0131]
SATW20_RS09850	540	53.3402	29.115	-0.873462	0.0656215	*	0.0296842	SATW20_RS09850//SATW20_RS09850	NA	NA	NA	NA	gi|487705988|ref|WP_001790220.1|//hypothetical protein [Staphylococcus aureus]
SATW20_RS12735	1002	428.265	1045.82	1.28806	3.02e-09	Up	3.43e-10	SATW20_RS12735//SATW20_RS12735	NA	GO:0016616//oxidoreductase activity, acting on the CH-OH group of donors, NAD or NADP as acceptor;GO:0046914//transition metal ion binding	GO:0008152//metabolic process	K00344//NADPH2:quinone reductase [EC:1.6.5.5];K00001//alcohol dehydrogenase [EC:1.1.1.1]	gi|446704599|ref|WP_000781945.1|//zinc-type alcohol dehydrogenase-like protein SACOL2177 [Staphylococcus aureus]
SATW20_RS10790	285	4.07378	14.132	1.79453	0.035173	Up	0.0144272	SATW20_RS10790//SATW20_RS10790	NA	NA	NA	NA	gi|87126903|gb|ABD21417.1|//phi77 ORF045-like protein [Staphylococcus aureus subsp. aureus USA300_FPR3757]
SATW20_RS00060	969	107.11	39.8397	-1.42682	0.0278164	Down	0.0109017	SATW20_RS00060//SATW20_RS00060	GO:0044424//intracellular part	GO:0016413//O-acetyltransferase activity	GO:0000097//sulfur amino acid biosynthetic process	K00641//homoserine O-acetyltransferase [EC:2.3.1.31]	gi|446108630|ref|WP_000186485.1|//homoserine O-acetyltransferase [Staphylococcus aureus]
SATW20_RS11985	1269	124.573	37.7132	-1.72385	0.00292667	Down	0.000870296	SATW20_RS11985//SATW20_RS11985	NA	GO:0048037//cofactor binding;GO:0016841//ammonia-lyase activity	GO:0008652//cellular amino acid biosynthetic process;GO:0006549//isoleucine metabolic process	K01754//threonine dehydratase [EC:4.3.1.19]	gi|446138998|ref|WP_000216853.1|//L-threonine dehydratase biosynthetic IlvA [Staphylococcus aureus]
SATW20_RS09520	1503	95.4243	164.853	0.788756	0.0127849	*	0.00447494	SATW20_RS09520//SATW20_RS09520	NA	NA	NA	NA	gi|447184422|ref|WP_001261678.1|//pyridine nucleotide-disulfide oxidoreductase [Staphylococcus aureus]
SATW20_RS01515	1335	20.5127	37.0698	0.853731	0.250104	*	0.150044	SATW20_RS01515//SATW20_RS01515	GO:0031224//intrinsic component of membrane	NA	GO:0051704//multi-organism process	NA	gi|446162474|ref|WP_000240329.1|//protein EssB [Staphylococcus aureus]
SATW20_RS07415	774	13.3848	65.2043	2.28437	4.16e-08	Up	5.48e-09	SATW20_RS07415//SATW20_RS07415	GO:0016020//membrane	GO:0032559//adenyl ribonucleotide binding;GO:0017111//nucleoside-triphosphatase activity	GO:0006810//transport;GO:0009207//purine ribonucleoside triphosphate catabolic process	K02031//peptide/nickel transport system ATP-binding protein	gi|160368355|gb|ABX29326.1|//oligopeptide ABC superfamily ATP binding cassette transporter, ABC protein [Staphylococcus aureus subsp. aureus USA300_TCH1516]
SATW20_RS00125	2319	311.137	133.795	-1.21753	0.0140168	Down	0.00499448	SATW20_RS00125//SATW20_RS00125	GO:0044464//cell part	GO:0043169//cation binding;GO:0008252//nucleotidase activity	GO:0009117//nucleotide metabolic process	K11751//5'-nucleotidase / UDP-sugar diphosphatase [EC:3.1.3.5 3.6.1.45]	gi|446568406|ref|WP_000645752.1|//multifunctional 2',3'-cyclic-nucleotide 2'-phosphodiesterase/5'-nucleotidase/3'-nucleotidase [Staphylococcus aureus]
SATW20_RS00620	1593	934.39	398.024	-1.23117	9.86e-07	Down	1.59e-07	SATW20_RS00620//SATW20_RS00620	NA	GO:0008028//monocarboxylic acid transmembrane transporter activity	GO:0015711//organic anion transport	K03303//lactate permease	gi|920550106|ref|WP_052999135.1|//L-lactate permease [Staphylococcus aureus]
SATW20_RS14760	864	305.846	458.01	0.582574	0.00725586	*	0.00237288	SATW20_RS14760//SATW20_RS14760	NA	GO:0016740//transferase activity	GO:0016109//tetraterpenoid biosynthetic process	K10208//4,4'-diapophytoene synthase [EC:2.5.1.96]	gi|390981234|pdb|4F6V|A//Chain A, Crystal Structure Of Dehydrosqualene Synthase (Crtm) From S. Aureus Complexed With Bph-1034, Mg2+ And Fmp.
SATW20_RS09010	528	2044.97	584.259	-1.8074	3.86e-11	Down	3.6e-12	SATW20_RS09010//SATW20_RS09010	GO:0044424//intracellular part	GO:0008135//translation factor activity, RNA binding	GO:0006412//translation	K02520//translation initiation factor IF-3	gi|600748488|gb|EYP40454.1|//translation initiation factor IF-3 [Staphylococcus aureus DAR1275]
SATW20_RS07875	1104	295.645	401.886	0.442922	0.212001	*	0.122862	SATW20_RS07875//SATW20_RS07875	NA	NA	NA	K12600//superkiller protein 3	gi|499762900|ref|WP_011443634.1|//hypothetical protein [Staphylococcus aureus]
SATW20_RS14180	1638	134.007	840.915	2.64966	9.14e-19	Up	4.37e-20	SATW20_RS14180//SATW20_RS14180	GO:0031224//intrinsic component of membrane	GO:0005275//amine transmembrane transporter activity	GO:0006865//amino acid transport	K03294//basic amino acid/polyamine antiporter, APA family	gi|446953460|ref|WP_001030716.1|//amino acid:proton symporter [Staphylococcus aureus]
SATW20_RS03625	537	1176.72	1461.86	0.313038	0.348552	*	0.226153	SATW20_RS03625//SATW20_RS03625	NA	NA	NA	NA	gi|446556436|ref|WP_000633782.1|//NAD(P)H-dependent oxidoreductase [Staphylococcus aureus]
SATW20_RS05945	3453	2877.16	521.437	-2.46408	3.59e-19	Down	1.64e-20	SATW20_RS05945//SATW20_RS05945	NA	GO:0016879//ligase activity, forming carbon-nitrogen bonds;GO:0032559//adenyl ribonucleotide binding;GO:0016885//ligase activity, forming carbon-carbon bonds	GO:0006006//glucose metabolic process	K01958//pyruvate carboxylase [EC:6.4.1.1]	gi|520997382|gb|AGP28022.1|//Pyruvate carboxylase [Staphylococcus aureus Bmb9393]
SATW20_RS10525	1470	455.287	687.779	0.595168	0.0373899	*	0.0154639	SATW20_RS10525//SATW20_RS10525	GO:0044424//intracellular part	GO:0016763//transferase activity, transferring pentosyl groups	GO:0019357//nicotinate nucleotide biosynthetic process;GO:0019359//nicotinamide nucleotide biosynthetic process	K00763//nicotinate phosphoribosyltransferase [EC:6.3.4.21]	gi|296886434|gb|EFH25363.1|//nicotinate phosphoribosyltransferase [Staphylococcus aureus subsp. aureus ATCC 51811]
SATW20_RS02385	1269	196.394	68.1297	-1.5274	0.00171472	Down	0.000487014	SATW20_RS02385//SATW20_RS02385	GO:0031224//intrinsic component of membrane	NA	GO:0006810//transport	K16169//xanthine permease	gi|446715687|ref|WP_000793010.1|//xanthine permease [Staphylococcus aureus]
SATW20_RS13645	969	459.535	325.782	-0.496268	0.0337552	*	0.0137299	SATW20_RS13645//SATW20_RS13645	NA	NA	NA	K03748//SanA protein	gi|909627321|ref|WP_049882231.1|//hypothetical protein [Staphylococcus aureus]
SATW20_RS10475	2004	580.72	707.657	0.285209	0.403229	*	0.273454	ligA	GO:0044464//cell part	GO:0043169//cation binding;GO:0003909//DNA ligase activity;GO:0003676//nucleic acid binding	GO:0033554//cellular response to stress;GO:0006259//DNA metabolic process	K01972//DNA ligase (NAD+) [EC:6.5.1.2]	gi|916109701|ref|WP_050956848.1|//DNA ligase (NAD(+)) LigA [Staphylococcus aureus]
SATW20_RS15505	819	8.58661	7.46342	-0.202252	0.863322	*	0.792812	hisZ	GO:0044424//intracellular part	GO:0016763//transferase activity, transferring pentosyl groups	GO:0006547//histidine metabolic process	NA	gi|507200975|gb|EOR41920.1|//ATP phosphoribosyltransferase regulatory subunit [Staphylococcus aureus subsp. aureus MRGR3]
SATW20_RS13850	3690	3001.42	314.714	-3.25353	3.41e-08	Down	4.43e-09	SATW20_RS13850//SATW20_RS13850	GO:0043234//protein complex	GO:0046914//transition metal ion binding;GO:0051540//metal cluster binding;GO:0016661//oxidoreductase activity, acting on other nitrogenous compounds as donors	GO:0006807//nitrogen compound metabolic process	K00370//nitrate reductase / nitrite oxidoreductase, alpha subunit [EC:1.7.5.1 1.7.99.4]	gi|446436536|ref|WP_000514391.1|//nitrate reductase subunit alpha [Staphylococcus aureus]
SATW20_RS09790	567	33.1023	6.73325	-2.29756	8.25e-05	Down	1.84e-05	SATW20_RS09790//SATW20_RS09790	NA	NA	NA	NA	gi|925748655|emb|CUD29412.1|//probable beta-lactamase [Staphylococcus aureus]
SATW20_RS07625	486	272.268	51.9127	-2.39087	2.01e-09	Down	2.23e-10	SATW20_RS07625//SATW20_RS07625	NA	GO:0003824//catalytic activity;GO:0003676//nucleic acid binding	GO:0006310//DNA recombination	K07491//putative transposase	gi|997623789|emb|CXZ91182.1|//IS605/IS200-like transposase [Staphylococcus aureus]
SATW20_RS04025	543	34.3265	70.0013	1.02806	0.00504875	Up	0.00158932	SATW20_RS04025//SATW20_RS04025	NA	GO:0016407//acetyltransferase activity	NA	K03790//ribosomal-protein-alanine N-acetyltransferase [EC:2.3.1.128];K13832//3-dehydroquinate dehydratase / shikimate dehydrogenase [EC:4.2.1.10 1.1.1.25]	gi|686171212|ref|WP_031795640.1|//acetyltransferase [Staphylococcus aureus]
SATW20_RS14485	696	888.128	11.793	-6.23476	1.37e-68	Down	1.22e-70	SATW20_RS14485//SATW20_RS14485	NA	GO:0032559//adenyl ribonucleotide binding;GO:0017111//nucleoside-triphosphatase activity	GO:0009207//purine ribonucleoside triphosphate catabolic process	K01990//ABC-2 type transport system ATP-binding protein	gi|446305049|ref|WP_000382904.1|//lantibiotic ABC transporter ATP-binding protein [Staphylococcus aureus]
SATW20_RS02390	1467	2163.6	1433.89	-0.593502	0.0184166	*	0.00686269	SATW20_RS02390//SATW20_RS02390	NA	GO:0016616//oxidoreductase activity, acting on the CH-OH group of donors, NAD or NADP as acceptor;GO:0043169//cation binding	GO:0009168//purine ribonucleoside monophosphate biosynthetic process	K00088//IMP dehydrogenase [EC:1.1.1.205]	gi|446186216|ref|WP_000264071.1|//MULTISPECIES: IMP dehydrogenase [Staphylococcus]
SATW20_RS08140	1407	6099.35	8132.33	0.415014	0.0786478	*	0.0368889	SATW20_RS08140//SATW20_RS08140	NA	GO:0016616//oxidoreductase activity, acting on the CH-OH group of donors, NAD or NADP as acceptor;GO:0000166//nucleotide binding;GO:0048037//cofactor binding	GO:0006007//glucose catabolic process;GO:0019520//aldonic acid metabolic process	K00033//6-phosphogluconate dehydrogenase [EC:1.1.1.44 1.1.1.343]	gi|920547219|ref|WP_052998388.1|//phosphogluconate dehydrogenase (NADP(+)-dependent, decarboxylating) [Staphylococcus aureus]
SATW20_RS07740	1323	896.52	174.926	-2.35759	0.00015877	Down	3.66e-05	SATW20_RS07740//SATW20_RS07740	GO:0016020//membrane	NA	GO:0006865//amino acid transport	K03294//basic amino acid/polyamine antiporter, APA family	gi|995496999|emb|CYD22700.1|//amino acid permease [Staphylococcus aureus]
SATW20_RS02500	291	2.13137	5.29305	1.31232	0.341445	*	0.220161	SATW20_RS02500//SATW20_RS02500	NA	NA	NA	NA	gi|800081094|emb|CEZ62637.1|//Uncharacterised protein [Staphylococcus aureus]
SATW20_RS00075	447	431.725	384.955	-0.165423	0.572585	*	0.436286	SATW20_RS00075//SATW20_RS00075	GO:0030529//intracellular ribonucleoprotein complex	GO:0003723//RNA binding	NA	K02939//large subunit ribosomal protein L9	gi|916143094|ref|WP_050959397.1|//50S ribosomal protein L9 [Staphylococcus aureus]
SATW20_RS12545	933	501.212	383.667	-0.385565	0.12134	*	0.0622221	SATW20_RS12545//SATW20_RS12545	NA	NA	NA	NA	gi|147741677|gb|ABQ49975.1|//YbbR family protein [Staphylococcus aureus subsp. aureus JH9]
SATW20_RS09730	1172	1635.94	1262.44	-0.373896	0.311986	*	0.196076	SATW20_RS09730//SATW20_RS09730	NA	GO:0003824//catalytic activity;GO:0003676//nucleic acid binding	GO:0006310//DNA recombination	K07493//putative transposase	gi|313589104|gb|EFR67949.1|//transposase, Mutator family, partial [Enterococcus faecium TX0133a01]
SATW20_RS09260	1131	270.627	188.189	-0.524127	0.0618203	*	0.0276209	SATW20_RS09260//SATW20_RS09260	NA	GO:0003824//catalytic activity	NA	K06019//pyrophosphatase PpaX [EC:3.6.1.1]	gi|253723896|gb|EES92625.1|//hydrolase, haloacid dehalogenase-like family protein [Staphylococcus aureus subsp. aureus USA300_TCH959]
SATW20_RS10310	162	10.6779	11.8246	0.147165	0.863322	*	0.792911	SATW20_RS10310//SATW20_RS10310	NA	NA	NA	NA	gi|356873221|emb|CCE59560.1|//conserved hypothetical protein [Staphylococcus argenteus]
SATW20_RS05870	1095	299.658	142.071	-1.0767	0.001879	Down	0.000535761	SATW20_RS05870//SATW20_RS05870	GO:0016020//membrane;GO:0043234//protein complex	GO:0032559//adenyl ribonucleotide binding;GO:0042626//ATPase activity, coupled to transmembrane movement of substances	GO:0051234//establishment of localization;GO:0009207//purine ribonucleoside triphosphate catabolic process	K11072//spermidine/putrescine transport system ATP-binding protein [EC:3.6.3.31]	gi|997100089|emb|CXS25214.1|//Spermidine Putrescine transport ATP-binding protein potA [Staphylococcus aureus]
SATW20_RS10010	822	461.361	416.052	-0.149134	0.755256	*	0.649713	SATW20_RS10010//SATW20_RS10010	NA	GO:0016836//hydro-lyase activity;GO:0016866//intramolecular transferase activity;GO:0003676//nucleic acid binding	GO:0009451//RNA modification	K06180//23S rRNA pseudouridine1911/1915/1917 synthase [EC:5.4.99.23]	gi|446592029|ref|WP_000669375.1|//RNA pseudouridine synthase [Staphylococcus aureus]
SATW20_RS07665	429	2715.79	2247.13	-0.273287	0.358993	*	0.234404	SATW20_RS07665//SATW20_RS07665	NA	GO:0016671//oxidoreductase activity, acting on a sulfur group of donors, disulfide as acceptor	GO:0008152//metabolic process	K07305//peptide-methionine (R)-S-oxide reductase [EC:1.8.4.12]	gi|446836059|ref|WP_000913315.1|//peptide-methionine (R)-S-oxide reductase [Staphylococcus aureus]
SATW20_RS15625	750	98.7942	23.4564	-2.07444	3.96e-05	Down	8.29e-06	SATW20_RS15625//SATW20_RS15625	NA	NA	NA	K15125//filamentous hemagglutinin	gi|257273203|gb|EEV05305.1|//exported protein [Staphylococcus aureus subsp. aureus 55/2053]
SATW20_RS16450	234	0.162437	0.219556	0.434711	0.684752	*	0.560852	SATW20_RS16450//SATW20_RS16450	NA	NA	NA	NA	NA
SATW20_RS06775	285	72.7571	84.7354	0.219877	0.638645	*	0.503951	SATW20_RS06775//SATW20_RS06775	NA	GO:0008135//translation factor activity, RNA binding	GO:0006412//translation	K07742//uncharacterized protein	gi|446650077|ref|WP_000727423.1|//MULTISPECIES: DNA-binding protein [Bacteria]
SATW20_RS14600	936	132.135	226.81	0.779475	0.00412029	*	0.00127566	SATW20_RS14600//SATW20_RS14600	GO:0044464//cell part	NA	NA	K03298//drug/metabolite transporter, DME family	gi|486201482|ref|WP_001549803.1|//transporter [Staphylococcus aureus]
SATW20_RS00155	372	0.956496	0.327527	-1.54614	0.252636	*	0.151937	SATW20_RS00155//SATW20_RS00155	NA	NA	NA	NA	gi|991152167|emb|CXE95110.1|//Uncharacterised protein [Staphylococcus aureus]
SATW20_RS11895	330	8.30038	4.23961	-0.969244	0.311392	*	0.195353	SATW20_RS11895//SATW20_RS11895	NA	NA	NA	K07112	gi|510813897|ref|WP_016187632.1|//hypothetical protein [Staphylococcus aureus]
SATW20_RS07580	792	256.412	70.7285	-1.8581	2.36e-05	Down	4.75e-06	SATW20_RS07580//SATW20_RS07580	NA	GO:0032559//adenyl ribonucleotide binding;GO:0017111//nucleoside-triphosphatase activity	GO:0009207//purine ribonucleoside triphosphate catabolic process	K04748//nitric oxide reductase NorQ protein	gi|81649326|sp|Q6G9F2.1|Y1352_STAAS//RecName: Full=Uncharacterized protein SAS1352
SATW20_RS06715	768	7291.67	2350.04	-1.63357	1.97e-16	Down	1.17e-17	SATW20_RS06715//SATW20_RS06715	GO:0030529//intracellular ribonucleoprotein complex	GO:0005198//structural molecule activity	GO:0010467//gene expression	K02967//small subunit ribosomal protein S2	gi|995671425|emb|CXX74551.1|//30S ribosomal protein S2 [Staphylococcus aureus]
SATW20_RS10345	1218	1019.98	716.632	-0.509235	0.0420974	*	0.0175913	SATW20_RS10345//SATW20_RS10345	GO:0016020//membrane	GO:0016787//hydrolase activity	NA	K07058	gi|928808402|ref|WP_053876004.1|//ribonuclease BN [Staphylococcus aureus]
SATW20_RS12070	360	39.7883	96.6492	1.28041	0.00150455	Up	0.000421184	SATW20_RS12070//SATW20_RS12070	GO:0044424//intracellular part	GO:0046872//metal ion binding;GO:0016780//phosphotransferase activity, for other substituted phosphate groups	GO:0009058//biosynthetic process;GO:0006631//fatty acid metabolic process	K00997//holo-[acyl-carrier protein] synthase [EC:2.7.8.7]	gi|910751358|pdb|5CXD|A//Chain A, 1.75 Angstrom Resolution Crystal Structure Of The Apo-form Acyl- Carrier-protein Synthase (acps) (acps; Purification Tag Off) From Staphylococcus Aureus Subsp. Aureus Col In The I4 Space Group
SATW20_RS08685	2631	607.768	618.252	0.0246741	0.960348	*	0.93934	SATW20_RS08685//SATW20_RS08685	GO:0044424//intracellular part	GO:0003723//RNA binding;GO:0043169//cation binding;GO:0032559//adenyl ribonucleotide binding;GO:0004812//aminoacyl-tRNA ligase activity	GO:0006418//tRNA aminoacylation for protein translation	K01872//alanyl-tRNA synthetase [EC:6.1.1.7]	gi|446656718|ref|WP_000734064.1|//alanine--tRNA ligase [Staphylococcus aureus]
SATW20_RS03855	1005	269.44	120.37	-1.1625	0.000431569	Down	0.000107852	SATW20_RS03855//SATW20_RS03855	GO:0016020//membrane	NA	NA	K02015//iron complex transport system permease protein	gi|9743645|gb|AAD33526.3|AF132117_3//ferrichrome transport permease [Staphylococcus aureus]
SATW20_RS13020	210	268.466	158.019	-0.764639	0.159637	*	0.0862997	SATW20_RS13020//SATW20_RS13020	GO:0030529//intracellular ribonucleoprotein complex	GO:0005198//structural molecule activity	GO:0010467//gene expression	K02904//large subunit ribosomal protein L29	gi|997013865|emb|CXR34525.1|//50S ribosomal protein L29 [Staphylococcus aureus]
SATW20_RS12745	885	875.522	1070.27	0.289765	0.501649	*	0.364193	SATW20_RS12745//SATW20_RS12745	NA	GO:0003824//catalytic activity	NA	NA	gi|304341906|gb|EFM07810.1|//hypothetical protein HMPREF0783_0399 [Staphylococcus aureus subsp. aureus ATCC BAA-39]
SATW20_RS12055	363	519.213	280.628	-0.887666	0.00983888	*	0.00335623	SATW20_RS12055//SATW20_RS12055	NA	GO:0004518//nuclease activity;GO:0003676//nucleic acid binding	GO:0051704//multi-organism process	K07171//mRNA interferase MazF [EC:3.1.-.-]	gi|747155225|pdb|4OF1|A//Chain A, Crystal Structure Of Toxin From Staphylococcus Aureus Mu50
SATW20_RS02140	546	731.713	145.691	-2.32837	2.89e-19	Down	1.31e-20	SATW20_RS02140//SATW20_RS02140	GO:0030529//intracellular ribonucleoprotein complex	GO:0016407//acetyltransferase activity	NA	K03817//ribosomal-protein-serine acetyltransferase [EC:2.3.1.-]	gi|446389797|ref|WP_000467652.1|//50S ribosomal protein L7 serine acetyltransferase [Staphylococcus aureus]
SATW20_RS13295	837	62.1875	576.418	3.21242	1.58e-31	Up	3.86e-33	SATW20_RS13295//SATW20_RS13295	GO:0044424//intracellular part	GO:0046914//transition metal ion binding	GO:0008152//metabolic process	K03190//urease accessory protein	gi|771534480|ref|WP_045181340.1|//urease accessory protein UreD [Staphylococcus aureus]
SATW20_RS05230	1146	5.61014	17.3013	1.62477	0.0795997	*	0.037424	SATW20_RS05230//SATW20_RS05230	NA	GO:0016747//transferase activity, transferring acyl groups other than amino-acyl groups;GO:0046912//transferase activity, transferring acyl groups, acyl groups converted into alkyl on transfer	GO:0043436//oxoacid metabolic process	K01649//2-isopropylmalate synthase [EC:2.3.3.13]	gi|446542019|ref|WP_000619365.1|//2-isopropylmalate synthase [Staphylococcus aureus]
SATW20_RS06425	1275	1872.95	149.303	-3.64899	3.61e-67	Down	3.48e-69	SATW20_RS06425//SATW20_RS06425	NA	GO:0016812//hydrolase activity, acting on carbon-nitrogen (but not peptide) bonds, in cyclic amides;GO:0043169//cation binding	GO:0006220//pyrimidine nucleotide metabolic process	K01465//dihydroorotase [EC:3.5.2.3]	gi|446689682|ref|WP_000767028.1|//MULTISPECIES: dihydroorotase [Bacteria]
SATW20_RS00240	528	267.37	75.5799	-1.82276	9.89e-09	Down	1.17e-09	SATW20_RS00240//SATW20_RS00240	NA	NA	NA	NA	gi|991151800|emb|CXF06774.1|//Uncharacterised protein [Staphylococcus aureus]
SATW20_RS06180	498	2336.56	63.0332	-5.21213	3.41e-23	Down	1.18e-24	SATW20_RS06180//SATW20_RS06180	GO:0044421//extracellular region part	GO:0032403//protein complex binding	NA	K14200//fibrinogen-binding protein	gi|928790801|ref|WP_053868537.1|//fibrinogen-binding protein [Staphylococcus aureus]
SATW20_RS07225	1989	7226.09	18681.1	1.37029	2.43e-13	Up	1.86e-14	SATW20_RS07225//SATW20_RS07225	NA	GO:0043169//cation binding;GO:0016744//transferase activity, transferring aldehyde or ketonic groups	GO:0006259//DNA metabolic process	K00615//transketolase [EC:2.2.1.1]	gi|686335079|ref|WP_031881810.1|//transketolase [Staphylococcus aureus]
SATW20_RS03410	363	305.22	275.152	-0.149619	0.666325	*	0.536123	SATW20_RS03410//SATW20_RS03410	NA	NA	NA	NA	gi|150373543|dbj|BAF66803.1|//conserved hypothetical protein [Staphylococcus aureus subsp. aureus str. Newman]
SATW20_RS09785	219	0.571138	0.485216	-0.23521	0.8765	*	0.813777	SATW20_RS09785//SATW20_RS09785	NA	NA	NA	NA	gi|487705987|ref|WP_001790219.1|//hypothetical protein [Staphylococcus aureus]
SATW20_RS14345	774	49.5396	53.8986	0.121665	0.885158	*	0.825426	SATW20_RS14345//SATW20_RS14345	GO:0016020//membrane	NA	NA	NA	gi|143684626|sp|Q2FE14.2|Y2430_STAA3//RecName: Full=Uncharacterized lipoprotein SAUSA300_2430; Flags: Precursor
SATW20_RS14195	777	142.017	546.884	1.94517	5.41e-17	Up	3.11e-18	SATW20_RS14195//SATW20_RS14195	NA	NA	NA	K02069//putative ABC transport system permease protein	gi|445994292|ref|WP_000072147.1|//MULTISPECIES: iron export ABC transporter permease subunit FetB [Bacteria]
SATW20_RS06895	294	10.6875	10.9463	0.0345222	0.973024	*	0.956788	SATW20_RS06895//SATW20_RS06895	NA	NA	NA	NA	gi|507238207|gb|EOR48167.1|//hypothetical protein M140OLGA_1543, partial [Staphylococcus aureus subsp. aureus 112808A]
SATW20_RS06835	1287	128.087	203.091	0.665004	0.154075	*	0.0827786	SATW20_RS06835//SATW20_RS06835	NA	GO:0004175//endopeptidase activity;GO:0046914//transition metal ion binding	GO:0019538//protein metabolic process	K01408//insulysin [EC:3.4.24.56];K07263//zinc protease [EC:3.4.24.-]	gi|446587418|ref|WP_000664764.1|//zinc protease [Staphylococcus aureus]
SATW20_RS06905	366	98.7692	210.054	1.08863	2.72e-05	Up	5.51e-06	SATW20_RS06905//SATW20_RS06905	NA	NA	NA	NA	gi|371982987|gb|EHP00135.1|//PF06133 family protein [Staphylococcus aureus subsp. aureus 21283]
SATW20_RS16415	309	89.3836	95.9741	0.102634	0.864961	*	0.798253	SATW20_RS16415//SATW20_RS16415	NA	NA	NA	NA	gi|269941411|emb|CBI49808.1|//phage protein [Staphylococcus aureus subsp. aureus TW20]
SATW20_RS07490	990	405.861	47.8189	-3.08533	6.94e-18	Down	3.63e-19	SATW20_RS07490//SATW20_RS07490	GO:0044424//intracellular part	GO:0016620//oxidoreductase activity, acting on the aldehyde or oxo group of donors, NAD or NADP as acceptor;GO:0005515//protein binding;GO:0000166//nucleotide binding	GO:0000097//sulfur amino acid biosynthetic process;GO:0006566//threonine metabolic process	K00133//aspartate-semialdehyde dehydrogenase [EC:1.2.1.11]	gi|446085676|ref|WP_000163531.1|//aspartate-semialdehyde dehydrogenase [Staphylococcus aureus]
SATW20_RS12440	414	252.668	296.221	0.22943	0.484608	*	0.348767	SATW20_RS12440//SATW20_RS12440	NA	NA	NA	K20989//urea-proton symporter	gi|763461277|ref|WP_044290722.1|//hypothetical protein [Staphylococcus aureus]
SATW20_RS10630	897	117.733	142.986	0.28036	0.432729	*	0.298755	SATW20_RS10630//SATW20_RS10630	NA	GO:0032559//adenyl ribonucleotide binding;GO:0017111//nucleoside-triphosphatase activity	GO:0009207//purine ribonucleoside triphosphate catabolic process	K01990//ABC-2 type transport system ATP-binding protein	gi|446914046|ref|WP_000991302.1|//ABC transporter ATP-binding protein [Staphylococcus aureus]
SATW20_RS10750	4530	76.6992	258.085	1.75056	0.000557019	Up	0.000142301	SATW20_RS10750//SATW20_RS10750	NA	NA	NA	K19304//murein DD-endopeptidase [EC:3.4.24.-]	gi|487711161|ref|WP_001795393.1|//phage tail tape measure protein [Staphylococcus aureus]
SATW20_RS04435	996	208.247	223.074	0.0992219	0.822308	*	0.740901	SATW20_RS04435//SATW20_RS04435	GO:0044424//intracellular part	GO:0003747//translation release factor activity	GO:0006412//translation	K02836//peptide chain release factor 2	gi|56749392|sp|Q6GB76.1|RF2_STAAS//RecName: Full=Peptide chain release factor 2; Short=RF-2
SATW20_RS09800	762	196.708	597.193	1.60214	3.45e-10	Up	3.54e-11	SATW20_RS09800//SATW20_RS09800	NA	NA	NA	K20491//lantibiotic transport system permease protein	gi|21204929|dbj|BAB95624.1|//bsaE [Staphylococcus aureus subsp. aureus MW2]
SATW20_RS03970	474	223.419	316.51	0.502496	0.034074	*	0.0138722	SATW20_RS03970//SATW20_RS03970	NA	NA	NA	K09705//uncharacterized protein	gi|446756227|ref|WP_000833483.1|//cupin [Staphylococcus aureus]
SATW20_RS01575	492	16.3088	63.3342	1.95733	0.000782281	Up	0.00020478	SATW20_RS01575//SATW20_RS01575	NA	NA	NA	NA	gi|991153735|emb|CXE48499.1|//Uncharacterized conserved protein [Staphylococcus aureus]
SATW20_RS03530	342	148.401	66.1312	-1.1661	4.71e-05	Down	1e-05	SATW20_RS03530//SATW20_RS03530	NA	NA	NA	NA	gi|150373568|dbj|BAF66828.1|//conserved hypothetical protein [Staphylococcus aureus subsp. aureus str. Newman]
SATW20_RS08460	684	6668.66	1226.92	-2.44235	1.14e-22	Down	4e-24	SATW20_RS08460//SATW20_RS08460	NA	NA	NA	K07403//membrane-bound serine protease (ClpP class)	gi|487718435|ref|WP_001802667.1|//serine protease [Staphylococcus aureus]
SATW20_RS16115	171	16.9068	6.84114	-1.30529	0.0571842	*	0.0251466	SATW20_RS16115//SATW20_RS16115	NA	NA	NA	NA	gi|150373706|dbj|BAF66966.1|//conserved hypothetical protein [Staphylococcus aureus subsp. aureus str. Newman]
SATW20_RS03685	801	238.445	407.822	0.774285	0.000696839	*	0.00018138	SATW20_RS03685//SATW20_RS03685	NA	GO:0008238//exopeptidase activity	NA	K01259//proline iminopeptidase [EC:3.4.11.5];K01055//3-oxoadipate enol-lactonase [EC:3.1.1.24]	gi|446285117|ref|WP_000362972.1|//alpha/beta hydrolase [Staphylococcus aureus]
SATW20_RS11060	378	50.3626	69.148	0.457333	0.324629	*	0.206068	SATW20_RS11060//SATW20_RS11060	NA	NA	NA	NA	gi|995291986|emb|CXT95427.1|//Uncharacterised protein [Staphylococcus aureus]
SATW20_RS12795	162	5.4815	3.08478	-0.829402	0.454063	*	0.317861	SATW20_RS12795//SATW20_RS12795	NA	NA	NA	NA	gi|487707446|ref|WP_001791678.1|//hypothetical protein [Staphylococcus aureus]
SATW20_RS06870	1560	14390.6	6978.52	-1.04413	6.45e-06	Down	1.19e-06	SATW20_RS06870//SATW20_RS06870	GO:0031224//intrinsic component of membrane	GO:0004112//cyclic-nucleotide phosphodiesterase activity;GO:0003676//nucleic acid binding	GO:0051704//multi-organism process	K18682//ribonucrease Y [EC:3.1.-.-]	gi|920655307|ref|WP_053038460.1|//ribonuclease Y [Staphylococcus aureus]
SATW20_RS10385	987	23.0477	22.0777	-0.0620269	0.931156	*	0.889725	SATW20_RS10385//SATW20_RS10385	GO:0031224//intrinsic component of membrane	NA	NA	NA	gi|446922457|ref|WP_000999713.1|//MULTISPECIES: membrane protein [Bacteria]
SATW20_RS06975	369	1261.08	289.035	-2.12535	9.83e-15	Down	6.63e-16	SATW20_RS06975//SATW20_RS06975	NA	GO:0003824//catalytic activity;GO:0001071//nucleic acid binding transcription factor activity;GO:0003676//nucleic acid binding	GO:0006351//transcription, DNA-templated	K03713//MerR family transcriptional regulator, glutamine synthetase repressor	gi|446547599|ref|WP_000624945.1|//MerR family transcriptional regulator [Staphylococcus aureus]
SATW20_RS08345	150	23.5788	10.4608	-1.17249	0.0703641	*	0.032247	SATW20_RS08345//SATW20_RS08345	GO:0030529//intracellular ribonucleoprotein complex	GO:0005198//structural molecule activity	GO:0010467//gene expression	K02913//large subunit ribosomal protein L33	gi|447188453|ref|WP_001265709.1|//MULTISPECIES: 50S ribosomal protein L33 [Bacteria]
SATW20_RS07855	318	59.258	85.7965	0.533908	0.219689	*	0.128294	SATW20_RS07855//SATW20_RS07855	NA	GO:0003824//catalytic activity	NA	K00800//3-phosphoshikimate 1-carboxyvinyltransferase [EC:2.5.1.19]	gi|150374382|dbj|BAF67642.1|//MazG nucleotide pyrophosphohydrolase [Staphylococcus aureus subsp. aureus str. Newman]
SATW20_RS04065	927	152.616	144.835	-0.0754938	0.830223	*	0.750482	SATW20_RS04065//SATW20_RS04065	NA	NA	NA	K02234//cobalamin biosynthesis protein CobW	gi|446717094|ref|WP_000794407.1|//cobalamin biosynthesis protein CobW [Staphylococcus aureus]
SATW20_RS06540	189	11274.9	7818.11	-0.528219	0.0908195	*	0.0439112	SATW20_RS06540//SATW20_RS06540	GO:0030529//intracellular ribonucleoprotein complex	GO:0005198//structural molecule activity	GO:0010467//gene expression	K02902//large subunit ribosomal protein L28	gi|985365487|gb|KXA47368.1|//ribosomal protein L28 [Staphylococcus simulans]
SATW20_RS02475	729	426.845	997.331	1.22436	0.00022493	Up	5.32e-05	SATW20_RS02475//SATW20_RS02475	NA	GO:0016462//pyrophosphatase activity;GO:0032559//adenyl ribonucleotide binding	NA	K02315//DNA replication protein DnaC	gi|446994143|ref|WP_001071399.1|//ATP-binding protein [Staphylococcus aureus]
SATW20_RS01245	174	72.4149	69.1692	-0.0661563	0.877616	*	0.815789	SATW20_RS01245//SATW20_RS01245	NA	NA	NA	NA	gi|446696639|ref|WP_000773985.1|//membrane protein [Staphylococcus aureus]
SATW20_RS14020	1359	11.5282	36.0445	1.64461	0.0759159	*	0.0353261	SATW20_RS14020//SATW20_RS14020	NA	GO:0008483//transaminase activity;GO:0048037//cofactor binding	GO:0006768//biotin metabolic process	K00833//adenosylmethionine---8-amino-7-oxononanoate aminotransferase [EC:2.6.1.62]	gi|447032808|ref|WP_001110064.1|//adenosylmethionine--8-amino-7-oxononanoate aminotransferase BioA [Staphylococcus aureus]
SATW20_RS13785	366	63.2855	46.1118	-0.45674	0.331531	*	0.211556	SATW20_RS13785//SATW20_RS13785	NA	NA	NA	NA	gi|995767451|emb|CXY22295.1|//exported protein [Staphylococcus aureus]
SATW20_RS12630	1344	140.253	170.921	0.285305	0.340373	*	0.218965	SATW20_RS12630//SATW20_RS12630	GO:0031224//intrinsic component of membrane	GO:0008493//tetracycline transporter activity	GO:0015850//organic hydroxy compound transport;GO:0042221//response to chemical	K18935//MFS transporter, DHA2 family, multidrug resistance protein	gi|447160250|ref|WP_001237506.1|//MULTISPECIES: multidrug MFS transporter [Bacteria]
SATW20_RS12405	471	601.636	407.749	-0.561209	0.0429461	*	0.0180096	SATW20_RS12405//SATW20_RS12405	NA	GO:0016846//carbon-sulfur lyase activity;GO:0046914//transition metal ion binding	GO:0048874//homeostasis of number of cells in a free-living population	K07173//S-ribosylhomocysteine lyase [EC:4.4.1.21]	gi|446086566|ref|WP_000164421.1|//MULTISPECIES: S-ribosylhomocysteine lyase [Bacteria]
SATW20_RS04915	465	812.882	844.008	0.0542094	0.885158	*	0.825262	SATW20_RS04915//SATW20_RS04915	NA	GO:0046914//transition metal ion binding;GO:0051540//metal cluster binding	GO:0031163//metallo-sulfur cluster assembly	K04488//nitrogen fixation protein NifU and related proteins	gi|995314154|emb|CXZ60396.1|//Iron-sulfur cluster assembly scaffold protein IscU [Staphylococcus aureus]
SATW20_RS00160	1644	11.1052	29.9319	1.43045	0.0243145	Up	0.00932193	SATW20_RS00160//SATW20_RS00160	NA	NA	NA	K06919//putative DNA primase/helicase	gi|446938323|ref|WP_001015579.1|//MULTISPECIES: primase [Staphylococcus]
SATW20_RS05120	378	3106.63	2085.07	-0.575256	0.134056	*	0.0698859	SATW20_RS05120//SATW20_RS05120	NA	GO:0003676//nucleic acid binding	NA	K07570//general stress protein 13	gi|446990038|ref|WP_001067294.1|//MULTISPECIES: general stress protein [Bacteria]
SATW20_RS07340	1263	163.291	118.734	-0.459705	0.375881	*	0.249151	SATW20_RS07340//SATW20_RS07340	NA	GO:0034061//DNA polymerase activity;GO:0003677//DNA binding	GO:0033554//cellular response to stress;GO:0006259//DNA metabolic process	K03502//DNA polymerase V	gi|928780140|ref|WP_053861788.1|//DNA repair protein [Staphylococcus aureus]
SATW20_RS05675	318	6261.19	2020.84	-1.63148	0.000197702	Down	4.61e-05	SATW20_RS05675//SATW20_RS05675	NA	GO:0004553//hydrolase activity, hydrolyzing O-glycosyl compounds	NA	K01183//chitinase [EC:3.2.1.14]	gi|13700863|dbj|BAB42159.1|//SA0914 [Staphylococcus aureus subsp. aureus N315]
SATW20_RS04375	1227	1142.61	844.109	-0.436828	0.0572193	*	0.0252045	SATW20_RS04375//SATW20_RS04375	GO:0044424//intracellular part	GO:0004177//aminopeptidase activity;GO:0046914//transition metal ion binding	GO:0019538//protein metabolic process;GO:0044237//cellular metabolic process	K01258//tripeptide aminopeptidase [EC:3.4.11.4]	gi|446718513|ref|WP_000795826.1|//MULTISPECIES: peptidase T [Bacteria]
SATW20_RS04145	1350	1055.43	614.701	-0.779876	0.0113154	*	0.00390188	SATW20_RS04145//SATW20_RS04145	NA	GO:0050662//coenzyme binding	GO:0008152//metabolic process	K03699//putative hemolysin;K00088//IMP dehydrogenase [EC:1.1.1.205]	gi|312829195|emb|CBX34037.1|//CBS domain pair family protein [Staphylococcus aureus subsp. aureus ECT-R 2]
SATW20_RS10660	1755	2458.37	384.064	-2.67828	4.05e-05	Down	8.5e-06	SATW20_RS10660//SATW20_RS10660	GO:0016020//membrane	GO:0008233//peptidase activity	NA	K14204//protein Map	gi|486200465|ref|WP_001549158.1|//MAP domain-containing protein [Staphylococcus aureus]
SATW20_RS15085	1497	16063	7466.39	-1.10526	5.03e-06	Down	9.08e-07	SATW20_RS15085//SATW20_RS15085	NA	GO:0016615//malate dehydrogenase activity	GO:0009060//aerobic respiration	K00116//malate dehydrogenase (quinone) [EC:1.1.5.4]	gi|447052795|ref|WP_001130051.1|//MULTISPECIES: malate:quinone oxidoreductase [Bacteria]
SATW20_RS16175	231	0.465438	1.06253	1.19084	0.366291	*	0.24107	SATW20_RS16175//SATW20_RS16175	NA	NA	NA	NA	gi|282593487|gb|EFB98481.1|//conserved hypothetical protein [Staphylococcus aureus A9765]
SATW20_RS03010	3507	727.715	990.807	0.445231	0.340592	*	0.21934	SATW20_RS03010//SATW20_RS03010	NA	GO:0003677//DNA binding;GO:0032559//adenyl ribonucleotide binding;GO:0042623//ATPase activity, coupled;GO:0001071//nucleic acid binding transcription factor activity	GO:0033554//cellular response to stress;GO:0006351//transcription, DNA-templated;GO:0006259//DNA metabolic process	K03723//transcription-repair coupling factor (superfamily II helicase) [EC:3.6.4.-]	gi|446076378|ref|WP_000154233.1|//transcription-repair coupling factor [Staphylococcus aureus]
SATW20_RS04290	501	81.1019	159.711	0.977657	0.00280967	*	0.000833884	SATW20_RS04290//SATW20_RS04290	GO:0044424//intracellular part	GO:0016646//oxidoreductase activity, acting on the CH-NH group of donors, NAD or NADP as acceptor;GO:0016661//oxidoreductase activity, acting on other nitrogenous compounds as donors	GO:0006400//tRNA modification	K09457//7-cyano-7-deazaguanine reductase [EC:1.7.1.13]	gi|996893748|emb|CXP21771.1|//Integral membrane domain protein [Staphylococcus aureus]
SATW20_RS05350	807	1667.42	1575.38	-0.0819154	0.870988	*	0.806722	SATW20_RS05350//SATW20_RS05350	NA	GO:0016772//transferase activity, transferring phosphorus-containing groups	GO:0006796//phosphate-containing compound metabolic process	NA	gi|81649641|sp|Q6GAS5.1|Y871_STAAS//RecName: Full=UPF0413 protein SAS0871
SATW20_RS00400	1065	6.76598	13.4559	0.991868	0.418324	*	0.286172	SATW20_RS00400//SATW20_RS00400	GO:0044424//intracellular part	GO:0016782//transferase activity, transferring sulfur-containing groups	GO:0006399//tRNA metabolic process	K04085//tRNA 2-thiouridine synthesizing protein A [EC:2.8.1.-]	gi|446360981|ref|WP_000438836.1|//MULTISPECIES: dihydroneopterin aldolase [Staphylococcus]
SATW20_RS07595	1269	3263.6	4543.24	0.477256	0.0742764	*	0.0343823	SATW20_RS07595//SATW20_RS07595	GO:0043234//protein complex	GO:0016751//S-succinyltransferase activity	GO:0009060//aerobic respiration	K00658//2-oxoglutarate dehydrogenase E2 component (dihydrolipoamide succinyltransferase) [EC:2.3.1.61]	gi|447038190|ref|WP_001115446.1|//dihydrolipoamide succinyltransferase [Staphylococcus aureus]
SATW20_RS10485	693	59.2184	83.5966	0.497399	0.149479	*	0.0795336	SATW20_RS10485//SATW20_RS10485	NA	GO:0046872//metal ion binding;GO:0016740//transferase activity	GO:0006644//phospholipid metabolic process	K07094//putative glycerol-1-phosphate prenyltransferase [EC:2.5.1.-]	gi|446194213|ref|WP_000272068.1|//geranylgeranylglyceryl/heptaprenylglyceryl phosphate synthase [Staphylococcus aureus]
SATW20_RS06520	1995	691.834	1036.89	0.583761	0.0841863	*	0.0402671	SATW20_RS06520//SATW20_RS06520	GO:0031224//intrinsic component of membrane	GO:0032559//adenyl ribonucleotide binding;GO:0008144//drug binding;GO:0004672//protein kinase activity;GO:0005539//glycosaminoglycan binding	GO:0032494//response to peptidoglycan;GO:0032502//developmental process;GO:0006464//cellular protein modification process;GO:0023052//signaling	K12132//eukaryotic-like serine/threonine-protein kinase [EC:2.7.11.1]	gi|446501720|ref|WP_000579574.1|//serine/threonine protein kinase [Staphylococcus aureus]
SATW20_RS06025	1938	282.675	51.8493	-2.44675	5.26e-05	Down	1.13e-05	SATW20_RS06025//SATW20_RS06025	GO:0030312//external encapsulating structure	GO:0043169//cation binding	GO:0051704//multi-organism process	NA	gi|928790052|ref|WP_053868264.1|//heme uptake protein IsdB [Staphylococcus aureus]
SATW20_RS13840	591	213.848	35.306	-2.5986	0.0105027	Down	0.00359436	SATW20_RS13840//SATW20_RS13840	NA	GO:0005515//protein binding;GO:0016661//oxidoreductase activity, acting on other nitrogenous compounds as donors	GO:0008152//metabolic process;GO:0043623//cellular protein complex assembly	K00373//nitrate reductase molybdenum cofactor assembly chaperone NarJ/NarW	gi|487711068|ref|WP_001795300.1|//nitrate reductase subunit delta [Staphylococcus aureus]
SATW20_RS07215	234	81.0363	18.4974	-2.13125	2.34e-07	Down	3.47e-08	SATW20_RS07215//SATW20_RS07215	NA	NA	NA	NA	gi|486199622|ref|WP_001548642.1|//MULTISPECIES: membrane protein [Bacteria]
SATW20_RS11055	444	222.357	286.27	0.364498	0.19737	*	0.11204	SATW20_RS11055//SATW20_RS11055	NA	GO:0016407//acetyltransferase activity	NA	K09994//aminoalkylphosphonate N-acetyltransferase [EC:2.3.1.-];K01091//phosphoglycolate phosphatase [EC:3.1.3.18]	gi|150374945|dbj|BAF68205.1|//acetyltransferase, GNAT family protein [Staphylococcus aureus subsp. aureus str. Newman]
SATW20_RS14935	2496	50.1637	95.2103	0.924475	0.0424048	*	0.0177375	SATW20_RS14935//SATW20_RS14935	NA	NA	NA	NA	gi|446972011|ref|WP_001049267.1|//ATPase AAA [Staphylococcus aureus]
SATW20_RS12665	1032	200.327	44.0651	-2.18465	1.09e-08	Down	1.3e-09	SATW20_RS12665//SATW20_RS12665	GO:0031224//intrinsic component of membrane	NA	GO:0051234//establishment of localization	K02015//iron complex transport system permease protein	gi|446897650|ref|WP_000974906.1|//siderophore ABC transporter permease [Staphylococcus aureus]
SATW20_RS07360	567	6.30713	8.2565	0.388546	0.723608	*	0.613873	SATW20_RS07360//SATW20_RS07360	NA	GO:0016833//oxo-acid-lyase activity	GO:0009064//glutamine family amino acid metabolic process	K01658//anthranilate synthase component II [EC:4.1.3.27]	gi|446527472|ref|WP_000604818.1|//glutamine amidotransferase [Staphylococcus aureus]
SATW20_RS05105	2406	2680.68	3009.48	0.166916	0.664779	*	0.534141	SATW20_RS05105//SATW20_RS05105	GO:0031224//intrinsic component of membrane	GO:0050136//NADH dehydrogenase (quinone) activity;GO:0015291//secondary active transmembrane transporter activity;GO:0022890//inorganic cation transmembrane transporter activity	GO:0022904//respiratory electron transport chain;GO:0030001//metal ion transport;GO:0006818//hydrogen transport;GO:0030003//cellular cation homeostasis	K05565//multicomponent Na+:H+ antiporter subunit A	gi|928780385|ref|WP_053861859.1|//cation:proton antiporter [Staphylococcus aureus]
SATW20_RS06015	225	314.111	232.71	-0.432743	0.221014	*	0.129232	SATW20_RS06015//SATW20_RS06015	NA	NA	NA	K07040	gi|487707255|ref|WP_001791487.1|//hypothetical protein [Staphylococcus aureus]
SATW20_RS03810	1104	537.56	692.237	0.364841	0.399612	*	0.270409	SATW20_RS03810//SATW20_RS03810	GO:0044464//cell part	GO:0016780//phosphotransferase activity, for other substituted phosphate groups	NA	K21285//teichoic acid glycerol-phosphate primase [EC:2.7.8.44]	gi|447024347|ref|WP_001101603.1|//teichoic acid biosynthesis protein B [Staphylococcus aureus]
SATW20_RS12160	648	116.173	66.4584	-0.80575	0.0121675	*	0.00423179	SATW20_RS12160//SATW20_RS12160	NA	GO:0003824//catalytic activity	NA	K06950	gi|447110373|ref|WP_001187629.1|//phosphohydrolase [Staphylococcus aureus]
SATW20_RS09505	1182	107.967	66.1308	-0.707194	0.198293	*	0.112884	SATW20_RS09505//SATW20_RS09505	NA	GO:0032561//guanyl ribonucleotide binding;GO:0046914//transition metal ion binding;GO:0003933//GTP cyclohydrolase activity;GO:0016830//carbon-carbon lyase activity	GO:0006771//riboflavin metabolic process	K14652//3,4-dihydroxy 2-butanone 4-phosphate synthase / GTP cyclohydrolase II [EC:4.1.99.12 3.5.4.25]	gi|447081768|ref|WP_001159024.1|//bifunctional 3,4-dihydroxy-2-butanone 4-phosphate synthase/GTP cyclohydrolase II [Staphylococcus aureus]
SATW20_RS05475	570	20.5699	15.313	-0.425781	0.617441	*	0.479392	SATW20_RS05475//SATW20_RS05475	NA	NA	NA	K02250//competence protein ComK	gi|295127872|gb|EFG57506.1|//competence transcription factor ComK [Staphylococcus aureus subsp. aureus EMRSA16]
SATW20_RS04055	1674	344.338	1317.55	1.93596	2.38e-13	Up	1.8e-14	SATW20_RS04055//SATW20_RS04055	GO:0031224//intrinsic component of membrane	GO:0015405//P-P-bond-hydrolysis-driven transmembrane transporter activity;GO:0032559//adenyl ribonucleotide binding;GO:0017111//nucleoside-triphosphatase activity	GO:0006810//transport;GO:0009207//purine ribonucleoside triphosphate catabolic process	K16012//ATP-binding cassette, subfamily C, bacterial CydC	gi|446780346|ref|WP_000857602.1|//cysteine ABC transporter ATP-binding protein [Staphylococcus aureus]
SATW20_RS14480	459	9.25352	13.0877	0.500135	0.579283	*	0.442678	SATW20_RS14480//SATW20_RS14480	GO:0044464//cell part	GO:0001071//nucleic acid binding transcription factor activity;GO:0003676//nucleic acid binding	GO:0006351//transcription, DNA-templated	K06075//MarR family transcriptional regulator, transcriptional regulator for hemolysin	gi|487718883|ref|WP_001803115.1|//MarR family transcriptional regulator [Staphylococcus aureus]
SATW20_RS07335	186	792.406	538.089	-0.558395	0.11808	*	0.0603314	SATW20_RS07335//SATW20_RS07335	NA	GO:0043169//cation binding;GO:0003824//catalytic activity	GO:0044237//cellular metabolic process	K01821//4-oxalocrotonate tautomerase [EC:5.3.2.6]	gi|447046020|ref|WP_001123276.1|//tautomerase [Staphylococcus aureus]
SATW20_RS05960	462	439.262	301.186	-0.544425	0.0910647	*	0.0440973	SATW20_RS05960//SATW20_RS05960	NA	NA	NA	K08976//putative membrane protein	gi|920546021|ref|WP_052998093.1|//hypothetical protein [Staphylococcus aureus]
SATW20_RS08745	1767	540.857	1172.23	1.11594	0.0146353	Up	0.00523658	SATW20_RS08745//SATW20_RS08745	GO:0044424//intracellular part	GO:0032559//adenyl ribonucleotide binding;GO:0004812//aminoacyl-tRNA ligase activity	GO:0006418//tRNA aminoacylation for protein translation	K01876//aspartyl-tRNA synthetase [EC:6.1.1.12]	gi|996856299|emb|CXO91258.1|//Aspartyl-tRNA synthetase [Staphylococcus aureus]
SATW20_RS05820	219	83.1346	108.881	0.389228	0.23907	*	0.141563	SATW20_RS05820//SATW20_RS05820	NA	NA	NA	NA	gi|81649513|sp|Q6GAC4.1|Y1025_STAAS//RecName: Full=UPF0356 protein SAS1025
SATW20_RS02630	684	52.673	43.9097	-0.262522	0.590073	*	0.454205	SATW20_RS02630//SATW20_RS02630	NA	NA	GO:0051704//multi-organism process	K11042//superantigen-like protein	gi|920537640|ref|WP_052995929.1|//hypothetical protein [Staphylococcus aureus]
SATW20_RS15520	834	7.1999	11.9853	0.735217	0.372692	*	0.246389	SATW20_RS15520//SATW20_RS15520	GO:0031224//intrinsic component of membrane	GO:0022890//inorganic cation transmembrane transporter activity	GO:0000041//transition metal ion transport;GO:0009235//cobalamin metabolic process	K16785//energy-coupling factor transport system permease protein	gi|447000572|ref|WP_001077828.1|//cobalt ABC transporter permease [Staphylococcus aureus]
SATW20_RS14830	300	10.0108	7.75523	-0.368319	0.714836	*	0.603781	SATW20_RS14830//SATW20_RS14830	NA	NA	NA	NA	gi|371976622|gb|EHO93910.1|//PF10078 family protein [Staphylococcus aureus subsp. aureus 21264]
SATW20_RS08520	252	1067.48	167.658	-2.67061	7.25e-15	Down	4.86e-16	SATW20_RS08520//SATW20_RS08520	GO:0030529//intracellular ribonucleoprotein complex	GO:0003723//RNA binding;GO:0005198//structural molecule activity	GO:0010467//gene expression	K02968//small subunit ribosomal protein S20	gi|295128521|gb|EFG58155.1|//30S ribosomal protein S20 [Staphylococcus aureus subsp. aureus EMRSA16]
SATW20_RS13605	1932	156.658	215.023	0.456871	0.341163	*	0.219852	SATW20_RS13605//SATW20_RS13605	GO:0031224//intrinsic component of membrane	GO:0008493//tetracycline transporter activity	GO:0015850//organic hydroxy compound transport;GO:0042221//response to chemical	K18926//MFS transporter, DHA2 family, lincomycin resistance protein;K18936//MFS transporter, DHA2 family, multidrug resistance protein;K03446//MFS transporter, DHA2 family, multidrug resistance protein	gi|446136019|ref|WP_000213874.1|//multidrug MFS transporter [Staphylococcus aureus]
SATW20_RS07735	1401	251.876	58.4948	-2.10633	0.00266424	Down	0.00078238	SATW20_RS07735//SATW20_RS07735	GO:0031224//intrinsic component of membrane	NA	GO:0006810//transport;GO:0042221//response to chemical	K08170//MFS transporter, DHA2 family, multidrug resistance protein	gi|975875539|ref|WP_059283856.1|//quinolone resistance protein [Staphylococcus aureus]
SATW20_RS05265	1245	2368.07	1593.53	-0.57149	0.0256183	*	0.00990725	SATW20_RS05265//SATW20_RS05265	NA	GO:0004312//fatty acid synthase activity	GO:0006631//fatty acid metabolic process	K09458//3-oxoacyl-[acyl-carrier-protein] synthase II [EC:2.3.1.179]	gi|446003385|ref|WP_000081240.1|//MULTISPECIES: beta-ketoacyl-[acyl-carrier-protein] synthase II [Bacteria]
SATW20_RS15155	1371	14.4448	27.5647	0.932269	0.215048	*	0.125106	SATW20_RS15155//SATW20_RS15155	GO:0031224//intrinsic component of membrane	GO:0015142//tricarboxylic acid transmembrane transporter activity	GO:0006842//tricarboxylic acid transport	K03300//citrate-Mg2+:H+ or citrate-Ca2+:H+ symporter, CitMHS family	gi|447006236|ref|WP_001083492.1|//citrate transporter [Staphylococcus aureus]
SATW20_RS16245	321	46.7554	5.18454	-3.17285	2.21e-07	Down	3.27e-08	SATW20_RS16245//SATW20_RS16245	NA	NA	NA	NA	gi|872636461|ref|WP_048537393.1|//phage head morphogenesis protein, partial [Staphylococcus aureus]
SATW20_RS09840	984	12.6051	15.9401	0.338657	0.690122	*	0.568065	SATW20_RS09840//SATW20_RS09840	NA	NA	GO:0051715//cytolysis in other organism;GO:0008219//cell death	K11038//leukocidin/hemolysin toxin family protein	gi|950783780|ref|WP_057511155.1|//leucotoxin LukD [Staphylococcus aureus]
SATW20_RS07320	2523	2535.99	1050.35	-1.27167	0.000179574	Down	4.17e-05	SATW20_RS07320//SATW20_RS07320	GO:0031224//intrinsic component of membrane	GO:0016747//transferase activity, transferring acyl groups other than amino-acyl groups;GO:0016755//transferase activity, transferring amino-acyl groups	GO:0042221//response to chemical;GO:0044238//primary metabolic process;GO:0051704//multi-organism process	K14205//phosphatidylglycerol lysyltransferase [EC:2.3.2.3]	gi|920543314|ref|WP_052997398.1|//phosphatidylglycerol lysyltransferase [Staphylococcus aureus]
SATW20_RS07190	270	29.5615	39.5808	0.421082	0.363241	*	0.237851	SATW20_RS07190//SATW20_RS07190	GO:0030529//intracellular ribonucleoprotein complex	GO:0003723//RNA binding;GO:0005198//structural molecule activity	GO:0010467//gene expression	K02954//small subunit ribosomal protein S14	gi|447008399|ref|WP_001085655.1|//MULTISPECIES: 30S ribosomal protein S14 [Bacteria]
SATW20_RS09535	396	11.8521	10.3974	-0.188917	0.820848	*	0.738672	SATW20_RS09535//SATW20_RS09535	NA	GO:0004721//phosphoprotein phosphatase activity;GO:0030611//arsenate reductase activity	GO:0006464//cellular protein modification process;GO:0010035//response to inorganic substance	K03741//arsenate reductase [EC:1.20.4.1]	gi|446085380|ref|WP_000163235.1|//protein ArsC [Staphylococcus aureus]
SATW20_RS08370	786	63.7215	113.873	0.837572	0.00457094	*	0.00143552	SATW20_RS08370//SATW20_RS08370	NA	GO:0032559//adenyl ribonucleotide binding;GO:0017111//nucleoside-triphosphatase activity	GO:0009207//purine ribonucleoside triphosphate catabolic process	K09817//zinc transport system ATP-binding protein [EC:3.6.3.-]	gi|686439614|ref|WP_031923742.1|//zinc ABC transporter ATP-binding protein [Staphylococcus aureus]
SATW20_RS07285	1992	433.309	558.03	0.364946	0.354041	*	0.230777	SATW20_RS07285//SATW20_RS07285	GO:0043232//intracellular non-membrane-bounded organelle	GO:0032559//adenyl ribonucleotide binding;GO:0003916//DNA topoisomerase activity	GO:0006259//DNA metabolic process	K02622//topoisomerase IV subunit B [EC:5.99.1.-]	gi|896298768|ref|WP_049279770.1|//DNA gyrase subunit B [Staphylococcus aureus]
SATW20_RS05005	1458	2445.32	3256.43	0.413268	0.27685	*	0.169477	SATW20_RS05005//SATW20_RS05005	GO:0044424//intracellular part	GO:0016876//ligase activity, forming aminoacyl-tRNA and related compounds;GO:0032559//adenyl ribonucleotide binding	GO:0000271//polysaccharide biosynthetic process	K03367//D-alanine--poly(phosphoribitol) ligase subunit 1 [EC:6.1.1.13]	gi|446051798|ref|WP_000129653.1|//MULTISPECIES: D-alanine--poly(phosphoribitol) ligase [Bacteria]
SATW20_RS00005	1362	1518.65	1436.62	-0.0801128	0.802158	*	0.712968	SATW20_RS00005//SATW20_RS00005	GO:0044424//intracellular part	GO:0032559//adenyl ribonucleotide binding;GO:0016462//pyrophosphatase activity;GO:0043565//sequence-specific DNA binding	GO:0006260//DNA replication	K02313//chromosomal replication initiator protein	gi|447213174|ref|WP_001290430.1|//chromosomal replication initiator protein DnaA [Staphylococcus aureus]
SATW20_RS13545	327	90.6639	93.0814	0.0379655	0.946665	*	0.915328	SATW20_RS13545//SATW20_RS13545	GO:0031224//intrinsic component of membrane	NA	NA	K09771//small multidrug resistance family-3 protein	gi|446889439|ref|WP_000966695.1|//MULTISPECIES: membrane protein [Bacteria]
SATW20_RS16265	297	0.596312	0.886846	0.572617	0.699409	*	0.581754	SATW20_RS16265//SATW20_RS16265	GO:0031224//intrinsic component of membrane	GO:0004175//endopeptidase activity;GO:0005275//amine transmembrane transporter activity;GO:0003676//nucleic acid binding	GO:0006865//amino acid transport;GO:0019538//protein metabolic process;GO:0006310//DNA recombination	K07487//transposase	gi|872511783|ref|WP_048523996.1|//transposase, partial [Staphylococcus aureus]
SATW20_RS06405	918	466.036	750.541	0.68749	0.060977	*	0.0271536	SATW20_RS06405//SATW20_RS06405	NA	GO:0016787//hydrolase activity;GO:0016866//intramolecular transferase activity;GO:0003676//nucleic acid binding	GO:0009451//RNA modification	K06180//23S rRNA pseudouridine1911/1915/1917 synthase [EC:5.4.99.23]	gi|14246967|dbj|BAB57359.1|//similar to ribosomal large subunit psudouridine synthase D [Staphylococcus aureus subsp. aureus Mu50]
SATW20_RS03000	654	10381.1	2320.68	-2.16134	1.87e-20	Down	7.64e-22	SATW20_RS03000//SATW20_RS03000	GO:0030529//intracellular ribonucleoprotein complex	GO:0046872//metal ion binding;GO:0016778//diphosphotransferase activity;GO:0032559//adenyl ribonucleotide binding;GO:0005198//structural molecule activity;GO:0019843//rRNA binding	GO:0009124//nucleoside monophosphate biosynthetic process;GO:0010467//gene expression;GO:0006796//phosphate-containing compound metabolic process	K02897//large subunit ribosomal protein L25	gi|928799052|ref|WP_053871579.1|//50S ribosomal protein L25/general stress protein Ctc [Staphylococcus aureus]
SATW20_RS15495	1251	17.1869	25.6428	0.577243	0.535838	*	0.398352	SATW20_RS15495//SATW20_RS15495	NA	GO:0016616//oxidoreductase activity, acting on the CH-OH group of donors, NAD or NADP as acceptor;GO:0000166//nucleotide binding;GO:0046914//transition metal ion binding	GO:0006547//histidine metabolic process	K00013//histidinol dehydrogenase [EC:1.1.1.23]	gi|56404511|sp|Q6GDC6.1|HISX_STAAR//RecName: Full=Histidinol dehydrogenase; Short=HDH
SATW20_RS04755	297	130.17	79.9101	-0.703942	0.0211237	*	0.00798893	SATW20_RS04755//SATW20_RS04755	NA	NA	GO:0019725//cellular homeostasis	NA	gi|446988545|ref|WP_001065801.1|//MULTISPECIES: thiol reductase thioredoxin [Bacteria]
SATW20_RS15305	1953	308.247	697.002	1.17708	2.64e-08	Up	3.36e-09	SATW20_RS15305//SATW20_RS15305	GO:0031224//intrinsic component of membrane	GO:0005402//cation:sugar symporter activity;GO:0003824//catalytic activity	GO:0008643//carbohydrate transport	K02768//PTS system, fructose-specific IIA component [EC:2.7.1.202];K02769//PTS system, fructose-specific IIB component [EC:2.7.1.202];K02770//PTS system, fructose-specific IIC component	gi|446628771|ref|WP_000706117.1|//PTS mannose transporter subunit IIABC [Staphylococcus aureus]
SATW20_RS08795	1026	306.769	292.802	-0.0672231	0.890482	*	0.836003	SATW20_RS08795//SATW20_RS08795	GO:0044424//intracellular part	GO:0003824//catalytic activity	GO:0006400//tRNA modification	K07568//S-adenosylmethionine:tRNA ribosyltransferase-isomerase [EC:2.4.99.17]	gi|446941915|ref|WP_001019171.1|//S-adenosylmethionine:tRNA ribosyltransferase-isomerase [Staphylococcus aureus]
SATW20_RS03715	225	8.1989	12.1579	0.568395	0.488988	*	0.352826	SATW20_RS03715//SATW20_RS03715	NA	NA	NA	NA	gi|473008430|gb|EMS37626.1|//Uncharacterized protein H059_179959 [Staphylococcus aureus KLT6]
SATW20_RS12670	984	2365.75	583.642	-2.01915	4.36e-21	Down	1.67e-22	SATW20_RS12670//SATW20_RS12670	NA	GO:0022890//inorganic cation transmembrane transporter activity	GO:0034755//iron ion transmembrane transport	K02016//iron complex transport system substrate-binding protein	gi|896299310|ref|WP_049280015.1|//iron citrate ABC transporter substrate-binding protein [Staphylococcus aureus]
SATW20_RS12265	522	839.96	535.977	-0.648149	0.141091	*	0.0743381	SATW20_RS12265//SATW20_RS12265	GO:0031224//intrinsic component of membrane;GO:0033177//proton-transporting two-sector ATPase complex, proton-transporting domain	GO:0003824//catalytic activity;GO:0015078//hydrogen ion transmembrane transporter activity	GO:0006754//ATP biosynthetic process;GO:0006818//hydrogen transport	K02109//F-type H+-transporting ATPase subunit b	gi|920656836|ref|WP_053039107.1|//ATP F0F1 synthase subunit B [Staphylococcus aureus]
SATW20_RS06885	1761	1099.14	2532.63	1.20426	3.19e-06	Up	5.61e-07	SATW20_RS06885//SATW20_RS06885	NA	GO:0016625//oxidoreductase activity, acting on the aldehyde or oxo group of donors, iron-sulfur protein as acceptor	GO:0008152//metabolic process	K00174//2-oxoglutarate/2-oxoacid ferredoxin oxidoreductase subunit alpha [EC:1.2.7.3 1.2.7.11]	gi|446727015|ref|WP_000804328.1|//2-oxoglutarate ferredoxin oxidoreductase subunit alpha [Staphylococcus aureus]
SATW20_RS00715	981	12.1532	17.6201	0.535885	0.580139	*	0.444193	SATW20_RS00715//SATW20_RS00715	NA	GO:0016857//racemase and epimerase activity, acting on carbohydrates and derivatives;GO:0048037//cofactor binding	GO:0008152//metabolic process	K01784//UDP-glucose 4-epimerase [EC:5.1.3.2]	gi|257276574|gb|EEV08025.1|//NAD dependent epimerase/dehydratase [Staphylococcus aureus subsp. aureus 65-1322]
SATW20_RS09345	1359	4819.62	9403.89	0.964338	2.41e-07	*	3.59e-08	SATW20_RS09345//SATW20_RS09345	NA	NA	NA	NA	gi|991037120|emb|CXE77565.1|//smooth muscle caldesmon [Staphylococcus aureus]
SATW20_RS02820	1428	702.391	3668.43	2.38482	2.96e-21	Up	1.08e-22	SATW20_RS02820//SATW20_RS02820	GO:0031224//intrinsic component of membrane	GO:0015151//alpha-glucoside transmembrane transporter activity;GO:0005402//cation:sugar symporter activity;GO:0016772//transferase activity, transferring phosphorus-containing groups	GO:0000017//alpha-glucoside transport;GO:0006796//phosphate-containing compound metabolic process	K02818//PTS system, trehalose-specific IIB component [EC:2.7.1.201];K02819//PTS system, trehalose-specific IIC component	gi|150373450|dbj|BAF66710.1|//PTS system, trehalose-specific IIBC component [Staphylococcus aureus subsp. aureus str. Newman]
SATW20_RS15360	1554	18.2954	43.908	1.26301	0.0568766	*	0.0249692	SATW20_RS15360//SATW20_RS15360	NA	NA	NA	K12268//accessory secretory protein Asp1	gi|446795958|ref|WP_000873214.1|//accessory Sec system protein Asp1 [Staphylococcus aureus]
SATW20_RS13690	1599	8855.55	17284.2	0.964798	3e-05	*	6.13e-06	SATW20_RS13690//SATW20_RS13690	NA	GO:0008028//monocarboxylic acid transmembrane transporter activity	GO:0015711//organic anion transport	K03303//lactate permease	gi|446883598|ref|WP_000960854.1|//L-lactate permease [Staphylococcus aureus]
SATW20_RS12885	1098	18.1247	55.178	1.60613	0.000206667	Up	4.84e-05	SATW20_RS12885//SATW20_RS12885	NA	NA	NA	NA	gi|618849078|gb|KAJ48529.1|//hypothetical protein HMPREF1625_00034 [Staphylococcus aureus 880]
SATW20_RS12410	351	705.369	977.288	0.470405	0.0283323	*	0.0111564	SATW20_RS12410//SATW20_RS12410	NA	NA	NA	NA	gi|446946779|ref|WP_001024035.1|//MULTISPECIES: membrane protein [Bacteria]
SATW20_RS01110	1269	190.563	236.717	0.312892	0.651773	*	0.519823	SATW20_RS01110//SATW20_RS01110	GO:0031224//intrinsic component of membrane	NA	GO:0051234//establishment of localization	K15771//arabinogalactan oligomer / maltooligosaccharide transport system permease protein	gi|446089040|ref|WP_000166895.1|//arabinogalactan ABC transporter permease [Staphylococcus aureus]
SATW20_RS10430	531	1107.86	1769.63	0.675675	0.0714593	*	0.0328532	SATW20_RS10430//SATW20_RS10430	NA	NA	NA	NA	gi|920605665|ref|WP_053016781.1|//permease [Staphylococcus aureus]
SATW20_RS13795	429	823.123	1537.31	0.901231	0.00782975	*	0.00257217	SATW20_RS13795//SATW20_RS13795	NA	NA	GO:0050896//response to stimulus	K13993//HSP20 family protein	gi|87127467|gb|ABD21981.1|//heat shock protein [Staphylococcus aureus subsp. aureus USA300_FPR3757]
SATW20_RS05540	357	24.6353	6.28536	-1.97066	0.00424821	Down	0.00132471	SATW20_RS05540//SATW20_RS05540	NA	NA	NA	K15977//putative oxidoreductase	gi|253729381|gb|EES98110.1|//DoxX family protein [Staphylococcus aureus subsp. aureus TCH130]
SATW20_RS09830	144	0.957981	1.02647	0.0996159	0.954646	*	0.927038	SATW20_RS09830//SATW20_RS09830	NA	NA	GO:0042742//defense response to bacterium	K20482//lantibiotic bacteriocin	gi|446338901|ref|WP_000416756.1|//lantibiotic epidermin [Staphylococcus aureus]
SATW20_RS02800	885	21.2054	23.9976	0.178459	0.848257	*	0.77466	SATW20_RS02800//SATW20_RS02800	NA	GO:0001071//nucleic acid binding transcription factor activity;GO:0003676//nucleic acid binding	GO:0006351//transcription, DNA-templated	K09681//LysR family transcriptional regulator, transcription activator of glutamate synthase operon	gi|446326061|ref|WP_000403916.1|//MULTISPECIES: LysR family transcriptional regulator [Bacteria]
SATW20_RS16535	189	0.216103	0.162431	-0.411887	0.697855	*	0.578755	SATW20_RS16535//SATW20_RS16535	NA	NA	NA	NA	gi|282318450|gb|EFB48809.1|//3-methyladenine DNA glycosylase [Staphylococcus aureus subsp. aureus D139]
SATW20_RS02645	1212	56.4489	79.6669	0.497035	0.346596	*	0.224125	SATW20_RS02645//SATW20_RS02645	NA	GO:0015666//restriction endodeoxyribonuclease activity;GO:0003676//nucleic acid binding	GO:0006259//DNA metabolic process	K01154//type I restriction enzyme, S subunit [EC:3.1.21.3]	gi|950648556|ref|WP_057486733.1|//restriction endonuclease subunit S [Staphylococcus aureus]
SATW20_RS05145	930	344.2	114.783	-1.58434	6.49e-08	Down	8.81e-09	SATW20_RS05145//SATW20_RS05145	NA	GO:0008081//phosphoric diester hydrolase activity	GO:0019400//alditol metabolic process	K01126//glycerophosphoryl diester phosphodiesterase [EC:3.1.4.46]	gi|446107469|ref|WP_000185324.1|//glycerophosphoryl diester phosphodiesterase [Staphylococcus aureus]
SATW20_RS15800	594	107.812	186.744	0.792543	0.0798687	*	0.0376393	SATW20_RS15800//SATW20_RS15800	NA	GO:0003824//catalytic activity;GO:0003676//nucleic acid binding	GO:0006259//DNA metabolic process	K14060//putative DNA-invertase from lambdoid prophage Rac	gi|446613283|ref|WP_000690629.1|//transposase [Staphylococcus aureus]
SATW20_RS01140	1380	842.875	1022.17	0.278242	0.363318	*	0.238036	SATW20_RS01140//SATW20_RS01140	GO:0031224//intrinsic component of membrane	NA	GO:0006810//transport	K07784//MFS transporter, OPA family, hexose phosphate transport protein UhpT	gi|150373170|dbj|BAF66430.1|//sugar phosphate transport protein [Staphylococcus aureus subsp. aureus str. Newman]
SATW20_RS15050	705	347.265	186.183	-0.899317	0.000628633	*	0.000162228	SATW20_RS15050//SATW20_RS15050	GO:0031090//organelle membrane	GO:0016831//carboxy-lyase activity;GO:0043169//cation binding	GO:0006066//alcohol metabolic process	K01575//acetolactate decarboxylase [EC:4.1.1.5]	gi|446108262|ref|WP_000186117.1|//MULTISPECIES: alpha-acetolactate decarboxylase [Bacteria]
SATW20_RS08805	603	327.377	313.033	-0.0646385	0.875683	*	0.812044	SATW20_RS08805//SATW20_RS08805	GO:0033202//DNA helicase complex	GO:0032559//adenyl ribonucleotide binding;GO:0003678//DNA helicase activity;GO:0003676//nucleic acid binding	GO:0033554//cellular response to stress;GO:0006259//DNA metabolic process;GO:0031668//cellular response to extracellular stimulus	K03550//holliday junction DNA helicase RuvA [EC:3.6.4.12]	gi|446193689|ref|WP_000271544.1|//Holliday junction ATP-dependent DNA helicase RuvA [Staphylococcus aureus]
SATW20_RS15260	1431	2058	13865.6	2.7522	0.0107112	Up	0.00367365	SATW20_RS15260//SATW20_RS15260	GO:0016021//integral component of membrane	GO:0005275//amine transmembrane transporter activity	GO:0006525//arginine metabolic process;GO:0006865//amino acid transport	K03758//arginine:ornithine antiporter / lysine permease	gi|446928575|ref|WP_001005831.1|//arginine-ornithine antiporter [Staphylococcus aureus]
SATW20_RS06805	270	1022.91	319.247	-1.67993	1.18e-07	Down	1.66e-08	SATW20_RS06805//SATW20_RS06805	GO:0030529//intracellular ribonucleoprotein complex	GO:0003723//RNA binding;GO:0005198//structural molecule activity	GO:0010467//gene expression	K02956//small subunit ribosomal protein S15	gi|446941072|ref|WP_001018328.1|//MULTISPECIES: 30S ribosomal protein S15 [Bacteria]
SATW20_RS14605	969	1355.84	1080.29	-0.327773	0.198039	*	0.112641	SATW20_RS14605//SATW20_RS14605	NA	GO:0003824//catalytic activity	NA	K14731//epsilon-lactone hydrolase [EC:3.1.1.83];K01066//acetyl esterase [EC:3.1.1.-];K06994//putative drug exporter of the RND superfamily	gi|447150906|ref|WP_001228162.1|//esterase [Staphylococcus aureus]
SATW20_RS10910	633	1.5788	3.74926	1.24778	0.295558	*	0.18345	SATW20_RS10910//SATW20_RS10910	NA	NA	NA	NA	gi|581943461|gb|EVT43844.1|//beta-lactamase, partial [Staphylococcus aureus M1538]
SATW20_RS13290	615	32.3997	346.793	3.42002	1.2e-34	Up	2.63e-36	SATW20_RS13290//SATW20_RS13290	GO:0044424//intracellular part	GO:0032559//adenyl ribonucleotide binding;GO:0032561//guanyl ribonucleotide binding;GO:0046914//transition metal ion binding	NA	K03189//urease accessory protein	gi|581464360|gb|EVO73794.1|//urease accessory protein ureG, partial [Staphylococcus aureus M1081]
SATW20_RS01225	672	33.093	55.379	0.742812	0.0795997	*	0.037408	SATW20_RS01225//SATW20_RS01225	NA	GO:0003824//catalytic activity	GO:0009064//glutamine family amino acid metabolic process	K01951//GMP synthase (glutamine-hydrolysing) [EC:6.3.5.2]	gi|447188447|ref|WP_001265703.1|//GMP synthase [Staphylococcus aureus]
SATW20_RS11665	1173	472.58	540.683	0.194226	0.649034	*	0.516676	SATW20_RS11665//SATW20_RS11665	NA	GO:0003824//catalytic activity;GO:0003676//nucleic acid binding	GO:0006310//DNA recombination	K07493//putative transposase	gi|446117574|ref|WP_000195429.1|//MULTISPECIES: transposase [Bacteria]
SATW20_RS06465	624	917.54	898.069	-0.0309446	0.946665	*	0.915426	SATW20_RS06465//SATW20_RS06465	GO:0044424//intracellular part	GO:0032559//adenyl ribonucleotide binding;GO:0016776//phosphotransferase activity, phosphate group as acceptor	GO:0006796//phosphate-containing compound metabolic process;GO:0009117//nucleotide metabolic process	K00942//guanylate kinase [EC:2.7.4.8]	gi|446290372|ref|WP_000368227.1|//MULTISPECIES: guanylate kinase [Bacteria]
SATW20_RS15585	1017	75.4374	227.725	1.59394	7.67e-08	Up	1.05e-08	SATW20_RS15585//SATW20_RS15585	GO:0031224//intrinsic component of membrane	GO:0043169//cation binding;GO:0022890//inorganic cation transmembrane transporter activity	GO:0015675//nickel cation transport	K07241//high-affinity nickel-transport protein	gi|446521600|ref|WP_000598946.1|//nickel transporter NixA [Staphylococcus aureus]
SATW20_RS12730	1563	3753.08	2591.12	-0.534501	0.0356608	*	0.0146901	SATW20_RS12730//SATW20_RS12730	GO:0031224//intrinsic component of membrane	NA	GO:0051234//establishment of localization	K05020//glycine betaine transporter	gi|446715016|ref|WP_000792345.1|//glycine/betaine ABC transporter permease [Staphylococcus aureus]
SATW20_RS01115	840	143.149	134.228	-0.0928307	0.917436	*	0.871853	SATW20_RS01115//SATW20_RS01115	GO:0031224//intrinsic component of membrane	NA	GO:0051234//establishment of localization	K15772//arabinogalactan oligomer / maltooligosaccharide transport system permease protein	gi|379992620|gb|EIA14072.1|//MalD [Staphylococcus aureus subsp. aureus DR10]
SATW20_RS02670	813	243.23	220.172	-0.14369	0.744173	*	0.638493	SATW20_RS02670//SATW20_RS02670	GO:0016020//membrane	NA	NA	NA	gi|123487208|sp|Q2FJJ6.1|Y419_STAA3//RecName: Full=Uncharacterized lipoprotein SAUSA300_0419; Flags: Precursor
SATW20_RS00380	372	120.054	95.5	-0.330109	0.540615	*	0.403306	SATW20_RS00380//SATW20_RS00380	GO:0044424//intracellular part	GO:0003676//nucleic acid binding	GO:0042221//response to chemical	K02546//BlaI family transcriptional regulator, methicillin resistance regulatory protein	gi|446291359|ref|WP_000369214.1|//MULTISPECIES: mecA-type methicillin resistance repressor MecI [Staphylococcus]
SATW20_RS14835	558	15.583	24.194	0.634676	0.245347	*	0.146462	SATW20_RS14835//SATW20_RS14835	NA	GO:0001071//nucleic acid binding transcription factor activity;GO:0003676//nucleic acid binding	GO:0006351//transcription, DNA-templated	K20325//TetR/AcrR family transcriptional regulator, Clp-modulated transcription factor;K03577//TetR/AcrR family transcriptional regulator, acrAB operon repressor	gi|447146928|ref|WP_001224184.1|//transcriptional regulator [Staphylococcus aureus]
SATW20_RS03570	630	2.76331	8.08808	1.5494	0.128371	*	0.0665892	SATW20_RS03570//SATW20_RS03570	NA	NA	NA	NA	gi|329729916|gb|EGG66308.1|//TIGR01218 family protein [Staphylococcus aureus subsp. aureus 21189]
SATW20_RS03680	720	150.812	178.568	0.243723	0.417118	*	0.284879	SATW20_RS03680//SATW20_RS03680	NA	GO:0016791//phosphatase activity	NA	K07025//putative hydrolase of the HAD superfamily	gi|997433785|emb|CXW35362.1|//L-2-haloalkanoic acid dehalogenase [Staphylococcus aureus]
SATW20_RS15915	201	0.284723	0.479262	0.751258	0.541595	*	0.405209	SATW20_RS15915//SATW20_RS15915	NA	NA	NA	NA	gi|477643270|gb|ENI59792.1|//hypothetical protein SWG_02207 [Staphylococcus aureus M0035]
SATW20_RS08155	981	375.257	768.465	1.0341	5e-07	Up	7.9e-08	SATW20_RS08155//SATW20_RS08155	NA	NA	NA	NA	gi|446838939|ref|WP_000916195.1|//membrane protein [Staphylococcus aureus]
SATW20_RS03440	1377	37.8151	77.1548	1.02879	0.00659817	Up	0.00213089	SATW20_RS03440//SATW20_RS03440	NA	GO:0015645//fatty acid ligase activity	GO:0032787//monocarboxylic acid metabolic process;GO:0044238//primary metabolic process	K01897//long-chain acyl-CoA synthetase [EC:6.2.1.3]	gi|447023576|ref|WP_001100832.1|//long-chain-fatty-acid--CoA ligase [Staphylococcus aureus]
SATW20_RS15000	276	92.8004	44.8596	-1.04871	0.00509937	Down	0.00160714	SATW20_RS15000//SATW20_RS15000	NA	NA	NA	NA	gi|995669169|emb|CYD08808.1|//membrane protein [Staphylococcus aureus]
SATW20_RS09415	423	1929.97	2469.18	0.355455	0.0929068	*	0.0451616	SATW20_RS09415//SATW20_RS09415	NA	NA	NA	NA	gi|800080552|emb|CEZ63086.1|//Uncharacterised protein [Staphylococcus aureus]
SATW20_RS07080	192	0.672454	0.274389	-1.29322	0.340592	*	0.219358	SATW20_RS07080//SATW20_RS07080	NA	NA	NA	NA	gi|570299757|gb|ETO54617.1|//LSM domain protein [Staphylococcus aureus MUM270]
SATW20_RS03780	744	256.374	44.5651	-2.52426	2.41e-08	Down	3.05e-09	SATW20_RS03780//SATW20_RS03780	NA	GO:0032559//adenyl ribonucleotide binding;GO:0017111//nucleoside-triphosphatase activity	GO:0009207//purine ribonucleoside triphosphate catabolic process	K19973//manganese/zinc transport system ATP-binding protein [EC:3.6.3.35]	gi|446817208|ref|WP_000894464.1|//MULTISPECIES: phosphonate ABC transporter ATP-binding protein [Bacteria]
SATW20_RS05585	822	1998.26	1472.12	-0.440849	0.0936761	*	0.0455703	SATW20_RS05585//SATW20_RS05585	NA	GO:0016833//oxo-acid-lyase activity	GO:0009233//menaquinone metabolic process	K01661//naphthoate synthase [EC:4.1.3.36]	gi|998073869|emb|CYF33221.1|//Naphthoate synthase [Staphylococcus aureus]
SATW20_RS06235	717	13.1444	15.0334	0.193731	0.840292	*	0.764519	SATW20_RS06235//SATW20_RS06235	NA	NA	GO:0051704//multi-organism process	K11042//superantigen-like protein	gi|88194868|ref|YP_499668.1|//superantigen-like protein [Staphylococcus aureus subsp. aureus NCTC 8325]
SATW20_RS01215	1506	485.061	79.4908	-2.60931	3.53e-17	Down	1.97e-18	SATW20_RS01215//SATW20_RS01215	NA	GO:0015645//fatty acid ligase activity;GO:0016405//CoA-ligase activity	NA	K01897//long-chain acyl-CoA synthetase [EC:6.2.1.3]	gi|446931139|ref|WP_001008395.1|//MULTISPECIES: long-chain-fatty-acid--CoA ligase [Bacteria]
SATW20_RS06460	1698	1645.97	1998.3	0.279839	0.471521	*	0.335153	SATW20_RS06460//SATW20_RS06460	NA	NA	NA	NA	gi|160368190|gb|ABX29161.1|//fibrinogen-binding protein [Staphylococcus aureus subsp. aureus USA300_TCH1516]
SATW20_RS01400	792	62.5884	35.7232	-0.809035	0.0509231	*	0.0220157	SATW20_RS01400//SATW20_RS01400	GO:0044464//cell part	GO:0005402//cation:sugar symporter activity;GO:0016772//transferase activity, transferring phosphorus-containing groups	GO:0008643//carbohydrate transport;GO:0006796//phosphate-containing compound metabolic process	K02755//PTS system, beta-glucoside-specific IIA component [EC:2.7.1.-]	gi|257273421|gb|EEV05523.1|//PTS system glucose/glucoside porter IIABC component [Staphylococcus aureus subsp. aureus 55/2053]
SATW20_RS14680	522	681.543	515.056	-0.404075	0.388862	*	0.26126	SATW20_RS14680//SATW20_RS14680	NA	GO:0008172//S-methyltransferase activity	GO:0006730//one-carbon metabolic process;GO:0006259//DNA metabolic process	K00567//methylated-DNA-[protein]-cysteine S-methyltransferase [EC:2.1.1.63]	gi|446378132|ref|WP_000455987.1|//methylated-DNA--[protein]-cysteine S-methyltransferase [Staphylococcus aureus]
SATW20_RS04730	381	3978.49	739.883	-2.42685	2.32e-34	Down	5.24e-36	SATW20_RS04730//SATW20_RS04730	GO:0043234//protein complex	GO:0003824//catalytic activity	GO:0006546//glycine catabolic process	K02437//glycine cleavage system H protein	gi|446212630|ref|WP_000290485.1|//glycine cleavage system protein H [Staphylococcus aureus]
SATW20_RS12050	234	2.51278	1.91512	-0.391851	0.77974	*	0.683755	SATW20_RS12050//SATW20_RS12050	NA	NA	NA	NA	gi|487705890|ref|WP_001790122.1|//hypothetical protein [Staphylococcus aureus]
SATW20_RS16295	258	7.00799	1.2329	-2.50694	0.0204774	Down	0.00770655	SATW20_RS16295//SATW20_RS16295	NA	NA	NA	NA	gi|329727312|gb|EGG63768.1|//Fic family protein [Staphylococcus aureus subsp. aureus 21172]
SATW20_RS06385	2754	909	680.036	-0.418668	0.517591	*	0.380757	SATW20_RS06385//SATW20_RS06385	GO:0044424//intracellular part	GO:0043169//cation binding;GO:0032559//adenyl ribonucleotide binding;GO:0004812//aminoacyl-tRNA ligase activity	GO:0006418//tRNA aminoacylation for protein translation	K01870//isoleucyl-tRNA synthetase [EC:6.1.1.5]	gi|700316574|gb|AIU85079.1|//isoleucyl-tRNA synthetase [Staphylococcus aureus subsp. aureus]
SATW20_RS02180	714	40.6588	60.0792	0.5633	0.236668	*	0.139789	SATW20_RS02180//SATW20_RS02180	NA	NA	NA	NA	gi|371985224|gb|EHP02308.1|//PF11368 family protein [Staphylococcus aureus subsp. aureus 21283]
SATW20_RS03295	414	2800.61	2101.07	-0.414621	0.141051	*	0.0742647	SATW20_RS03295//SATW20_RS03295	GO:0030529//intracellular ribonucleoprotein complex	GO:0003723//RNA binding;GO:0005198//structural molecule activity	GO:0010467//gene expression	K02950//small subunit ribosomal protein S12	gi|447065082|ref|WP_001142338.1|//30S ribosomal protein S12 [Staphylococcus aureus]
SATW20_RS13210	1005	157.494	205.339	0.382709	0.190641	*	0.107606	SATW20_RS13210//SATW20_RS13210	NA	NA	NA	K21029//molybdopterin-synthase adenylyltransferase [EC:2.7.7.80]	gi|445999074|ref|WP_000076929.1|//MULTISPECIES: molybdopterin biosynthesis protein MoeB [Bacteria]
SATW20_RS06095	522	918.275	1355.69	0.562029	0.352142	*	0.229277	SATW20_RS06095//SATW20_RS06095	GO:0044464//cell part	NA	GO:0009404//toxin metabolic process	NA	gi|995589832|emb|CXX60751.1|//Colicin V production protein [Staphylococcus aureus]
SATW20_RS10725	375	10.3109	14.2858	0.470416	0.574682	*	0.438949	SATW20_RS10725//SATW20_RS10725	NA	NA	NA	K20478//golgin subfamily B member 1	gi|269941419|emb|CBI49816.1|//phage protein [Staphylococcus aureus subsp. aureus TW20]
SATW20_RS03485	1485	1161.51	1747.49	0.589284	0.0969928	*	0.0475581	SATW20_RS03485//SATW20_RS03485	GO:0031224//intrinsic component of membrane	GO:0005275//amine transmembrane transporter activity	GO:0006865//amino acid transport	K03294//basic amino acid/polyamine antiporter, APA family	gi|928786942|ref|WP_053866213.1|//amino acid permease [Staphylococcus aureus]
SATW20_RS09555	444	45.6241	15.6083	-1.54749	0.000448614	Down	0.000112611	SATW20_RS09555//SATW20_RS09555	NA	NA	NA	NA	gi|447076486|ref|WP_001153742.1|//competence protein ComK [Staphylococcus aureus]
SATW20_RS04635	1023	76.2383	67.1159	-0.183862	0.787042	*	0.692058	SATW20_RS04635//SATW20_RS04635	GO:0044464//cell part	NA	NA	NA	gi|88194575|ref|YP_499371.1|//extracellular matrix and plasma binding protein [Staphylococcus aureus subsp. aureus NCTC 8325]
SATW20_RS01080	1776	19.1111	42.8274	1.16412	0.0829117	*	0.03935	SATW20_RS01080//SATW20_RS01080	NA	NA	GO:0051234//establishment of localization	K02035//peptide/nickel transport system substrate-binding protein	gi|446643475|ref|WP_000720821.1|//peptide ABC transporter substrate-binding protein [Staphylococcus aureus]
SATW20_RS08010	915	84.0481	103.031	0.293795	0.51323	*	0.376217	SATW20_RS08010//SATW20_RS08010	NA	NA	NA	NA	gi|580202203|gb|EVC29932.1|//lipoprotein [Staphylococcus aureus SJOS6053]
SATW20_RS01105	1272	84.5974	76.2403	-0.150059	0.821372	*	0.739752	SATW20_RS01105//SATW20_RS01105	NA	GO:0015151//alpha-glucoside transmembrane transporter activity	GO:0000017//alpha-glucoside transport	K15770//arabinogalactan oligomer / maltooligosaccharide transport system substrate-binding protein	gi|445957121|ref|WP_000034976.1|//maltose ABC transporter substrate-binding protein [Staphylococcus aureus]
SATW20_RS02885	618	55.8844	87.4328	0.645729	0.0701012	*	0.0320485	SATW20_RS02885//SATW20_RS02885	NA	GO:0032559//adenyl ribonucleotide binding;GO:0016776//phosphotransferase activity, phosphate group as acceptor	GO:0009212//pyrimidine deoxyribonucleoside triphosphate biosynthetic process;GO:0006796//phosphate-containing compound metabolic process;GO:0009197//pyrimidine deoxyribonucleoside diphosphate biosynthetic process	K00943//dTMP kinase [EC:2.7.4.9]	gi|150373458|dbj|BAF66718.1|//thymidylate kinase [Staphylococcus aureus subsp. aureus str. Newman]
SATW20_RS00735	1431	41.1628	111.17	1.43335	6.7e-06	Up	1.24e-06	SATW20_RS00735//SATW20_RS00735	GO:0044464//cell part	NA	GO:0005976//polysaccharide metabolic process	K03328//polysaccharide transporter, PST family	gi|257273289|gb|EEV05391.1|//polysaccharide biosynthesis protein [Staphylococcus aureus subsp. aureus 55/2053]
SATW20_RS06160	330	10075.6	218.496	-5.52711	7.57e-31	Down	1.97e-32	SATW20_RS06160//SATW20_RS06160	GO:0044421//extracellular region part	GO:0032403//protein complex binding	NA	K14200//fibrinogen-binding protein	gi|446661863|ref|WP_000739209.1|//fibrinogen-binding protein [Staphylococcus aureus]
SATW20_RS05245	516	15.4806	17.9573	0.214109	0.788931	*	0.696435	SATW20_RS05245//SATW20_RS05245	NA	NA	NA	K06910//uncharacterized protein	gi|446617996|ref|WP_000695342.1|//phosphatidylethanolamine-binding protein [Staphylococcus aureus]
SATW20_RS04105	1167	1852.89	1321.4	-0.487715	0.253216	*	0.152556	SATW20_RS04105//SATW20_RS04105	GO:0031224//intrinsic component of membrane	GO:0008493//tetracycline transporter activity	GO:0015893//drug transport;GO:0015850//organic hydroxy compound transport	K19576//MFS transporter, DHA1 family, quinolone resistance protein	gi|446964016|ref|WP_001041272.1|//multidrug efflux MFS transporter NorA [Staphylococcus aureus]
SATW20_RS02940	774	709.219	452.054	-0.649738	0.104639	*	0.0523391	SATW20_RS02940//SATW20_RS02940	NA	GO:0004520//endodeoxyribonuclease activity	NA	K03424//TatD DNase family protein [EC:3.1.21.-]	gi|446827056|ref|WP_000904312.1|//MULTISPECIES: hydrolase TatD [Bacteria]
SATW20_RS02715	363	566.768	450.894	-0.32997	0.322545	*	0.204626	SATW20_RS02715//SATW20_RS02715	NA	NA	NA	NA	gi|283462049|gb|EFC09133.1|//ybcI [Staphylococcus aureus subsp. aureus H19]
SATW20_RS07585	204	174.43	149.195	-0.225454	0.606914	*	0.469869	SATW20_RS07585//SATW20_RS07585	NA	NA	NA	NA	gi|87202698|gb|ABD30508.1|//conserved hypothetical protein [Staphylococcus aureus subsp. aureus NCTC 8325]
SATW20_RS15220	201	19.4569	29.02	0.576763	0.36657	*	0.24139	SATW20_RS15220//SATW20_RS15220	NA	NA	NA	NA	gi|282322915|gb|EFB53234.1|//conserved domain protein [Staphylococcus aureus subsp. aureus M899]
SATW20_RS03835	1230	856.859	359.44	-1.25331	3.27e-06	Down	5.77e-07	SATW20_RS03835//SATW20_RS03835	GO:0044464//cell part	GO:0005337//nucleoside transmembrane transporter activity	GO:0051234//establishment of localization	K16323//purine nucleoside transport protein	gi|446401424|ref|WP_000479279.1|//nucleoside permease [Staphylococcus aureus]
SATW20_RS04680	204	790.408	1261.16	0.674088	0.0276469	*	0.0108046	SATW20_RS04680//SATW20_RS04680	NA	NA	NA	NA	gi|283470093|emb|CAQ49304.1|//conserved domain protein [Staphylococcus aureus subsp. aureus ST398]
SATW20_RS14770	1494	736.113	1179.19	0.679801	0.00136901	*	0.000381211	SATW20_RS14770//SATW20_RS14770	NA	GO:0003824//catalytic activity	GO:0006779//porphyrin-containing compound biosynthetic process;GO:0016109//tetraterpenoid biosynthetic process	K10210//diapolycopene oxygenase [EC:1.14.99.44]	gi|446082587|ref|WP_000160442.1|//diapolycopene oxygenase [Staphylococcus aureus]
SATW20_RS03925	762	356.965	458.99	0.36268	0.617675	*	0.479803	SATW20_RS03925//SATW20_RS03925	NA	GO:0032559//adenyl ribonucleotide binding;GO:0017111//nucleoside-triphosphatase activity	GO:0009207//purine ribonucleoside triphosphate catabolic process	K19079//cationic antimicrobial peptide transport system ATP-binding protein	gi|253729078|gb|EES97807.1|//ABC transporter, ATP-binding protein [Staphylococcus aureus subsp. aureus TCH130]
SATW20_RS03460	168	2355.71	1005.35	-1.22847	0.0832954	*	0.039563	SATW20_RS03460//SATW20_RS03460	NA	NA	NA	NA	gi|446510469|ref|WP_000587958.1|//MULTISPECIES: protein VraX [Bacteria]
SATW20_RS13895	1551	192.365	247.698	0.364739	0.315325	*	0.198525	SATW20_RS13895//SATW20_RS13895	NA	GO:0043169//cation binding	GO:0006812//cation transport;GO:0009987//cellular process	K09815//zinc transport system substrate-binding protein	gi|446650416|ref|WP_000727762.1|//zinc ABC transporter substrate-binding protein [Staphylococcus aureus]
SATW20_RS11965	1530	313.561	50.5577	-2.63274	1.03e-05	Down	1.96e-06	SATW20_RS11965//SATW20_RS11965	NA	GO:0046912//transferase activity, transferring acyl groups, acyl groups converted into alkyl on transfer;GO:0016747//transferase activity, transferring acyl groups other than amino-acyl groups	GO:0008652//cellular amino acid biosynthetic process;GO:0006551//leucine metabolic process	K01649//2-isopropylmalate synthase [EC:2.3.3.13]	gi|446016721|ref|WP_000094576.1|//2-isopropylmalate synthase [Staphylococcus aureus]
SATW20_RS02575	681	211.46	311.214	0.557523	0.0703641	*	0.0322246	SATW20_RS02575//SATW20_RS02575	NA	NA	GO:0051704//multi-organism process	K11042//superantigen-like protein	gi|88194180|ref|YP_498971.1|//superantigen-like protein [Staphylococcus aureus subsp. aureus NCTC 8325]
SATW20_RS01800	894	3.1879	8.07728	1.34126	0.174269	*	0.0967297	SATW20_RS01800//SATW20_RS01800	NA	NA	NA	K03346//replication initiation and membrane attachment protein	gi|686320369|ref|WP_031875617.1|//replication protein DnaD [Staphylococcus aureus]
SATW20_RS14735	2409	1701.81	594.538	-1.51723	3.51e-13	Down	2.72e-14	SATW20_RS14735//SATW20_RS14735	GO:0031224//intrinsic component of membrane	GO:0043169//cation binding;GO:0032559//adenyl ribonucleotide binding;GO:0043682//copper-transporting ATPase activity	GO:0035434//copper ion transmembrane transport;GO:0009206//purine ribonucleoside triphosphate biosynthetic process	K17686//Cu+-exporting ATPase [EC:3.6.3.54]	gi|900057071|gb|KMY80909.1|//ATPase P, partial [Staphylococcus aureus]
SATW20_RS08285	498	2.70322	5.75506	1.09015	0.331629	*	0.211928	SATW20_RS08285//SATW20_RS08285	NA	NA	NA	K02248//competence protein ComGF	gi|487719085|ref|WP_001803317.1|//competence protein ComGF [Staphylococcus aureus]
SATW20_RS09150	414	2254.78	2072.6	-0.121549	0.755256	*	0.650302	SATW20_RS09150//SATW20_RS09150	NA	NA	GO:0050896//response to stimulus	K11932//universal stress protein G	gi|446199747|ref|WP_000277602.1|//MULTISPECIES: universal stress protein UspA [Bacteria]
SATW20_RS03670	828	273.797	159.81	-0.776751	0.000879643	*	0.000235159	SATW20_RS03670//SATW20_RS03670	NA	GO:0022890//inorganic cation transmembrane transporter activity	GO:0034755//iron ion transmembrane transport	K02016//iron complex transport system substrate-binding protein	gi|487729744|ref|WP_001813976.1|//Vitamin B12 ABC transporter substrate-binding protein [Staphylococcus aureus]
SATW20_RS00215	732	239.877	269.275	0.166783	0.69449	*	0.573462	SATW20_RS00215//SATW20_RS00215	NA	GO:0008173//RNA methyltransferase activity;GO:0008170//N-methyltransferase activity;GO:0003676//nucleic acid binding	GO:0000154//rRNA modification;GO:0042221//response to chemical;GO:0006730//one-carbon metabolic process	K00561//23S rRNA (adenine-N6)-dimethyltransferase [EC:2.1.1.184]	gi|909626075|ref|WP_049881644.1|//Erm(A) family 23S rRNA (adenine(2058)-N(6))-methyltransferase, partial [Staphylococcus aureus]
SATW20_RS09695	384	50.3508	72.4826	0.525619	0.229145	*	0.134691	SATW20_RS09695//SATW20_RS09695	NA	NA	NA	NA	gi|582946754|gb|EWC30802.1|//hypothetical protein U412_01787, partial [Staphylococcus aureus M24487]
SATW20_RS09630	474	11.2899	17.2564	0.612099	0.478261	*	0.341894	SATW20_RS09630//SATW20_RS09630	NA	GO:0003824//catalytic activity	NA	K03574//8-oxo-dGTP diphosphatase [EC:3.6.1.55]	gi|486200330|ref|WP_001549054.1|//nucleoside triphosphatase YtkD [Staphylococcus aureus]
SATW20_RS09430	1269	381.664	305.264	-0.322248	0.20716	*	0.119057	SATW20_RS09430//SATW20_RS09430	NA	NA	NA	K07007	gi|921291991|ref|WP_053228540.1|//hypothetical protein [Staphylococcus aureus]
SATW20_RS08430	405	202.133	261.915	0.373796	0.204883	*	0.117467	SATW20_RS08430//SATW20_RS08430	NA	GO:0016814//hydrolase activity, acting on carbon-nitrogen (but not peptide) bonds, in cyclic amidines;GO:0046914//transition metal ion binding	GO:0006216//cytidine catabolic process	K01489//cytidine deaminase [EC:3.5.4.5]	gi|446044020|ref|WP_000121875.1|//cytidine deaminase [Staphylococcus aureus]
SATW20_RS09125	858	430.983	385.588	-0.160572	0.762548	*	0.6585	SATW20_RS09125//SATW20_RS09125	GO:0044424//intracellular part;GO:0043234//protein complex	GO:0043169//cation binding;GO:0032559//adenyl ribonucleotide binding;GO:0016421//CoA carboxylase activity	GO:0006631//fatty acid metabolic process	K01963//acetyl-CoA carboxylase carboxyl transferase subunit beta [EC:6.4.1.2]	gi|446393716|ref|WP_000471571.1|//acetyl-CoA carboxylase carboxyltransferase subunit beta [Staphylococcus aureus]
SATW20_RS14330	192	730.767	175.307	-2.05953	2.43e-13	Down	1.85e-14	SATW20_RS14330//SATW20_RS14330	NA	NA	NA	NA	gi|800081683|emb|CEZ61891.1|//Uncharacterised protein [Staphylococcus aureus]
SATW20_RS14175	600	201.574	919.082	2.18888	3.17e-14	Up	2.25e-15	SATW20_RS14175//SATW20_RS14175	NA	NA	NA	NA	gi|618848994|gb|KAJ48448.1|//hypothetical protein HMPREF1625_00276 [Staphylococcus aureus 880]
SATW20_RS13925	1251	74.7866	52.5523	-0.509024	0.26798	*	0.162794	SATW20_RS13925//SATW20_RS13925	NA	GO:0016747//transferase activity, transferring acyl groups other than amino-acyl groups;GO:0005488//binding	NA	K11694//peptidoglycan pentaglycine glycine transferase (the second and third glycine) [EC:2.3.2.17]	gi|446934966|ref|WP_001012222.1|//MULTISPECIES: methicillin resistance protein [Bacteria]
SATW20_RS15490	1014	13.3149	21.5612	0.695403	0.44001	*	0.306066	SATW20_RS15490//SATW20_RS15490	NA	GO:0008483//transaminase activity;GO:0048037//cofactor binding	GO:0008152//metabolic process	K00817//histidinol-phosphate aminotransferase [EC:2.6.1.9]	gi|446561852|ref|WP_000639198.1|//histidinol-phosphate aminotransferase [Staphylococcus aureus]
SATW20_RS07255	363	681.89	251.431	-1.43938	0.00098065	Down	0.000265812	SATW20_RS07255//SATW20_RS07255	GO:0016020//membrane	GO:0022803//passive transmembrane transporter activity	GO:0006810//transport	K03282//large conductance mechanosensitive channel	gi|473009034|gb|EMS38230.1|//Uncharacterized protein H059_206684 [Staphylococcus aureus KLT6]
SATW20_RS06915	2619	337.995	847.364	1.32598	4.04e-08	Up	5.3e-09	SATW20_RS06915//SATW20_RS06915	NA	GO:0032559//adenyl ribonucleotide binding;GO:0003690//double-stranded DNA binding	GO:0006281//DNA repair	K03555//DNA mismatch repair protein MutS	gi|445995497|ref|WP_000073352.1|//DNA mismatch repair protein MutS [Staphylococcus aureus]
SATW20_RS00135	306	4.19554	9.76054	1.2181	0.222391	*	0.130126	SATW20_RS00135//SATW20_RS00135	NA	NA	NA	K07451//5-methylcytosine-specific restriction enzyme A [EC:3.1.21.-]	gi|991152172|emb|CXE95218.1|//Uncharacterised protein [Staphylococcus aureus]
SATW20_RS04985	780	297.696	265.674	-0.164184	0.59217	*	0.456478	SATW20_RS04985//SATW20_RS04985	NA	GO:0016791//phosphatase activity	NA	K01101//4-nitrophenyl phosphatase [EC:3.1.3.41]	gi|686330924|ref|WP_031879564.1|//haloacid dehalogenase [Staphylococcus aureus]
SATW20_RS14260	936	141.119	16.3985	-3.10527	2.01e-12	Down	1.65e-13	SATW20_RS14260//SATW20_RS14260	GO:0031224//intrinsic component of membrane	NA	GO:0051234//establishment of localization	K15585//nickel transport system permease protein	gi|446394382|ref|WP_000472237.1|//nickel ABC transporter permease [Staphylococcus aureus]
SATW20_RS06850	393	186.14	198.888	0.0955678	0.765596	*	0.667056	SATW20_RS06850//SATW20_RS06850	NA	GO:0003677//DNA binding	NA	K15539//cytoskeleton protein RodZ	gi|916178058|ref|WP_050962907.1|//transcriptional regulator [Staphylococcus aureus]
SATW20_RS04400	642	456.055	364.232	-0.324351	0.467785	*	0.331629	SATW20_RS04400//SATW20_RS04400	NA	GO:0032561//guanyl ribonucleotide binding	NA	K00560//thymidylate synthase [EC:2.1.1.45];K01271//Xaa-Pro dipeptidase [EC:3.4.13.9]	gi|930432211|ref|WP_054193805.1|//ABC transporter [Staphylococcus aureus]
SATW20_RS00945	762	10.9175	22.9725	1.07327	0.284256	*	0.175275	SATW20_RS00945//SATW20_RS00945	GO:0031224//intrinsic component of membrane	NA	GO:0051234//establishment of localization	K02050//NitT/TauT family transport system permease protein	gi|920603426|ref|WP_053015495.1|//sulfonate ABC transporter permease [Staphylococcus aureus]
SATW20_RS12365	1611	975.025	1097.2	0.170319	0.71809	*	0.608126	SATW20_RS12365//SATW20_RS12365	NA	GO:0016879//ligase activity, forming carbon-nitrogen bonds;GO:0032559//adenyl ribonucleotide binding	GO:0009064//glutamine family amino acid metabolic process;GO:0006220//pyrimidine nucleotide metabolic process	K01937//CTP synthase [EC:6.3.4.2]	gi|446082105|ref|WP_000159960.1|//CTP synthetase [Staphylococcus aureus]
SATW20_RS02355	1389	337.319	161.261	-1.06471	8.53e-06	Down	1.61e-06	SATW20_RS02355//SATW20_RS02355	GO:0031224//intrinsic component of membrane	GO:0005310//dicarboxylic acid transmembrane transporter activity	GO:0046942//carboxylic acid transport	K06956//uncharacterized protein	gi|446913751|ref|WP_000991007.1|//L-cystine transporter tcyP [Staphylococcus aureus]
SATW20_RS06790	351	244.359	321.466	0.395665	0.185919	*	0.104506	SATW20_RS06790//SATW20_RS06790	GO:0044424//intracellular part	NA	GO:0042254//ribosome biogenesis	K02834//ribosome-binding factor A	gi|446019467|ref|WP_000097322.1|//MULTISPECIES: ribosome-binding factor A [Bacteria]
SATW20_RS03950	645	129.12	339.543	1.39488	9.83e-11	Up	9.55e-12	SATW20_RS03950//SATW20_RS03950	NA	NA	NA	K06890	gi|379992037|gb|EIA13496.1|//Transporter [Staphylococcus aureus subsp. aureus DR10]
SATW20_RS03305	2082	25829.5	24233.9	-0.09199	0.864889	*	0.797416	SATW20_RS03305//SATW20_RS03305	GO:0044424//intracellular part	GO:0008135//translation factor activity, RNA binding;GO:0032561//guanyl ribonucleotide binding;GO:0017111//nucleoside-triphosphatase activity	GO:0006412//translation;GO:0009207//purine ribonucleoside triphosphate catabolic process	K02355//elongation factor G	gi|686439693|ref|WP_031923805.1|//elongation factor G [Staphylococcus aureus]
SATW20_RS08840	843	1026.95	516.429	-0.991728	3.68e-05	*	7.65e-06	SATW20_RS08840//SATW20_RS08840	NA	NA	GO:0065008//regulation of biological quality	K03570//rod shape-determining protein MreC	gi|295128582|gb|EFG58216.1|//rod shape-determining protein MreC [Staphylococcus aureus subsp. aureus EMRSA16]
SATW20_RS16465	1245	327.486	351.36	0.101517	0.816898	*	0.734208	SATW20_RS16465//SATW20_RS16465	NA	GO:0032559//adenyl ribonucleotide binding;GO:0016772//transferase activity, transferring phosphorus-containing groups	GO:0006796//phosphate-containing compound metabolic process	K07706//two-component system, AgrA family, sensor histidine kinase AgrC [EC:2.7.13.3]	gi|487718817|ref|WP_001803049.1|//histidine kinase [Staphylococcus aureus]
SATW20_RS12965	441	1240.84	541.661	-1.19586	0.000156001	Down	3.59e-05	SATW20_RS12965//SATW20_RS12965	GO:0030529//intracellular ribonucleoprotein complex	GO:0003723//RNA binding;GO:0005198//structural molecule activity	GO:0010467//gene expression	K02876//large subunit ribosomal protein L15	gi|446688728|ref|WP_000766074.1|//MULTISPECIES: 50S ribosomal protein L15 [Bacteria]
SATW20_RS00025	1935	2616.74	5078	0.956487	6.96e-06	*	1.29e-06	SATW20_RS00025//SATW20_RS00025	GO:0043232//intracellular non-membrane-bounded organelle	GO:0032559//adenyl ribonucleotide binding;GO:0003916//DNA topoisomerase activity	GO:0042221//response to chemical;GO:0006259//DNA metabolic process	K02470//DNA gyrase subunit B [EC:5.99.1.3]	gi|921293114|ref|WP_053228965.1|//DNA gyrase subunit B [Staphylococcus aureus]
SATW20_RS13660	1056	438.914	67.4385	-2.70229	3.86e-12	Down	3.28e-13	SATW20_RS13660//SATW20_RS13660	GO:0031224//intrinsic component of membrane	NA	GO:0051234//establishment of localization	K09813//hemin transport system permease protein	gi|872413066|ref|WP_048517907.1|//hemin ABC transporter permease [Staphylococcus aureus]
SATW20_RS04955	828	113.156	225.489	0.99474	1.97e-05	*	3.9e-06	SATW20_RS04955//SATW20_RS04955	NA	NA	NA	K07090	gi|995494249|emb|CXQ25369.1|//sulfite exporter TauE/SafE family protein [Staphylococcus aureus]
SATW20_RS10495	1296	1122.61	337.329	-1.73462	1.64e-19	Down	7.13e-21	SATW20_RS10495//SATW20_RS10495	NA	GO:0016842//amidine-lyase activity	GO:0006164//purine nucleotide biosynthetic process	K01756//adenylosuccinate lyase [EC:4.3.2.2]	gi|985354483|gb|KXA36840.1|//adenylosuccinate lyase [Staphylococcus aureus]
SATW20_RS06535	642	445.937	479.765	0.10549	0.703019	*	0.587022	SATW20_RS06535//SATW20_RS06535	NA	GO:0016778//diphosphotransferase activity;GO:0032559//adenyl ribonucleotide binding	GO:0009108//coenzyme biosynthetic process;GO:0042723//thiamine-containing compound metabolic process;GO:0006796//phosphate-containing compound metabolic process	K00949//thiamine pyrophosphokinase [EC:2.7.6.2]	gi|996164888|emb|CXH97918.1|//thiamin pyrophosphokinase [Staphylococcus aureus]
SATW20_RS12210	396	44.625	61.4606	0.461809	0.408172	*	0.277563	SATW20_RS12210//SATW20_RS12210	NA	GO:0043566//structure-specific DNA binding	GO:0006259//DNA metabolic process	K03111//single-strand DNA-binding protein	gi|446855438|ref|WP_000932694.1|//MULTISPECIES: single-stranded DNA-binding protein [Bacteria]
SATW20_RS13630	1383	595.245	634.077	0.0911737	0.762628	*	0.662151	SATW20_RS13630//SATW20_RS13630	GO:0031224//intrinsic component of membrane	GO:0043169//cation binding	GO:0042221//response to chemical	NA	gi|122540630|sp|Q2G2I1.1|TCAA_STAA8//RecName: Full=Membrane-associated protein TcaA
SATW20_RS04485	1440	299.805	368.363	0.297105	0.334316	*	0.213957	SATW20_RS04485//SATW20_RS04485	NA	NA	NA	NA	gi|302750660|gb|ADL64837.1|//Tetratricopeptide TPR_2 repeat protein [Staphylococcus aureus subsp. aureus str. JKD6008]
SATW20_RS15205	756	77.499	68.9036	-0.169598	0.666325	*	0.535927	SATW20_RS15205//SATW20_RS15205	NA	GO:0032559//adenyl ribonucleotide binding;GO:0017111//nucleoside-triphosphatase activity	GO:0009207//purine ribonucleoside triphosphate catabolic process	K19083//bacitracin transport system ATP-binding protein	gi|446846508|ref|WP_000923764.1|//bacteriocin ABC transporter ATP-binding protein [Staphylococcus aureus]
SATW20_RS05075	357	120.525	83.2526	-0.533761	0.385504	*	0.257289	SATW20_RS05075//SATW20_RS05075	GO:0031224//intrinsic component of membrane	GO:0015299//solute:proton antiporter activity	GO:0030001//metal ion transport;GO:0006818//hydrogen transport	K05571//multicomponent Na+:H+ antiporter subunit G	gi|920535747|ref|WP_052995645.1|//Na+/H+ antiporter subunit G1 [Staphylococcus aureus]
SATW20_RS15480	579	11.097	17.0825	0.62235	0.448475	*	0.312785	SATW20_RS15480//SATW20_RS15480	GO:0044424//intracellular part	GO:0016763//transferase activity, transferring pentosyl groups	GO:0009064//glutamine family amino acid metabolic process;GO:0006547//histidine metabolic process	K02501//glutamine amidotransferase [EC:2.4.2.-]	gi|446558267|ref|WP_000635613.1|//imidazole glycerol phosphate synthase subunit HisH [Staphylococcus aureus]
SATW20_RS05080	294	27.6107	30.8982	0.162295	0.807999	*	0.719759	SATW20_RS05080//SATW20_RS05080	GO:0031224//intrinsic component of membrane	GO:0050136//NADH dehydrogenase (quinone) activity;GO:0015291//secondary active transmembrane transporter activity;GO:0022891//substrate-specific transmembrane transporter activity	GO:0008152//metabolic process;GO:0030001//metal ion transport;GO:0006818//hydrogen transport	K05570//multicomponent Na+:H+ antiporter subunit F	gi|763459316|ref|WP_044288777.1|//monovalent cation/H+ antiporter subunit F [Staphylococcus aureus]
SATW20_RS06565	987	600.847	859.718	0.516867	0.126956	*	0.0657608	SATW20_RS06565//SATW20_RS06565	GO:0044424//intracellular part	GO:0016747//transferase activity, transferring acyl groups other than amino-acyl groups	GO:0006631//fatty acid metabolic process;GO:0006644//phospholipid metabolic process	K03621//glycerol-3-phosphate acyltransferase PlsX [EC:2.3.1.15]	gi|446161889|ref|WP_000239744.1|//MULTISPECIES: phosphate acyltransferase [Bacteria]
SATW20_RS07610	660	561.703	185.077	-1.60168	1.97e-07	Down	2.89e-08	SATW20_RS07610//SATW20_RS07610	GO:0044424//intracellular part	GO:0004871//signal transducer activity;GO:0003676//nucleic acid binding	GO:0007165//signal transduction;GO:0006351//transcription, DNA-templated;GO:0051704//multi-organism process	K18941//two-component system, OmpR family, response regulator ArlR	gi|997762832|emb|CYA69121.1|//Putative response regulator ArlR [Staphylococcus aureus]
SATW20_RS06265	228	38.0444	35.2619	-0.109573	0.880711	*	0.819421	SATW20_RS06265//SATW20_RS06265	NA	NA	NA	NA	gi|446071568|ref|WP_000149423.1|//membrane protein [Staphylococcus aureus]
SATW20_RS14510	594	76.3963	120.511	0.657589	0.170893	*	0.094159	SATW20_RS14510//SATW20_RS14510	NA	GO:0003824//catalytic activity	NA	K06999//phospholipase/carboxylesterase	gi|446322172|ref|WP_000400027.1|//carboxylesterase [Staphylococcus aureus]
SATW20_RS09040	471	1257.72	747.546	-0.750579	0.00132556	*	0.000368621	SATW20_RS09040//SATW20_RS09040	NA	GO:0032559//adenyl ribonucleotide binding;GO:0046914//transition metal ion binding;GO:0003676//nucleic acid binding	NA	K07738//transcriptional repressor NrdR	gi|356873022|emb|CCE59361.1|//Transcriptional repressor nrdR [Staphylococcus argenteus]
SATW20_RS03280	3552	14074.8	6762.63	-1.05746	0.00417706	Down	0.00129633	SATW20_RS03280//SATW20_RS03280	NA	GO:0034062//RNA polymerase activity;GO:0001882//nucleoside binding;GO:0003676//nucleic acid binding	GO:0010467//gene expression	K03043//DNA-directed RNA polymerase subunit beta [EC:2.7.7.6]	gi|499139742|gb|AGL76267.1|//RNA polymerase beta subunit, partial [Staphylococcus aureus]
SATW20_RS13340	1083	471.837	220.586	-1.09695	0.00203603	Down	0.000583556	SATW20_RS13340//SATW20_RS13340	GO:0044424//intracellular part	GO:0016614//oxidoreductase activity, acting on CH-OH group of donors;GO:0000166//nucleotide binding;GO:0016646//oxidoreductase activity, acting on the CH-NH group of donors, NAD or NADP as acceptor;GO:0048037//cofactor binding	GO:0006072//glycerol-3-phosphate metabolic process	K04940//opine dehydrogenase [EC:1.5.1.28]	gi|446607224|ref|WP_000684570.1|//octopine dehydrogenase [Staphylococcus aureus]
SATW20_RS12895	393	3515.48	1084.71	-1.69641	8.39e-12	Down	7.38e-13	SATW20_RS12895//SATW20_RS12895	GO:0030529//intracellular ribonucleoprotein complex	GO:0005198//structural molecule activity	GO:0010467//gene expression	K02996//small subunit ribosomal protein S9	gi|446093120|ref|WP_000170975.1|//30S ribosomal protein S9 [Staphylococcus aureus]
SATW20_RS06910	492	129.538	96.433	-0.425775	0.202916	*	0.116092	SATW20_RS06910//SATW20_RS06910	NA	NA	NA	K16787//energy-coupling factor transport system ATP-binding protein [EC:3.6.3.-];K16786//energy-coupling factor transport system ATP-binding protein [EC:3.6.3.-]	gi|446765021|ref|WP_000842277.1|//MULTISPECIES: energy coupling factor transporter S component ThiW [Bacteria]
SATW20_RS00475	276	8.40954	9.32789	0.149524	0.869027	*	0.804583	SATW20_RS00475//SATW20_RS00475	NA	NA	NA	NA	gi|295443927|dbj|BAJ06397.1|//hypothetical protein [Staphylococcus aureus]
SATW20_RS14155	636	77.1081	173.764	1.17218	0.00124229	Up	0.0003427	SATW20_RS14155//SATW20_RS14155	GO:0016020//membrane	GO:0016787//hydrolase activity;GO:0005215//transporter activity	NA	K05846//osmoprotectant transport system permease protein	gi|995811000|emb|CXY74974.1|//Osmotically activated L-carnitine/choline ABC transporter%2C permease protein OpuCB [Staphylococcus aureus]
SATW20_RS12375	861	225.899	184.109	-0.295121	0.325824	*	0.207068	SATW20_RS12375//SATW20_RS12375	NA	GO:0016407//acetyltransferase activity	NA	NA	gi|686430496|ref|WP_031920567.1|//acetyltransferase [Staphylococcus aureus]
SATW20_03080	376	20.0073	26.3131	0.395258	0.533001	*	0.39565	SATW20_RS01615	NA	NA	NA	NA	gi|446744914|ref|WP_000822170.1|//hypothetical protein [Staphylococcus aureus]
SATW20_RS10940	162	0.126548	0.10458	-0.275084	0.762628	*	0.662408	SATW20_RS10940//SATW20_RS10940	NA	NA	NA	NA	gi|920534394|ref|WP_052995610.1|//hypothetical protein [Staphylococcus aureus]
SATW20_RS06660	909	11776.8	12135.6	0.0432999	0.905304	*	0.856968	SATW20_RS06660//SATW20_RS06660	NA	GO:0032559//adenyl ribonucleotide binding;GO:0046912//transferase activity, transferring acyl groups, acyl groups converted into alkyl on transfer;GO:0004774//succinate-CoA ligase activity	GO:0009060//aerobic respiration	K01902//succinyl-CoA synthetase alpha subunit [EC:6.2.1.5]	gi|446032392|ref|WP_000110247.1|//succinate--CoA ligase subunit alpha [Staphylococcus aureus]
SATW20_RS02035	1215	182.751	120.398	-0.602066	0.0568365	*	0.0249305	SATW20_RS02035//SATW20_RS02035	NA	GO:0046997//oxidoreductase activity, acting on the CH-NH group of donors, flavin as acceptor;GO:0000166//nucleotide binding	GO:0008152//metabolic process	K00244//fumarate reductase flavoprotein subunit [EC:1.3.5.4];K00317//dimethylamine/trimethylamine dehydrogenase [EC:1.5.8.1 1.5.8.2]	gi|446208614|ref|WP_000286469.1|//NADH-dependent flavin oxidoreductase [Staphylococcus aureus]
SATW20_RS05215	1815	32.4291	28.9429	-0.164079	0.812124	*	0.727208	SATW20_RS05215//SATW20_RS05215	GO:0044464//cell part	GO:0016747//transferase activity, transferring acyl groups other than amino-acyl groups	NA	K07052	gi|446966959|ref|WP_001044215.1|//O-acetyltransferase [Staphylococcus aureus]
SATW20_RS01665	924	45.1244	56.1553	0.315514	0.701224	*	0.584223	SATW20_RS01665//SATW20_RS01665	NA	GO:0043169//cation binding;GO:0016787//hydrolase activity	NA	K16329//pseudouridylate synthase [EC:4.2.1.70]	gi|445924225|ref|WP_000002080.1|//pseudouridine-5'-phosphate glycosidase [Staphylococcus aureus]
SATW20_RS09200	1224	126.7	233.227	0.880317	0.0355358	*	0.0146254	SATW20_RS09200//SATW20_RS09200	GO:0044424//intracellular part	GO:0003723//RNA binding;GO:0032559//adenyl ribonucleotide binding;GO:0016782//transferase activity, transferring sulfur-containing groups	GO:0006400//tRNA modification;GO:0006772//thiamine metabolic process	K03151//thiamine biosynthesis protein ThiI	gi|446795397|ref|WP_000872653.1|//tRNA sulfurtransferase ThiI [Staphylococcus aureus]
SATW20_RS08015	207	1.70288	2.72256	0.676989	0.61369	*	0.476039	SATW20_RS08015//SATW20_RS08015	NA	NA	NA	NA	gi|800082203|emb|CEZ60855.1|//Uncharacterised protein [Staphylococcus aureus]
SATW20_RS07985	1380	293.885	265.069	-0.148883	0.636097	*	0.50093	SATW20_RS07985//SATW20_RS07985	NA	GO:0032559//adenyl ribonucleotide binding;GO:0042623//ATPase activity, coupled	GO:0006259//DNA metabolic process	K03654//ATP-dependent DNA helicase RecQ [EC:3.6.4.12]	gi|446824863|ref|WP_000902119.1|//ATP-dependent DNA helicase RecQ [Staphylococcus aureus]
SATW20_RS09945	423	297.875	180.019	-0.72656	0.0576466	*	0.0254542	SATW20_RS09945//SATW20_RS09945	NA	GO:0008796//bis(5'-nucleosyl)-tetraphosphatase activity	NA	K02503//histidine triad (HIT) family protein	gi|445927126|ref|WP_000004981.1|//cell-cycle regulation protein HIT [Staphylococcus aureus]
SATW20_RS04725	357	450.165	325.366	-0.468388	0.0801356	*	0.0378542	SATW20_RS04725//SATW20_RS04725	NA	GO:0030611//arsenate reductase activity	GO:0008152//metabolic process	K00537//arsenate reductase [EC:1.20.4.1]	gi|449802058|pdb|2M46|A//Chain A, Solution Nmr Structure Of Sacol0876 From Staphylococcus Aureus Col, Nesg Target Zr353 And Csgid Target Idp00841
SATW20_RS15350	960	14.9095	37.3299	1.3241	0.0151461	Up	0.00543072	SATW20_RS15350//SATW20_RS15350	NA	NA	NA	K12270//accessory secretory protein Asp3	gi|446839484|ref|WP_000916740.1|//accessory Sec system protein Asp3 [Staphylococcus aureus]
SATW20_RS02840	525	122.718	86.5626	-0.503526	0.351202	*	0.228275	SATW20_RS02840//SATW20_RS02840	NA	GO:0016407//acetyltransferase activity	NA	K03824//putative acetyltransferase [EC:2.3.1.-]	gi|447090572|ref|WP_001167828.1|//MULTISPECIES: acetyltransferase [Bacteria]
SATW20_RS06220	1173	472.58	540.683	0.194226	0.649034	*	0.516676	SATW20_RS06220//SATW20_RS06220	NA	GO:0003824//catalytic activity;GO:0003676//nucleic acid binding	GO:0006310//DNA recombination	K07493//putative transposase	gi|446117574|ref|WP_000195429.1|//MULTISPECIES: transposase [Bacteria]
SATW20_RS08900	708	12.6921	22.7888	0.844397	0.359098	*	0.234606	SATW20_RS08900//SATW20_RS08900	GO:0044464//cell part	GO:0004175//endopeptidase activity;GO:0016741//transferase activity, transferring one-carbon groups	GO:0006730//one-carbon metabolic process	K02236//leader peptidase (prepilin peptidase) / N-methyltransferase [EC:3.4.23.43 2.1.1.-]	gi|446183264|ref|WP_000261119.1|//peptidase A24 [Staphylococcus aureus]
SATW20_RS02760	660	34.799	10.6062	-1.71413	0.00758052	Down	0.00248749	SATW20_RS02760//SATW20_RS02760	GO:0031224//intrinsic component of membrane	NA	GO:0051234//establishment of localization	K02072//D-methionine transport system permease protein	gi|920538746|ref|WP_052996183.1|//methionine ABC transporter permease [Staphylococcus aureus]
SATW20_RS14920	1047	90.6049	123.891	0.451413	0.384763	*	0.256509	SATW20_RS14920//SATW20_RS14920	NA	GO:0016811//hydrolase activity, acting on carbon-nitrogen (but not peptide) bonds, in linear amides	GO:0000270//peptidoglycan metabolic process	NA	gi|446169622|ref|WP_000247477.1|//mannosyl-glycoprotein endo-beta-N-acetylglucosamidase [Staphylococcus aureus]
SATW20_RS13370	639	262.676	258.811	-0.0213854	0.952646	*	0.924035	SATW20_RS13370//SATW20_RS13370	NA	GO:0004553//hydrolase activity, hydrolyzing O-glycosyl compounds;GO:0016811//hydrolase activity, acting on carbon-nitrogen (but not peptide) bonds, in linear amides	GO:0044036//cell wall macromolecule metabolic process;GO:0000270//peptidoglycan metabolic process	K01227//mannosyl-glycoprotein endo-beta-N-acetylglucosaminidase [EC:3.2.1.96];K13714//bifunctional autolysin [EC:3.5.1.28 3.2.1.96]	gi|499766324|ref|WP_011447058.1|//N-acetylmuramoyl-L-alanine amidase [Staphylococcus aureus]
SATW20_RS10760	351	6.62572	26.9586	2.0246	0.00150837	Up	0.000422812	SATW20_RS10760//SATW20_RS10760	NA	NA	NA	NA	gi|257271017|gb|EEV03186.1|//phage protein [Staphylococcus aureus subsp. aureus 55/2053]
SATW20_RS07425	987	13.5741	104.262	2.94129	1.04e-14	Up	7.15e-16	SATW20_RS07425//SATW20_RS07425	GO:0031224//intrinsic component of membrane	NA	GO:0006810//transport	K02033//peptide/nickel transport system permease protein	gi|983377381|ref|WP_060555233.1|//peptide ABC transporter permease, partial [Staphylococcus aureus]
SATW20_RS05940	1227	496.102	493.29	-0.00819906	0.982495	*	0.975574	SATW20_RS05940//SATW20_RS05940	GO:0031224//intrinsic component of membrane	NA	GO:0009987//cellular process	K03588//cell division protein FtsW	gi|996507924|emb|CXL53880.1|//cell division protein [Staphylococcus aureus]
SATW20_RS12550	810	883.78	578.647	-0.611004	0.00851386	*	0.00284111	SATW20_RS12550//SATW20_RS12550	NA	NA	NA	K18672//diadenylate cyclase [EC:2.7.7.85]	gi|642962169|ref|WP_025175351.1|//ABC transporter permease [Staphylococcus aureus]
SATW20_RS13520	1260	1045.42	1195.54	0.193578	0.641567	*	0.506688	SATW20_RS13520//SATW20_RS13520	GO:0031224//intrinsic component of membrane	GO:0016787//hydrolase activity	NA	NA	gi|880837413|ref|WP_048669323.1|//lysostaphin resistance protein A [Staphylococcus aureus]
SATW20_RS02470	630	371.073	1117.79	1.59087	5.52e-06	Up	1e-06	SATW20_RS02470//SATW20_RS02470	NA	NA	NA	NA	gi|991152927|emb|CXE67825.1|//Uncharacterised protein [Staphylococcus aureus]
SATW20_RS07435	345	105.338	112.077	0.0894682	0.85417	*	0.781327	SATW20_RS07435//SATW20_RS07435	NA	NA	NA	NA	gi|379992716|gb|EIA14167.1|//Permease [Staphylococcus aureus subsp. aureus DR10]
SATW20_RS05795	1362	480.211	398.183	-0.270234	0.620203	*	0.483147	SATW20_RS05795//SATW20_RS05795	GO:0044464//cell part	GO:0003824//catalytic activity	GO:0008152//metabolic process	K00425//cytochrome d ubiquinol oxidase subunit I [EC:1.10.3.14]	gi|446303994|ref|WP_000381849.1|//cytochrome d ubiquinol oxidase subunit I [Staphylococcus aureus]
SATW20_RS03035	402	1714.56	627.264	-1.4507	2.02e-09	Down	2.25e-10	SATW20_RS03035//SATW20_RS03035	GO:0030529//intracellular ribonucleoprotein complex	GO:0016779//nucleotidyltransferase activity;GO:0003676//nucleic acid binding	NA	K07571//S1 RNA binding domain protein	gi|445943590|ref|WP_000021445.1|//MULTISPECIES: RNA-binding protein S1 [Bacteria]
SATW20_RS05070	1155	11.281	21.5538	0.934052	0.171565	*	0.0946567	SATW20_RS05070//SATW20_RS05070	NA	NA	NA	NA	gi|375038391|gb|EHS31374.1|//pyridine nucleotide-disulfide oxidoreductase domain protein [Staphylococcus aureus subsp. aureus IS-111]
SATW20_RS03820	399	165.333	130.896	-0.336953	0.351647	*	0.228753	SATW20_RS03820//SATW20_RS03820	GO:0044424//intracellular part	GO:0043169//cation binding;GO:0070567//cytidylyltransferase activity	GO:0000271//polysaccharide biosynthetic process;GO:0006656//phosphatidylcholine biosynthetic process	K00980//glycerol-3-phosphate cytidylyltransferase [EC:2.7.7.39]	gi|686333714|ref|WP_031881056.1|//glycerol-3-phosphate cytidylyltransferase [Staphylococcus aureus]
SATW20_RS06525	876	411.412	620.298	0.592377	0.0923474	*	0.0447869	SATW20_RS06525//SATW20_RS06525	NA	GO:0043169//cation binding;GO:0032561//guanyl ribonucleotide binding;GO:0017111//nucleoside-triphosphatase activity	GO:0009207//purine ribonucleoside triphosphate catabolic process	K06949//ribosome biogenesis GTPase / thiamine phosphate phosphatase [EC:3.6.1.- 3.1.3.100]	gi|446770677|ref|WP_000847933.1|//GTPase [Staphylococcus aureus]
SATW20_RS14185	1353	2706.87	2809.47	0.0536692	0.849774	*	0.77636	SATW20_RS14185//SATW20_RS14185	NA	NA	NA	K03929//para-nitrobenzyl esterase [EC:3.1.1.-]	gi|446623575|ref|WP_000700921.1|//carboxylesterase [Staphylococcus aureus]
SATW20_RS06155	168	0.162437	0.219556	0.434711	0.684752	*	0.560852	SATW20_RS06155//SATW20_RS06155	NA	NA	NA	NA	gi|487719114|ref|WP_001803346.1|//hypothetical protein [Staphylococcus aureus]
SATW20_RS14930	1359	20.3397	24.8823	0.290824	0.675435	*	0.54696	SATW20_RS14930//SATW20_RS14930	GO:0031224//intrinsic component of membrane	GO:0032559//adenyl ribonucleotide binding;GO:0003676//nucleic acid binding	GO:0009987//cellular process	K03466//DNA segregation ATPase FtsK/SpoIIIE, S-DNA-T family	gi|700318005|gb|AIU86510.1|//putative coupling protein [Staphylococcus aureus subsp. aureus]
SATW20_RS16170	213	21.9153	15.4826	-0.501286	0.47238	*	0.336463	SATW20_RS16170//SATW20_RS16170	NA	NA	NA	NA	gi|920652639|ref|WP_053037301.1|//pathogenicity island protein [Staphylococcus aureus]
SATW20_RS15985	159	0.157919	0.211851	0.423868	0.68935	*	0.566918	SATW20_RS15985//SATW20_RS15985	GO:0044464//cell part	NA	NA	K01046//triacylglycerol lipase [EC:3.1.1.3]	gi|997256859|emb|CXU77379.1|//glycerol ester hydrolase%3B Lipase precursor [Staphylococcus aureus]
SATW20_RS05790	234	13.4675	8.28995	-0.700052	0.384542	*	0.256076	SATW20_RS05790//SATW20_RS05790	NA	GO:0015036//disulfide oxidoreductase activity	GO:0019725//cellular homeostasis	NA	gi|447212358|ref|WP_001289614.1|//NrdH-redoxin [Staphylococcus aureus]
SATW20_RS04630	1527	44.1925	46.2111	0.0644375	0.95354	*	0.925256	SATW20_RS04630//SATW20_RS04630	NA	NA	NA	K20361;K16488//null;K17560//unconventional prefoldin RPB5 interactor 1;K20478//golgin subfamily B member 1	gi|446714398|ref|WP_000791729.1|//coagulase [Staphylococcus aureus]
SATW20_RS12620	1443	248.064	223.442	-0.15081	0.633924	*	0.498066	SATW20_RS12620//SATW20_RS12620	GO:0031224//intrinsic component of membrane	GO:0008493//tetracycline transporter activity	GO:0015850//organic hydroxy compound transport;GO:0042221//response to chemical	K18934//MFS transporter, DHA2 family, multidrug resistance protein	gi|447063743|ref|WP_001140999.1|//multidrug MFS transporter [Staphylococcus aureus]
SATW20_RS10425	1071	529.976	763.487	0.526676	0.174657	*	0.09701	SATW20_RS10425//SATW20_RS10425	GO:0044424//intracellular part	GO:0034061//DNA polymerase activity;GO:0003677//DNA binding;GO:0046872//metal ion binding	GO:0033554//cellular response to stress;GO:0006260//DNA replication	K02346//DNA polymerase IV [EC:2.7.7.7]	gi|446062321|ref|WP_000140176.1|//MULTISPECIES: DNA polymerase IV [Bacteria]
SATW20_RS13460	1605	703.438	514.737	-0.450589	0.0675041	*	0.0306359	SATW20_RS13460//SATW20_RS13460	GO:0031224//intrinsic component of membrane	GO:0005402//cation:sugar symporter activity;GO:0016772//transferase activity, transferring phosphorus-containing groups	GO:0008643//carbohydrate transport;GO:0006796//phosphate-containing compound metabolic process	K02749//PTS system, alpha-glucoside-specific IIB component [EC:2.7.1.208 2.7.1.-];K02750//PTS system, alpha-glucoside-specific IIC component	gi|446914246|ref|WP_000991502.1|//PTS alpha-glucoside transporter subunit IIBC [Staphylococcus aureus]
SATW20_RS06350	1173	5358.31	5879.03	0.1338	0.727254	*	0.618045	SATW20_RS06350//SATW20_RS06350	GO:0032991//macromolecular complex;GO:0044424//intracellular part	GO:0032561//guanyl ribonucleotide binding;GO:0017111//nucleoside-triphosphatase activity	GO:0032506//cytokinetic process;GO:0009207//purine ribonucleoside triphosphate catabolic process;GO:0043623//cellular protein complex assembly	K03531//cell division protein FtsZ	gi|446811740|ref|WP_000888996.1|//cell division protein FtsZ [Staphylococcus aureus]
SATW20_RS01485	1524	373.994	97.104	-1.94541	8.73e-07	Down	1.4e-07	SATW20_RS01485//SATW20_RS01485	NA	NA	NA	K20361;K03546//exonuclease SbcC;K20478//golgin subfamily B member 1;K11123//null;K09506//null	gi|920540768|ref|WP_052996694.1|//hypothetical protein [Staphylococcus aureus]
SATW20_RS13135	765	194.322	215.371	0.148372	0.704476	*	0.59059	SATW20_RS13135//SATW20_RS13135	NA	NA	NA	NA	gi|446523621|ref|WP_000600967.1|//sulfurtransferase [Staphylococcus aureus]
SATW20_RS05595	1182	58.4326	200.05	1.77552	1.65e-10	Up	1.63e-11	SATW20_RS05595//SATW20_RS05595	NA	GO:0004175//endopeptidase activity	GO:0019538//protein metabolic process;GO:0051704//multi-organism process	K13715//staphopain B [EC:3.4.22.-]	gi|447011523|ref|WP_001088779.1|//cysteine protease [Staphylococcus aureus]
SATW20_RS11050	1308	192.522	50.8268	-1.92136	7.18e-11	Down	6.94e-12	SATW20_RS11050//SATW20_RS11050	NA	NA	GO:0006810//transport	K03498//trk system potassium uptake protein	gi|991035928|emb|CXF13541.1|//Na+-transporting ATP synthase [Staphylococcus aureus]
SATW20_RS10410	501	1545.77	2535.42	0.713895	0.0494562	*	0.0213212	SATW20_RS10410//SATW20_RS10410	GO:0044424//intracellular part	GO:0005506//iron ion binding;GO:0016724//oxidoreductase activity, oxidizing metal ions, oxygen as acceptor	GO:0000041//transition metal ion transport;GO:0006875//cellular metal ion homeostasis;GO:0008152//metabolic process	K02217//ferritin [EC:1.16.3.2]	gi|997905104|emb|CYD31809.1|//Ferritin-like protein 2 [Staphylococcus aureus]
SATW20_RS03170	1215	989.314	384.576	-1.36316	4.09e-07	Down	6.38e-08	SATW20_RS03170//SATW20_RS03170	GO:0044464//cell part	GO:0005337//nucleoside transmembrane transporter activity	GO:0051234//establishment of localization	K11535//nucleoside transport protein	gi|375026157|gb|EHS19543.1|//pyrimidine nucleoside transport protein [Staphylococcus aureus subsp. aureus IS-91]
SATW20_RS05270	372	13.3533	11.407	-0.227277	0.809454	*	0.721744	SATW20_RS05270//SATW20_RS05270	NA	NA	NA	NA	gi|814562272|ref|WP_046377090.1|//membrane protein [Staphylococcus aureus]
SATW20_RS05415	510	4704.65	1487.51	-1.66119	2.7e-13	Down	2.07e-14	SATW20_RS05415//SATW20_RS05415	GO:0044464//cell part	GO:0003824//catalytic activity	GO:0044260//cellular macromolecule metabolic process	K01975//2'-5' RNA ligase [EC:6.5.1.-]	gi|150373897|dbj|BAF67157.1|//2',5' RNA ligase [Staphylococcus aureus subsp. aureus str. Newman]
SATW20_RS04110	453	518.701	718.118	0.469319	0.239724	*	0.142245	SATW20_RS04110//SATW20_RS04110	NA	NA	NA	NA	gi|777211659|emb|CKG94589.1|//exported protein [Staphylococcus aureus]
SATW20_RS03180	489	1253.91	398.935	-1.65221	1.02e-14	Down	6.93e-16	SATW20_RS03180//SATW20_RS03180	NA	GO:0046914//transition metal ion binding;GO:0003676//nucleic acid binding;GO:0016788//hydrolase activity, acting on ester bonds	GO:0006281//DNA repair	K19411//protein arginine kinase activator	gi|997394691|emb|CXW12280.1|//Nucleotide excision repair protein%2C with UvrB/UvrC motif [Staphylococcus aureus]
SATW20_RS02330	627	509.277	493.677	-0.0448837	0.899683	*	0.850313	SATW20_RS02330//SATW20_RS02330	NA	NA	NA	NA	gi|477608008|gb|ENI24726.1|//lipoprotein [Staphylococcus aureus HI010]
SATW20_RS14140	1401	200.742	216.084	0.10625	0.762571	*	0.658803	SATW20_RS14140//SATW20_RS14140	NA	NA	GO:0006810//transport	K08170//MFS transporter, DHA2 family, multidrug resistance protein	gi|446303415|ref|WP_000381270.1|//quinolone resistance protein NorB [Staphylococcus aureus]
SATW20_RS13620	1209	120.391	145.255	0.27085	0.441643	*	0.307365	SATW20_RS13620//SATW20_RS13620	GO:0031224//intrinsic component of membrane	NA	GO:0006810//transport	K07552//MFS transporter, DHA1 family, bicyclomycin/chloramphenicol resistance protein	gi|928785488|ref|WP_053865360.1|//bicyclomycin transporter TcaB [Staphylococcus aureus]
SATW20_RS12100	1677	9.15917	8070.09	9.78315	5.54e-130	Up	1.23e-132	SATW20_RS12100//SATW20_RS12100	GO:0031224//intrinsic component of membrane	GO:0015662//ATPase activity, coupled to transmembrane movement of ions, phosphorylative mechanism;GO:0032559//adenyl ribonucleotide binding	GO:0030001//metal ion transport	K01546//K+-transporting ATPase ATPase A chain [EC:3.6.3.12]	gi|446324801|ref|WP_000402656.1|//potassium-transporting ATPase A chain [Staphylococcus aureus]
SATW20_RS00540	576	108.895	77.6002	-0.488808	0.302029	*	0.188362	SATW20_RS00540//SATW20_RS00540	NA	GO:0001071//nucleic acid binding transcription factor activity;GO:0003676//nucleic acid binding	GO:0006351//transcription, DNA-templated	NA	gi|446336631|ref|WP_000414486.1|//transcriptional regulator [Staphylococcus aureus]
SATW20_RS08150	180	67.8459	29.0727	-1.2226	0.0082112	Down	0.00272184	SATW20_RS08150//SATW20_RS08150	NA	NA	NA	NA	gi|487705643|ref|WP_001789875.1|//hypothetical protein [Staphylococcus aureus]
SATW20_RS07920	315	0.431755	0.400271	-0.109238	0.942562	*	0.91006	SATW20_RS07920//SATW20_RS07920	NA	NA	NA	NA	gi|473009150|gb|EMS38346.1|//Uncharacterized protein H059_180360 [Staphylococcus aureus KLT6]
SATW20_RS00260	2214	158.808	128.362	-0.307066	0.508771	*	0.371639	SATW20_RS00260//SATW20_RS00260	NA	GO:0015666//restriction endodeoxyribonuclease activity;GO:0032559//adenyl ribonucleotide binding;GO:0017111//nucleoside-triphosphatase activity;GO:0003676//nucleic acid binding	GO:0006304//DNA modification	K01153//type I restriction enzyme, R subunit [EC:3.1.21.3]	gi|900075438|gb|KMY84884.1|//DEAD/DEAH box helicase, partial [Staphylococcus aureus]
SATW20_RS12320	1077	466.047	475.43	0.0287582	0.924443	*	0.87967	SATW20_RS12320//SATW20_RS12320	GO:0044424//intracellular part	GO:0003747//translation release factor activity	GO:0006412//translation	K02835//peptide chain release factor 1	gi|987866041|ref|WP_060934433.1|//peptide chain release factor 1 [Staphylococcus aureus]
SATW20_RS15970	240	1.35401	1.2234	-0.146343	0.933877	*	0.894057	SATW20_RS15970//SATW20_RS15970	NA	NA	NA	K03311//branched-chain amino acid:cation transporter, LIVCS family	gi|282320442|gb|EFB50781.1|//hypothetical protein SATG_02348 [Staphylococcus aureus subsp. aureus D139]
SATW20_RS02290	612	198.748	34.0607	-2.54476	2.09e-09	Down	2.35e-10	SATW20_RS02290//SATW20_RS02290	NA	NA	GO:0051704//multi-organism process	NA	gi|446397471|ref|WP_000475326.1|//toxin [Staphylococcus aureus]
SATW20_RS08690	2478	376.229	745.313	0.986233	0.000537874	*	0.000137011	SATW20_RS08690//SATW20_RS08690	NA	GO:0016895//exodeoxyribonuclease activity, producing 5'-phosphomonoesters;GO:0017111//nucleoside-triphosphatase activity;GO:0005488//binding	NA	K03581//exodeoxyribonuclease V alpha subunit [EC:3.1.11.5]	gi|87126402|gb|ABD20916.1|//helicase, RecD/TraA family [Staphylococcus aureus subsp. aureus USA300_FPR3757]
SATW20_RS04085	1374	730.928	642.056	-0.187029	0.545987	*	0.409541	SATW20_RS04085//SATW20_RS04085	NA	GO:0003913//DNA photolyase activity	GO:0006464//cellular protein modification process;GO:0006259//DNA metabolic process	K01669//deoxyribodipyrimidine photo-lyase [EC:4.1.99.3]	gi|446874792|ref|WP_000952048.1|//deoxyribodipyrimidine photo-lyase [Staphylococcus aureus]
SATW20_RS04265	543	86.7579	66.7975	-0.377201	0.387219	*	0.259869	SATW20_RS04265//SATW20_RS04265	NA	GO:0042578//phosphoric ester hydrolase activity	GO:0006796//phosphate-containing compound metabolic process	K01081//5'-nucleotidase [EC:3.1.3.5]	gi|446119416|ref|WP_000197271.1|//5'-3'-deoxyribonucleotidase [Staphylococcus aureus]
SATW20_RS05640	1218	1227.7	1436.46	0.226555	0.461666	*	0.32558	SATW20_RS05640//SATW20_RS05640	NA	NA	NA	NA	gi|109940181|sp|P52078.2|Y997_STAA8//RecName: Full=Uncharacterized protein SAOUHSC_00997; AltName: Full=ORF1; Flags: Precursor
SATW20_RS14430	1554	76.0358	228.497	1.58743	3.44e-07	Up	5.23e-08	SATW20_RS14430//SATW20_RS14430	NA	GO:0016301//kinase activity	GO:0016310//phosphorylation;GO:0019520//aldonic acid metabolic process	K00851//gluconokinase [EC:2.7.1.12]	gi|446799407|ref|WP_000876663.1|//gluconate kinase [Staphylococcus aureus]
SATW20_RS10255	1737	141.83	283.991	1.00169	0.0255943	Up	0.00988849	SATW20_RS10255//SATW20_RS10255	GO:0031224//intrinsic component of membrane	GO:0015405//P-P-bond-hydrolysis-driven transmembrane transporter activity;GO:0032559//adenyl ribonucleotide binding;GO:0017111//nucleoside-triphosphatase activity	GO:0006810//transport;GO:0009207//purine ribonucleoside triphosphate catabolic process	K11085//ATP-binding cassette, subfamily B, bacterial MsbA [EC:3.6.3.-]	gi|446519892|ref|WP_000597238.1|//multidrug ABC transporter ATP-binding protein [Staphylococcus aureus]
SATW20_RS14075	1212	1990.04	604.774	-1.71833	1e-13	Down	7.4e-15	SATW20_RS14075//SATW20_RS14075	GO:0031224//intrinsic component of membrane	NA	GO:0006810//transport	K07552//MFS transporter, DHA1 family, bicyclomycin/chloramphenicol resistance protein	gi|447114819|ref|WP_001192075.1|//MULTISPECIES: Bcr/CflA family drug resistance efflux transporter [Bacteria]
SATW20_RS04230	1941	7558.22	7675.16	0.0221514	0.94716	*	0.917309	SATW20_RS04230//SATW20_RS04230	GO:0031224//intrinsic component of membrane	GO:0043169//cation binding;GO:0016780//phosphotransferase activity, for other substituted phosphate groups;GO:0016788//hydrolase activity, acting on ester bonds	GO:0045229//external encapsulating structure organization	K19005//lipoteichoic acid synthase [EC:2.7.8.20]	gi|995620074|emb|CXQ75808.1|//glycerol phosphate lipoteichoic acid synthase [Staphylococcus aureus]
SATW20_RS01390	2292	127.969	97.5671	-0.391323	0.623212	*	0.486877	SATW20_RS01390//SATW20_RS01390	GO:0031224//intrinsic component of membrane	GO:0005506//iron ion binding	GO:0045333//cellular respiration	K04561//nitric oxide reductase subunit B [EC:1.7.2.5]	gi|920605661|ref|WP_053016777.1|//nitric oxide reductase [Staphylococcus aureus]
SATW20_RS11915	1611	78.8753	32.6145	-1.27406	0.00274067	Down	0.000808888	SATW20_RS11915//SATW20_RS11915	NA	GO:0032559//adenyl ribonucleotide binding;GO:0003690//double-stranded DNA binding	GO:0006281//DNA repair	K03555//DNA mismatch repair protein MutS	gi|446028475|ref|WP_000106330.1|//MULTISPECIES: DNA mismatch repair protein MutS [Bacteria]
SATW20_RS00685	1203	51.7522	53.8595	0.0575812	0.936656	*	0.898569	SATW20_RS00685//SATW20_RS00685	NA	GO:0016831//carboxy-lyase activity	GO:0006595//polyamine metabolic process	K01586//diaminopimelate decarboxylase [EC:4.1.1.20]	gi|447146461|ref|WP_001223717.1|//diaminopimelate decarboxylase [Staphylococcus aureus]
SATW20_RS00410	645	85.1191	34.9643	-1.2836	0.000316417	Down	7.66e-05	SATW20_RS00410//SATW20_RS00410	NA	NA	NA	K07090	gi|11356416|pir||T44106//hypothetical protein [imported] - Staphylococcus aureus (fragment)
SATW20_RS13930	732	712.856	750.667	0.0745622	0.787042	*	0.6922	SATW20_RS13930//SATW20_RS13930	NA	GO:0032559//adenyl ribonucleotide binding;GO:0017111//nucleoside-triphosphatase activity	GO:0009207//purine ribonucleoside triphosphate catabolic process	K10010//cystine transport system ATP-binding protein [EC:3.6.3.-]	gi|446538115|ref|WP_000615461.1|//MULTISPECIES: arginine ABC transporter ATP-binding protein [Bacteria]
SATW20_RS11350	1173	472.58	540.683	0.194226	0.649034	*	0.516676	SATW20_RS11350//SATW20_RS11350	NA	GO:0003824//catalytic activity;GO:0003676//nucleic acid binding	GO:0006310//DNA recombination	K07493//putative transposase	gi|446117574|ref|WP_000195429.1|//MULTISPECIES: transposase [Bacteria]
SATW20_RS00470	1347	70.3376	73.2149	0.0578414	0.914507	*	0.867714	SATW20_RS00470//SATW20_RS00470	NA	GO:0003824//catalytic activity;GO:0003676//nucleic acid binding	GO:0006259//DNA metabolic process	K06400//site-specific DNA recombinase	gi|446739243|ref|WP_000816499.1|//MULTISPECIES: recombinase RecA [Staphylococcus]
SATW20_RS06585	234	428.278	73.3637	-2.54541	2.04e-12	Down	1.68e-13	SATW20_RS06585//SATW20_RS06585	GO:0044424//intracellular part	GO:0022892//substrate-specific transporter activity;GO:0019842//vitamin binding	GO:0006631//fatty acid metabolic process;GO:0042221//response to chemical	K02078//acyl carrier protein	gi|446349059|ref|WP_000426914.1|//MULTISPECIES: acyl carrier protein [Bacteria]
SATW20_RS02050	333	84.6356	120.41	0.508613	0.0838751	*	0.0400431	SATW20_RS02050//SATW20_RS02050	GO:0043234//protein complex	NA	GO:0006544//glycine metabolic process	K02437//glycine cleavage system H protein	gi|446654532|ref|WP_000731878.1|//glycine cleavage system protein H [Staphylococcus aureus]
SATW20_RS16270	192	23.2395	23.5225	0.0174594	0.978849	*	0.968687	SATW20_RS16270//SATW20_RS16270	NA	NA	NA	NA	gi|507202605|gb|EOR43435.1|//hypothetical protein S122051_0279 [Staphylococcus aureus subsp. aureus 122051]
SATW20_RS13455	531	806.302	660.741	-0.287236	0.678251	*	0.550749	SATW20_RS13455//SATW20_RS13455	NA	NA	NA	NA	gi|612946553|gb|EZV57490.1|//hypothetical protein U888_01963, partial [Staphylococcus aureus 2010-60-6063-29]
SATW20_RS05065	375	238.742	159.559	-0.581365	0.0280143	*	0.0110105	SATW20_RS05065//SATW20_RS05065	NA	NA	NA	K19222//1,4-dihydroxy-2-naphthoyl-CoA hydrolase [EC:3.1.2.28]	gi|446071441|ref|WP_000149296.1|//thioesterase [Staphylococcus aureus]
SATW20_RS04000	489	101.703	81.4158	-0.320977	0.51001	*	0.373289	SATW20_RS04000//SATW20_RS04000	NA	NA	NA	K09793//uncharacterized protein	gi|995440930|emb|CXK87191.1|//membrane protein %2C putative [Staphylococcus aureus]
SATW20_RS04930	315	7.68616	7.11796	-0.110799	0.928245	*	0.886255	SATW20_RS04930//SATW20_RS04930	NA	NA	NA	NA	gi|686338554|ref|WP_031883373.1|//membrane protein [Staphylococcus aureus]
SATW20_RS05305	987	10.3854	13.8671	0.417107	0.674151	*	0.545501	SATW20_RS05305//SATW20_RS05305	NA	GO:0022892//substrate-specific transporter activity;GO:0032559//adenyl ribonucleotide binding;GO:0017111//nucleoside-triphosphatase activity	GO:0006810//transport;GO:0009207//purine ribonucleoside triphosphate catabolic process	K02031//peptide/nickel transport system ATP-binding protein	gi|446989782|ref|WP_001067038.1|//peptide ABC transporter ATP-binding protein [Staphylococcus aureus]
SATW20_RS02270	243	129.01	34.5181	-1.90206	2.18e-06	Down	3.75e-07	SATW20_RS02270//SATW20_RS02270	GO:0030529//intracellular ribonucleoprotein complex	GO:0003723//RNA binding;GO:0005198//structural molecule activity	GO:0010467//gene expression	K02963//small subunit ribosomal protein S18	gi|686360889|ref|WP_031892092.1|//30S ribosomal protein S18 [Staphylococcus aureus]
SATW20_RS02640	1557	306.389	142.734	-1.10204	5.6e-05	Down	1.21e-05	SATW20_RS02640//SATW20_RS02640	NA	GO:0015666//restriction endodeoxyribonuclease activity;GO:0008757//S-adenosylmethionine-dependent methyltransferase activity;GO:0003676//nucleic acid binding	GO:0006306//DNA methylation	K03427//type I restriction enzyme M protein [EC:2.1.1.72]	gi|445950773|ref|WP_000028628.1|//type I restriction-modification system subunit M [Staphylococcus aureus]
SATW20_RS05745	1401	233.608	226.314	-0.0457655	0.896905	*	0.845655	SATW20_RS05745//SATW20_RS05745	NA	GO:0032559//adenyl ribonucleotide binding;GO:0017111//nucleoside-triphosphatase activity	GO:0009207//purine ribonucleoside triphosphate catabolic process	K16787//energy-coupling factor transport system ATP-binding protein [EC:3.6.3.-];K16786//energy-coupling factor transport system ATP-binding protein [EC:3.6.3.-]	gi|446844712|ref|WP_000921968.1|//ABC transporter ATP-binding protein [Staphylococcus aureus]
SATW20_RS05615	420	85.5568	54.6627	-0.646327	0.153271	*	0.0820057	SATW20_RS05615//SATW20_RS05615	GO:0044464//cell part	GO:0001071//nucleic acid binding transcription factor activity;GO:0003676//nucleic acid binding	GO:0006351//transcription, DNA-templated	NA	gi|446200155|ref|WP_000278010.1|//MarR family transcriptional regulator [Staphylococcus aureus]
SATW20_RS09655	651	2932.4	1987.72	-0.560966	0.0758271	*	0.0352467	SATW20_RS09655//SATW20_RS09655	NA	NA	NA	K01174//micrococcal nuclease [EC:3.1.31.1]	gi|487711303|ref|WP_001795535.1|//calcium-binding protein [Staphylococcus aureus]
SATW20_RS06450	213	145.063	38.4183	-1.91681	2.14e-05	Down	4.27e-06	SATW20_RS06450//SATW20_RS06450	NA	NA	NA	NA	gi|800082483|emb|CEZ61135.1|//Uncharacterised protein [Staphylococcus aureus]
SATW20_RS03815	1062	454.725	611.778	0.428014	0.0925728	*	0.0449649	SATW20_RS03815//SATW20_RS03815	NA	GO:0016740//transferase activity	GO:0065008//regulation of biological quality;GO:0000271//polysaccharide biosynthetic process;GO:0045229//external encapsulating structure organization	NA	gi|447135618|ref|WP_001212874.1|//glycosyl transferase [Staphylococcus aureus]
SATW20_RS00520	372	17.6392	13.034	-0.436507	0.517274	*	0.38014	SATW20_RS00520//SATW20_RS00520	NA	NA	NA	NA	gi|446849494|ref|WP_000926750.1|//membrane protein [Staphylococcus aureus]
SATW20_RS02380	579	82.1842	17.8361	-2.20406	0.000324815	Down	7.89e-05	SATW20_RS02380//SATW20_RS02380	GO:0044424//intracellular part	GO:0016763//transferase activity, transferring pentosyl groups	GO:0006144//purine nucleobase metabolic process;GO:0043101//purine-containing compound salvage	K03816//xanthine phosphoribosyltransferase [EC:2.4.2.22]	gi|586208932|gb|EWQ14329.1|//xanthine phosphoribosyltransferase, partial [Staphylococcus aureus M1182]
SATW20_RS04965	918	2839.66	1638.58	-0.793278	1.57e-05	*	3.05e-06	SATW20_RS04965//SATW20_RS04965	GO:0044424//intracellular part	GO:0043169//cation binding;GO:0016783//sulfurtransferase activity;GO:0051536//iron-sulfur cluster binding	GO:0006633//fatty acid biosynthetic process	K03644//lipoyl synthase [EC:2.8.1.8]	gi|294822973|gb|EFG39406.1|//lipoyl synthase [Staphylococcus aureus A9754]
SATW20_RS01505	459	12.1395	15.9994	0.39831	0.69449	*	0.573342	SATW20_RS01505//SATW20_RS01505	GO:0031224//intrinsic component of membrane	NA	GO:0051704//multi-organism process	NA	gi|446851681|ref|WP_000928937.1|//protein EssA [Staphylococcus aureus]
SATW20_RS15940	159	80.0098	2.16237	-5.20949	1.94e-15	Down	1.24e-16	SATW20_RS15940//SATW20_RS15940	GO:0044464//cell part	NA	NA	NA	gi|998076870|emb|CYF27165.1|//cell wall surface anchor family protein [Staphylococcus aureus]
SATW20_RS01365	675	1957.12	1488.4	-0.394974	0.208232	*	0.1202	SATW20_RS01365//SATW20_RS01365	GO:0044424//intracellular part	NA	GO:0044267//cellular protein metabolic process;GO:0006950//response to stress	K07322//regulator of cell morphogenesis and NO signaling	gi|446531489|ref|WP_000608835.1|//iron-sulfur cluster repair protein ScdA [Staphylococcus aureus]
SATW20_RS09120	945	245.475	209.545	-0.228315	0.671444	*	0.542483	SATW20_RS09120//SATW20_RS09120	GO:0044424//intracellular part;GO:0043234//protein complex	GO:0032559//adenyl ribonucleotide binding;GO:0016421//CoA carboxylase activity	GO:0006631//fatty acid metabolic process	K01962//acetyl-CoA carboxylase carboxyl transferase subunit alpha [EC:6.4.1.2]	gi|446806389|ref|WP_000883645.1|//acetyl-CoA carboxylase carboxyltransferase subunit alpha [Staphylococcus aureus]
SATW20_RS13415	330	4.38407	6.75062	0.622749	0.547538	*	0.410908	SATW20_RS13415//SATW20_RS13415	NA	NA	NA	NA	gi|87203789|gb|ABD31599.1|//conserved hypothetical protein [Staphylococcus aureus subsp. aureus NCTC 8325]
SATW20_RS00975	645	116.422	1190.49	3.35411	1.18e-44	Up	1.97e-46	SATW20_RS00975//SATW20_RS00975	NA	GO:0046872//metal ion binding;GO:0016780//phosphotransferase activity, for other substituted phosphate groups	GO:0009058//biosynthetic process	K06133//4'-phosphopantetheinyl transferase [EC:2.7.8.-]	gi|446137869|ref|WP_000215724.1|//MULTISPECIES: 4'-phosphopantetheinyl transferase [Bacteria]
SATW20_RS04045	876	266.616	344.541	0.369914	0.325824	*	0.207059	SATW20_RS04045//SATW20_RS04045	GO:0031224//intrinsic component of membrane	GO:0016462//pyrophosphatase activity	GO:0065008//regulation of biological quality;GO:0042221//response to chemical;GO:0045229//external encapsulating structure organization;GO:0006796//phosphate-containing compound metabolic process;GO:0000270//peptidoglycan metabolic process	K06153//undecaprenyl-diphosphatase [EC:3.6.1.27]	gi|446392032|ref|WP_000469887.1|//undecaprenyl-diphosphatase [Staphylococcus aureus]
SATW20_RS15510	1125	70.854	51.8399	-0.450787	0.375881	*	0.249194	SATW20_RS15510//SATW20_RS15510	NA	GO:0016787//hydrolase activity	GO:0044238//primary metabolic process	NA	gi|446471380|ref|WP_000549234.1|//polysaccharide deacetylase [Staphylococcus aureus]
SATW20_RS12610	186	1.47597	0.717005	-1.0416	0.478956	*	0.343101	SATW20_RS12610//SATW20_RS12610	NA	NA	NA	NA	gi|487706476|ref|WP_001790708.1|//hypothetical protein [Staphylococcus aureus]
SATW20_RS07420	831	8.56116	55.3245	2.69204	1.71e-08	Up	2.1e-09	SATW20_RS07420//SATW20_RS07420	GO:0031224//intrinsic component of membrane	NA	GO:0006810//transport	K02034//peptide/nickel transport system permease protein	gi|896354997|ref|WP_049310002.1|//peptide ABC transporter permease [Staphylococcus aureus]
SATW20_RS09620	486	272.268	51.9127	-2.39087	2.01e-09	Down	2.23e-10	SATW20_RS09620//SATW20_RS09620	NA	GO:0003824//catalytic activity;GO:0003676//nucleic acid binding	GO:0006310//DNA recombination	K07491//putative transposase	gi|997623789|emb|CXZ91182.1|//IS605/IS200-like transposase [Staphylococcus aureus]
SATW20_RS09355	1314	773.615	1218.41	0.655307	0.00923584	*	0.00311856	SATW20_RS09355//SATW20_RS09355	GO:0044424//intracellular part	GO:0032559//adenyl ribonucleotide binding;GO:0016881//acid-amino acid ligase activity	GO:0065008//regulation of biological quality;GO:0009987//cellular process;GO:0045229//external encapsulating structure organization;GO:0000270//peptidoglycan metabolic process	K01924//UDP-N-acetylmuramate--alanine ligase [EC:6.3.2.8]	gi|446072308|ref|WP_000150163.1|//UDP-N-acetylmuramate--L-alanine ligase [Staphylococcus aureus]
SATW20_RS05815	1698	2850.77	3380.41	0.245848	0.363802	*	0.238623	SATW20_RS05815//SATW20_RS05815	GO:0044424//intracellular part	GO:0043169//cation binding;GO:0016812//hydrolase activity, acting on carbon-nitrogen (but not peptide) bonds, in cyclic amides;GO:0004518//nuclease activity;GO:0003676//nucleic acid binding	NA	K12574//ribonuclease J [EC:3.1.-.-]	gi|446734119|ref|WP_000811375.1|//MULTISPECIES: ribonuclease J 1 [Bacteria]
SATW20_RS14585	681	40.2783	524.426	3.70267	1.06e-44	Up	1.73e-46	SATW20_RS14585//SATW20_RS14585	NA	GO:0016841//ammonia-lyase activity;GO:0051536//iron-sulfur cluster binding	GO:0006006//glucose metabolic process	K01752//L-serine dehydratase [EC:4.3.1.17]	gi|997862251|emb|CYC62631.1|//L-serine dehydratase%2C beta subunit [Staphylococcus aureus]
SATW20_RS12415	1302	2572.32	4848.55	0.914481	0.00251061	*	0.000732612	deoA	NA	GO:0016763//transferase activity, transferring pentosyl groups	GO:0009112//nucleobase metabolic process;GO:0009116//nucleoside metabolic process	K00756//pyrimidine-nucleoside phosphorylase [EC:2.4.2.2]	gi|447165064|ref|WP_001242320.1|//pyrimidine-nucleoside phosphorylase [Staphylococcus aureus]
SATW20_RS08055	543	288.978	409.683	0.503547	0.0517047	*	0.0224303	SATW20_RS08055//SATW20_RS08055	GO:0044424//intracellular part	NA	GO:0022402//cell cycle process;GO:0006259//DNA metabolic process	K06024//segregation and condensation protein B	gi|446290798|ref|WP_000368653.1|//SMC-Scp complex subunit ScpB [Staphylococcus aureus]
SATW20_RS05300	1716	12.1873	27.74	1.18659	0.229145	*	0.134828	SATW20_RS05300//SATW20_RS05300	NA	NA	GO:0051234//establishment of localization	K02035//peptide/nickel transport system substrate-binding protein	gi|446439332|ref|WP_000517187.1|//ABC transporter substrate-binding protein [Staphylococcus aureus]
SATW20_RS03065	810	110.639	83.9427	-0.398378	0.331629	*	0.211981	SATW20_RS03065//SATW20_RS03065	NA	GO:0016765//transferase activity, transferring alkyl or aryl (other than methyl) groups;GO:0043169//cation binding	GO:0042221//response to chemical;GO:0009396//folic acid-containing compound biosynthetic process	K00796//dihydropteroate synthase [EC:2.5.1.15]	gi|446090091|ref|WP_000167946.1|//dihydropteroate synthase [Staphylococcus aureus]
SATW20_RS04395	1056	203.354	251.217	0.304939	0.371554	*	0.245223	SATW20_RS04395//SATW20_RS04395	GO:0031224//intrinsic component of membrane	GO:0016780//phosphotransferase activity, for other substituted phosphate groups	NA	K02851//UDP-GlcNAc:undecaprenyl-phosphate/decaprenyl-phosphate GlcNAc-1-phosphate transferase [EC:2.7.8.33 2.7.8.35]	gi|446180296|ref|WP_000258151.1|//MULTISPECIES: undecaprenyl-phosphate alpha-N-acetylglucosaminyl 1-phosphate transferase [Bacteria]
SATW20_RS04330	957	162.292	51.5161	-1.6555	7.94e-08	Down	1.09e-08	SATW20_RS04330//SATW20_RS04330	GO:0031224//intrinsic component of membrane	NA	GO:0051234//establishment of localization	K02015//iron complex transport system permease protein	gi|447168321|ref|WP_001245577.1|//iron ABC transporter permease [Staphylococcus aureus]
SATW20_RS07510	1152	72.7123	30.0687	-1.27394	0.00954782	Down	0.00324633	SATW20_RS07510//SATW20_RS07510	NA	GO:0003824//catalytic activity	NA	K01451//hippurate hydrolase [EC:3.5.1.32]	gi|446926537|ref|WP_001003793.1|//hydrolase [Staphylococcus aureus]
SATW20_RS06595	3567	541.942	1099.41	1.02052	5.08e-07	Up	8.05e-08	SATW20_RS06595//SATW20_RS06595	GO:0043232//intracellular non-membrane-bounded organelle	GO:0032559//adenyl ribonucleotide binding	GO:0006996//organelle organization	K03529//chromosome segregation protein	gi|446184852|ref|WP_000262707.1|//chromosome segregation protein SMC [Staphylococcus aureus]
SATW20_RS08635	1011	208.001	128.767	-0.691835	0.0204403	*	0.007685	SATW20_RS08635//SATW20_RS08635	NA	GO:0016879//ligase activity, forming carbon-nitrogen bonds	NA	K06350//antagonist of KipI	gi|445945461|ref|WP_000023316.1|//allophanate hydrolase [Staphylococcus aureus]
SATW20_RS09705	144	41.4964	79.2536	0.933491	0.12396	*	0.0637034	SATW20_RS09705//SATW20_RS09705	NA	GO:0003824//catalytic activity;GO:0003676//nucleic acid binding	GO:0006310//DNA recombination	K07483//transposase	gi|486200335|ref|WP_001549059.1|//transposase [Staphylococcus aureus]
SATW20_RS03040	1296	146.521	123.825	-0.242808	0.456768	*	0.320771	SATW20_RS03040//SATW20_RS03040	GO:0044424//intracellular part	GO:0032559//adenyl ribonucleotide binding;GO:0016874//ligase activity	GO:0008033//tRNA processing	K04075//tRNA(Ile)-lysidine synthase [EC:6.3.4.19]	gi|447099459|ref|WP_001176715.1|//tRNA(Ile)-lysidine synthase [Staphylococcus aureus]
SATW20_RS08480	939	610.859	438.106	-0.479559	0.302732	*	0.189025	SATW20_RS08480//SATW20_RS08480	GO:0030529//intracellular ribonucleoprotein complex	GO:0008168//methyltransferase activity	GO:0008213//protein alkylation;GO:0050896//response to stimulus	K02687//ribosomal protein L11 methyltransferase [EC:2.1.1.-]	gi|447027355|ref|WP_001104611.1|//ribosomal protein L11 methyltransferase [Staphylococcus aureus]
SATW20_RS11365	1173	472.58	540.683	0.194226	0.649034	*	0.516676	SATW20_RS11365//SATW20_RS11365	NA	GO:0003824//catalytic activity;GO:0003676//nucleic acid binding	GO:0006310//DNA recombination	K07493//putative transposase	gi|446117574|ref|WP_000195429.1|//MULTISPECIES: transposase [Bacteria]
SATW20_RS10515	603	210.384	167.892	-0.325497	0.448591	*	0.313033	SATW20_RS10515//SATW20_RS10515	GO:0031224//intrinsic component of membrane	NA	NA	NA	gi|686294508|ref|WP_031862928.1|//hypothetical protein [Staphylococcus aureus]
SATW20_RS01690	801	416.506	424.895	0.0287715	0.931986	*	0.890864	SATW20_RS01690//SATW20_RS01690	NA	GO:0030246//carbohydrate binding;GO:0003824//catalytic activity;GO:0001071//nucleic acid binding transcription factor activity	GO:0006351//transcription, DNA-templated	K19337//RpiR family transcriptional regulator, carbohydrate utilization regulator;K15835//RpiR family transcriptional regulator, murPQ operon repressor	gi|446590036|ref|WP_000667382.1|//MULTISPECIES: RpiR family transcriptional regulator [Bacteria]
SATW20_RS04335	762	101.397	39.6303	-1.35533	0.000343519	Down	8.39e-05	SATW20_RS04335//SATW20_RS04335	NA	GO:0015604//organic phosphonate transmembrane transporter activity;GO:0032559//adenyl ribonucleotide binding;GO:0017111//nucleoside-triphosphatase activity	GO:0009207//purine ribonucleoside triphosphate catabolic process	K02013//iron complex transport system ATP-binding protein [EC:3.6.3.34]	gi|446539496|ref|WP_000616842.1|//MULTISPECIES: iron ABC transporter ATP-binding protein [Bacteria]
SATW20_RS13820	654	256.359	231.799	-0.145289	0.649653	*	0.51741	SATW20_RS13820//SATW20_RS13820	GO:0044424//intracellular part	GO:0003677//DNA binding;GO:0004871//signal transducer activity;GO:0001071//nucleic acid binding transcription factor activity	GO:0007165//signal transduction;GO:0006351//transcription, DNA-templated	K07696//two-component system, NarL family, response regulator NreC	gi|582558075|gb|EVY49392.1|//oxygen regulatory protein nreC [Staphylococcus aureus W79328]
SATW20_RS04925	138	0.794024	0.522589	-0.603505	0.699409	*	0.581629	SATW20_RS04925//SATW20_RS04925	NA	NA	NA	NA	gi|487705966|ref|WP_001790198.1|//hypothetical protein [Staphylococcus aureus]
SATW20_RS01330	1542	977.033	245.73	-1.99133	3.42e-17	Down	1.89e-18	SATW20_RS01330//SATW20_RS01330	GO:0044464//cell part	GO:0016780//phosphotransferase activity, for other substituted phosphate groups	NA	K18704//CDP-ribitol ribitolphosphotransferase [EC:2.7.8.14]	gi|304341190|gb|EFM07109.1|//CDP-glycerol:poly(glycerophosphate) glycerophosphotransferase [Staphylococcus aureus subsp. aureus ATCC BAA-39]
SATW20_RS09440	312	84.0061	70.7796	-0.247161	0.624252	*	0.487921	SATW20_RS09440//SATW20_RS09440	NA	GO:0003824//catalytic activity	NA	K21147//sulfur-carrier protein adenylyltransferase/sulfurtransferase [EC:2.7.7.80 2.7.7.- 2.8.1.11 2.8.1.-];K07090	gi|446759209|ref|WP_000836465.1|//MULTISPECIES: rhodanese-like domain-containing protein [Bacteria]
SATW20_RS06245	726	18.2117	14.3112	-0.34772	0.666916	*	0.537341	SATW20_RS06245//SATW20_RS06245	NA	NA	GO:0051704//multi-organism process	K11042//superantigen-like protein	gi|88194870|ref|YP_499670.1|//superantigen-like protein [Staphylococcus aureus subsp. aureus NCTC 8325]
SATW20_RS08970	1263	2959.11	3402.65	0.201493	0.49735	*	0.36015	SATW20_RS08970//SATW20_RS08970	NA	GO:0005515//protein binding;GO:0032559//adenyl ribonucleotide binding;GO:0017111//nucleoside-triphosphatase activity;GO:0046914//transition metal ion binding	GO:0044267//cellular protein metabolic process;GO:0009207//purine ribonucleoside triphosphate catabolic process	K03544//ATP-dependent Clp protease ATP-binding subunit ClpX	gi|916177585|ref|WP_050962806.1|//ATP-dependent Clp protease ATP-binding subunit ClpX [Staphylococcus aureus]
SATW20_RS05855	1407	8077.02	11201.1	0.471749	0.0969928	*	0.0475794	SATW20_RS05855//SATW20_RS05855	GO:0044424//intracellular part	GO:0016668//oxidoreductase activity, acting on a sulfur group of donors, NAD(P) as acceptor;GO:0050662//coenzyme binding	GO:0019725//cellular homeostasis;GO:0006007//glucose catabolic process	K00382//dihydrolipoamide dehydrogenase [EC:1.8.1.4]	gi|446182262|ref|WP_000260117.1|//MULTISPECIES: dihydrolipoyl dehydrogenase [Bacteria]
SATW20_RS12900	438	2927.64	1115.56	-1.39197	2.24e-09	Down	2.53e-10	SATW20_RS12900//SATW20_RS12900	GO:0030529//intracellular ribonucleoprotein complex	GO:0005198//structural molecule activity	GO:0010467//gene expression	K02871//large subunit ribosomal protein L13	gi|447172782|ref|WP_001250038.1|//MULTISPECIES: 50S ribosomal protein L13 [Bacteria]
SATW20_RS10665	201	152.397	17.6321	-3.11155	1.64e-08	Down	2.02e-09	SATW20_RS10665//SATW20_RS10665	NA	NA	NA	K01114//phospholipase C [EC:3.1.4.3]	gi|896349343|ref|WP_049307554.1|//hypothetical protein [Staphylococcus aureus]
SATW20_RS12990	399	1526.69	904.208	-0.755685	0.180219	*	0.100701	SATW20_RS12990//SATW20_RS12990	GO:0030529//intracellular ribonucleoprotein complex	GO:0003723//RNA binding;GO:0005198//structural molecule activity	GO:0010467//gene expression	K02994//small subunit ribosomal protein S8	gi|402347058|gb|EJU82125.1|//ribosomal protein S8 [Staphylococcus aureus subsp. aureus CM05]
SATW20_RS07015	174	0.887526	1.78296	1.00641	0.488283	*	0.351955	SATW20_RS07015//SATW20_RS07015	NA	NA	NA	NA	gi|487707414|ref|WP_001791646.1|//hypothetical protein [Staphylococcus aureus]
SATW20_RS10560	930	2670.72	1836.53	-0.540249	0.0296225	*	0.0117743	SATW20_RS10560//SATW20_RS10560	GO:0044424//intracellular part	GO:0016462//pyrophosphatase activity;GO:0046914//transition metal ion binding	NA	K15986//manganese-dependent inorganic pyrophosphatase [EC:3.6.1.1]	gi|49242290|emb|CAG40997.1|//manganese-dependent inorganic pyrophosphatase [Staphylococcus aureus subsp. aureus MRSA252]
SATW20_RS08530	2148	73.4919	87.5853	0.253102	0.647353	*	0.512458	SATW20_RS08530//SATW20_RS08530	GO:0031224//intrinsic component of membrane	GO:0003824//catalytic activity	GO:0009294//DNA mediated transformation	K02238//competence protein ComEC	gi|920547745|ref|WP_052998489.1|//DNA internalization-related competence protein ComEC/Rec2 [Staphylococcus aureus]
SATW20_RS03355	618	12.1673	9.69524	-0.32766	0.684752	*	0.558735	SATW20_RS03355//SATW20_RS03355	NA	GO:0019136//deoxynucleoside kinase activity;GO:0032559//adenyl ribonucleotide binding	GO:0034641//cellular nitrogen compound metabolic process;GO:0006796//phosphate-containing compound metabolic process	K15518//deoxyguanosine kinase [EC:2.7.1.113]	gi|150373531|dbj|BAF66791.1|//deoxynucleoside kinase [Staphylococcus aureus subsp. aureus str. Newman]
SATW20_RS10240	1290	641.579	486.486	-0.399229	0.0742084	*	0.0343114	SATW20_RS10240//SATW20_RS10240	GO:0044424//intracellular part	GO:0016769//transferase activity, transferring nitrogenous groups;GO:0016869//intramolecular transferase activity, transferring amino groups;GO:0048037//cofactor binding	GO:0018130//heterocycle biosynthetic process;GO:0006778//porphyrin-containing compound metabolic process	K01845//glutamate-1-semialdehyde 2,1-aminomutase [EC:5.4.3.8]	gi|446934342|ref|WP_001011598.1|//glutamate-1-semialdehyde 2,1-aminomutase [Staphylococcus aureus]
SATW20_RS03905	507	989.205	1462.98	0.564565	0.217046	*	0.126671	SATW20_RS03905//SATW20_RS03905	NA	GO:0016407//acetyltransferase activity	NA	K03790//ribosomal-protein-alanine N-acetyltransferase [EC:2.3.1.128];K03825//putative acetyltransferase [EC:2.3.1.-]	gi|446862878|ref|WP_000940134.1|//acetyltransferase [Staphylococcus aureus]
SATW20_RS11155	1251	19.7004	31.7621	0.68908	0.385618	*	0.257752	SATW20_RS11155//SATW20_RS11155	GO:0044464//cell part	GO:0015101//organic cation transmembrane transporter activity	GO:0015696//ammonium transport	K03320//ammonium transporter, Amt family	gi|446975022|ref|WP_001052278.1|//ammonia permease [Staphylococcus aureus]
SATW20_RS10260	543	236.339	115.723	-1.03018	0.00311443	Down	0.000929594	SATW20_RS10260//SATW20_RS10260	NA	GO:0016876//ligase activity, forming aminoacyl-tRNA and related compounds	NA	K07586//uncharacterized protein	gi|81694187|sp|Q5HEQ7.1|Y1925_STAAC//RecName: Full=UPF0374 protein SACOL1925
SATW20_RS10915	921	2.83731	4.17408	0.556936	0.636328	*	0.501843	SATW20_RS10915//SATW20_RS10915	NA	GO:0003676//nucleic acid binding	GO:0044260//cellular macromolecule metabolic process	K07455//recombination protein RecT	gi|446102743|ref|WP_000180598.1|//recombinase [Staphylococcus aureus]
SATW20_RS06020	174	97.8496	45.4583	-1.10602	0.00265909	Down	0.000779882	SATW20_RS06020//SATW20_RS06020	GO:0030529//intracellular ribonucleoprotein complex	NA	NA	K02911//large subunit ribosomal protein L32	gi|896291763|ref|WP_049274397.1|//50S ribosomal protein L32 [Staphylococcus aureus]
SATW20_RS13040	279	1329.05	851.121	-0.642962	0.169215	*	0.0928583	SATW20_RS13040//SATW20_RS13040	GO:0030529//intracellular ribonucleoprotein complex	GO:0003723//RNA binding;GO:0005198//structural molecule activity	GO:0010467//gene expression	K02965//small subunit ribosomal protein S19	gi|253726359|gb|EES95088.1|//ribosomal protein S19 [Staphylococcus aureus subsp. aureus USA300_TCH959]
SATW20_RS12255	1509	5193.78	2278.68	-1.18859	0.0129028	Down	0.00452578	SATW20_RS12255//SATW20_RS12255	GO:0033178//proton-transporting two-sector ATPase complex, catalytic domain	GO:0032559//adenyl ribonucleotide binding;GO:0019829//cation-transporting ATPase activity;GO:0015078//hydrogen ion transmembrane transporter activity	GO:0015988//energy coupled proton transmembrane transport, against electrochemical gradient;GO:0015986//ATP synthesis coupled proton transport	K02111//F-type H+-transporting ATPase subunit alpha [EC:3.6.3.14]	gi|446897625|ref|WP_000974881.1|//MULTISPECIES: ATP synthase subunit alpha [Bacteria]
SATW20_RS01025	2046	1192.03	572.746	-1.05746	0.0624903	*	0.0280129	SATW20_RS01025//SATW20_RS01025	GO:0031224//intrinsic component of membrane	GO:0015149//hexose transmembrane transporter activity;GO:0005402//cation:sugar symporter activity;GO:0016772//transferase activity, transferring phosphorus-containing groups	GO:0006796//phosphate-containing compound metabolic process;GO:0008645//hexose transport	K20118//PTS system, glucose-specific IIC component;K20117//PTS system, glucose-specific IIB component [EC:2.7.1.199];K20116//PTS system, glucose-specific IIA component [EC:2.7.1.199]	gi|297577575|gb|EFH96288.1|//PTS system, glucose-specific IIBC component [Staphylococcus aureus subsp. aureus MN8]
SATW20_RS08130	255	0.270794	0.191462	-0.500139	0.661855	*	0.529828	SATW20_RS08130//SATW20_RS08130	NA	NA	NA	NA	gi|487707406|ref|WP_001791638.1|//hypothetical protein [Staphylococcus aureus]
SATW20_RS04685	237	838.408	822.802	-0.0271074	0.934047	*	0.894566	SATW20_RS04685//SATW20_RS04685	NA	NA	NA	NA	gi|473008600|gb|EMS37796.1|//Uncharacterized protein H059_156133 [Staphylococcus aureus KLT6]
SATW20_RS13325	804	599.076	261.324	-1.1969	0.00990632	Down	0.00338291	SATW20_RS13325//SATW20_RS13325	NA	NA	NA	K01227//mannosyl-glycoprotein endo-beta-N-acetylglucosaminidase [EC:3.2.1.96]	gi|928780227|ref|WP_053861822.1|//CHAP domain-containing protein [Staphylococcus aureus]
SATW20_RS14560	621	813.002	708.865	-0.197748	0.634948	*	0.499342	SATW20_RS14560//SATW20_RS14560	NA	GO:0043169//cation binding;GO:0003824//catalytic activity	NA	K07284//sortase A [EC:3.4.22.70]	gi|446682015|ref|WP_000759361.1|//sortase A [Staphylococcus aureus]
SATW20_RS15210	888	72.7182	168.126	1.20915	0.000221692	Up	5.23e-05	nsaS	GO:0044464//cell part	GO:0032559//adenyl ribonucleotide binding;GO:0004673//protein histidine kinase activity	GO:0007165//signal transduction;GO:0006468//protein phosphorylation	K19081//two-component system, OmpR family, sensor histidine kinase BraS/BceS [EC:2.7.13.3]	gi|446065563|ref|WP_000143418.1|//sensor histidine kinase [Staphylococcus aureus]
SATW20_RS11920	1026	209.362	198.187	-0.0791391	0.889961	*	0.834411	SATW20_RS11920//SATW20_RS11920	NA	GO:0004175//endopeptidase activity;GO:0043169//cation binding	GO:0019538//protein metabolic process	K01409//N6-L-threonylcarbamoyladenine synthase [EC:2.3.1.234]	gi|446081179|ref|WP_000159034.1|//MULTISPECIES: N(6)-L-threonylcarbamoyladenine synthase TsaD [Bacteria]
SATW20_RS07930	999	671.435	770.997	0.199476	0.435848	*	0.301554	SATW20_RS07930//SATW20_RS07930	GO:0044424//intracellular part;GO:0043234//protein complex	GO:0016616//oxidoreductase activity, acting on the CH-OH group of donors, NAD or NADP as acceptor;GO:0000166//nucleotide binding;GO:0048037//cofactor binding	GO:0006072//glycerol-3-phosphate metabolic process;GO:0006644//phospholipid metabolic process	K00057//glycerol-3-phosphate dehydrogenase (NAD(P)+) [EC:1.1.1.94]	gi|446083883|ref|WP_000161738.1|//glycerol-3-phosphate dehydrogenase (NAD(P)(+)) [Staphylococcus aureus]
SATW20_RS03395	1491	814.398	918.163	0.173016	0.697095	*	0.576389	SATW20_RS03395//SATW20_RS03395	NA	GO:0016740//transferase activity	GO:0008152//metabolic process	K00712//poly(glycerol-phosphate) alpha-glucosyltransferase [EC:2.4.1.52]	gi|447028857|ref|WP_001106113.1|//glycosyl transferase family 1 [Staphylococcus aureus]
SATW20_RS14160	1227	240.05	647.775	1.43216	2.25e-10	Up	2.27e-11	SATW20_RS14160//SATW20_RS14160	GO:0044464//cell part	GO:0032559//adenyl ribonucleotide binding;GO:0042626//ATPase activity, coupled to transmembrane movement of substances;GO:0005275//amine transmembrane transporter activity	GO:0006865//amino acid transport;GO:0009207//purine ribonucleoside triphosphate catabolic process	K05847//osmoprotectant transport system ATP-binding protein	gi|446871725|ref|WP_000948981.1|//glycine/betaine ABC transporter ATP-binding protein [Staphylococcus aureus]
SATW20_RS04770	822	554.14	177.456	-1.64279	4.39e-06	Down	7.85e-07	SATW20_RS04770//SATW20_RS04770	NA	NA	NA	K02073//D-methionine transport system substrate-binding protein	gi|446654980|ref|WP_000732326.1|//MULTISPECIES: methionine ABC transporter substrate-binding protein [Bacteria]
SATW20_RS13965	867	272.821	187.849	-0.53838	0.0489316	*	0.0210277	SATW20_RS13965//SATW20_RS13965	GO:0044464//cell part	GO:0015075//ion transmembrane transporter activity	GO:0006811//ion transport	K13283//ferrous-iron efflux pump FieF	gi|295126763|gb|EFG56407.1|//cation efflux family protein [Staphylococcus aureus subsp. aureus EMRSA16]
SATW20_RS06030	1053	1078.87	47.6415	-4.50115	1.38e-50	Down	1.79e-52	SATW20_RS06030//SATW20_RS06030	GO:0044464//cell part	NA	NA	K14193//iron-regulated surface determinant protein A	gi|896313726|ref|WP_049287897.1|//heme transporter IsdA [Staphylococcus aureus]
SATW20_RS04580	2373	1411.39	3240.75	1.19922	2.58e-05	Up	5.22e-06	SATW20_RS04580//SATW20_RS04580	NA	GO:0004518//nuclease activity;GO:0003676//nucleic acid binding	GO:0044260//cellular macromolecule metabolic process	K12573//ribonuclease R [EC:3.1.-.-]	gi|446972808|ref|WP_001050064.1|//ribonuclease R [Staphylococcus aureus]
SATW20_RS00435	1893	170.652	187.342	0.134613	0.937782	*	0.901363	SATW20_RS00435//SATW20_RS00435	NA	GO:0003676//nucleic acid binding	GO:0006259//DNA metabolic process	K04763//integrase/recombinase XerD	gi|657156215|gb|AID40126.1|//transposase B 2 [Staphylococcus aureus]
SATW20_RS08240	582	619.246	338.13	-0.872934	0.0553601	*	0.0242418	SATW20_RS08240//SATW20_RS08240	NA	NA	NA	K20361	gi|160368568|gb|ABX29539.1|//lipoprotein [Staphylococcus aureus subsp. aureus USA300_TCH1516]
SATW20_RS12510	1806	2544.38	17874.8	2.81254	5.01e-28	Up	1.43e-29	SATW20_RS12510//SATW20_RS12510	GO:0044424//intracellular part	GO:0030246//carbohydrate binding;GO:0008483//transaminase activity	GO:0009064//glutamine family amino acid metabolic process;GO:0005975//carbohydrate metabolic process	K00820//glucosamine--fructose-6-phosphate aminotransferase (isomerizing) [EC:2.6.1.16]	gi|446256612|ref|WP_000334467.1|//glutamine--fructose-6-phosphate aminotransferase [Staphylococcus aureus]
SATW20_RS03700	789	685.272	959.268	0.485257	0.0364519	*	0.0150565	SATW20_RS03700//SATW20_RS03700	NA	GO:0008238//exopeptidase activity	NA	K01259//proline iminopeptidase [EC:3.4.11.5];K01175	gi|446968165|ref|WP_001045421.1|//lysophospholipase [Staphylococcus aureus]
SATW20_RS12205	696	78.9536	89.2407	0.176697	0.830223	*	0.750515	SATW20_RS12205//SATW20_RS12205	NA	GO:0016787//hydrolase activity	NA	NA	gi|446674662|ref|WP_000752008.1|//transglycosylase SceD [Staphylococcus aureus]
SATW20_RS09305	1668	5022.99	4946.9	-0.0220217	0.954646	*	0.927697	SATW20_RS09305//SATW20_RS09305	NA	GO:0016879//ligase activity, forming carbon-nitrogen bonds;GO:0032559//adenyl ribonucleotide binding	GO:0006760//folic acid-containing compound metabolic process	K01938//formate--tetrahydrofolate ligase [EC:6.3.4.3]	gi|160368757|gb|ABX29728.1|//formate--tetrahydrofolate ligase [Staphylococcus aureus subsp. aureus USA300_TCH1516]
SATW20_RS07535	189	0.320837	0.770953	1.2648	0.343486	*	0.221859	SATW20_RS07535//SATW20_RS07535	NA	NA	NA	NA	gi|487706954|ref|WP_001791186.1|//MULTISPECIES: hypothetical protein [Staphylococcus]
SATW20_RS14220	195	1.66077	0.486373	-1.77172	0.184699	*	0.103646	SATW20_RS14220//SATW20_RS14220	NA	NA	NA	NA	gi|487705913|ref|WP_001790145.1|//hypothetical protein [Staphylococcus aureus]
SATW20_RS01200	1185	350.907	90.7435	-1.95122	1.44e-07	Down	2.08e-08	SATW20_RS01200//SATW20_RS01200	NA	GO:0016408//C-acyltransferase activity	NA	K00632//acetyl-CoA acyltransferase [EC:2.3.1.16]	gi|447077377|ref|WP_001154633.1|//acetyl-CoA acetyltransferase [Staphylococcus aureus]
SATW20_RS02340	1524	41583.7	38358.2	-0.116481	0.649034	*	0.515607	SATW20_RS02340//SATW20_RS02340	NA	GO:0015036//disulfide oxidoreductase activity;GO:0016209//antioxidant activity;GO:0016705//oxidoreductase activity, acting on paired donors, with incorporation or reduction of molecular oxygen;GO:0000166//nucleotide binding;GO:0050662//coenzyme binding	GO:0019725//cellular homeostasis;GO:0008152//metabolic process	K03387//alkyl hydroperoxide reductase subunit F [EC:1.6.4.-]	gi|446853230|ref|WP_000930486.1|//alkyl hydroperoxide reductase subunit F [Staphylococcus aureus]
SATW20_RS08490	1833	12283.5	10040.1	-0.290952	0.338065	*	0.216879	SATW20_RS08490//SATW20_RS08490	NA	GO:0005515//protein binding;GO:0032559//adenyl ribonucleotide binding	GO:0044267//cellular protein metabolic process;GO:0050896//response to stimulus	K04043//molecular chaperone DnaK	gi|445956856|ref|WP_000034711.1|//molecular chaperone DnaK [Staphylococcus aureus]
SATW20_RS07105	732	10.4052	17.4222	0.743622	0.410721	*	0.279601	SATW20_RS07105//SATW20_RS07105	GO:0044464//cell part	GO:0015405//P-P-bond-hydrolysis-driven transmembrane transporter activity;GO:0032559//adenyl ribonucleotide binding	GO:0051234//establishment of localization	K01992//ABC-2 type transport system permease protein	gi|446526622|ref|WP_000603968.1|//multidrug ABC transporter permease [Staphylococcus aureus]
SATW20_RS01490	894	280.962	35.3225	-2.99172	5.53e-12	Down	4.78e-13	SATW20_RS01490//SATW20_RS01490	NA	NA	NA	K01227//mannosyl-glycoprotein endo-beta-N-acetylglucosaminidase [EC:3.2.1.96]	gi|446673865|ref|WP_000751211.1|//CHAP domain-containing protein [Staphylococcus aureus]
SATW20_RS08935	1287	1231.42	1740.65	0.499303	0.153214	*	0.0819187	SATW20_RS08935//SATW20_RS08935	GO:0044424//intracellular part	GO:0016769//transferase activity, transferring nitrogenous groups;GO:0016869//intramolecular transferase activity, transferring amino groups;GO:0048037//cofactor binding	GO:0018130//heterocycle biosynthetic process;GO:0006778//porphyrin-containing compound metabolic process	K01845//glutamate-1-semialdehyde 2,1-aminomutase [EC:5.4.3.8]	gi|447193612|ref|WP_001270868.1|//glutamate-1-semialdehyde 2,1-aminomutase [Staphylococcus aureus]
SATW20_RS15080	891	5826.87	3031.57	-0.942657	1.05e-06	*	1.71e-07	SATW20_RS15080//SATW20_RS15080	NA	GO:0016832//aldehyde-lyase activity	GO:0006007//glucose catabolic process	K01623//fructose-bisphosphate aldolase, class I [EC:4.1.2.13]	gi|446954151|ref|WP_001031407.1|//class I fructose-bisphosphate aldolase [Staphylococcus aureus]
SATW20_RS10440	948	377.536	362.983	-0.0567134	0.836712	*	0.758842	SATW20_RS10440//SATW20_RS10440	NA	GO:0043169//cation binding;GO:0032559//adenyl ribonucleotide binding;GO:0016301//kinase activity	GO:0007186//G-protein coupled receptor signaling pathway;GO:0006644//phospholipid metabolic process;GO:0006796//phosphate-containing compound metabolic process	K07029	gi|447154195|ref|WP_001231451.1|//diacylglycerol kinase [Staphylococcus aureus]
SATW20_RS04890	195	6592.51	5686.48	-0.21329	0.662604	*	0.530673	SATW20_RS04890//SATW20_RS04890	NA	NA	NA	NA	gi|81649699|sp|Q6GB15.1|Y782_STAAS//RecName: Full=UPF0337 protein SAS0782
SATW20_RS08505	1125	85.1396	78.9358	-0.10915	0.859224	*	0.787542	SATW20_RS08505//SATW20_RS08505	GO:0044424//intracellular part	GO:0016634//oxidoreductase activity, acting on the CH-CH group of donors, oxygen as acceptor;GO:0051540//metal cluster binding	GO:0006778//porphyrin-containing compound metabolic process	K02495//oxygen-independent coproporphyrinogen III oxidase	gi|446140235|ref|WP_000218090.1|//coproporphyrinogen III oxidase [Staphylococcus aureus]
SATW20_RS07750	1119	681.507	124.288	-2.45505	1.8e-06	Down	3.01e-07	SATW20_RS07750//SATW20_RS07750	NA	GO:0016638//oxidoreductase activity, acting on the CH-NH2 group of donors	GO:0008152//metabolic process	K00259//alanine dehydrogenase [EC:1.4.1.1]	gi|686401412|ref|WP_031909917.1|//alanine dehydrogenase [Staphylococcus aureus]
SATW20_RS06370	291	375.011	982.525	1.38956	2e-10	Up	2.01e-11	SATW20_RS06370//SATW20_RS06370	GO:0044464//cell part	NA	GO:0009987//cellular process	K02221//YggT family protein	gi|446276259|ref|WP_000354114.1|//MULTISPECIES: cell division protein [Bacteria]
SATW20_RS03275	609	203.049	160.305	-0.341014	0.253216	*	0.152568	SATW20_RS03275//SATW20_RS03275	NA	GO:0008170//N-methyltransferase activity	GO:0006730//one-carbon metabolic process	K00564//16S rRNA (guanine1207-N2)-methyltransferase [EC:2.1.1.172]	gi|445942449|ref|WP_000020304.1|//MULTISPECIES: methyltransferase [Bacteria]
SATW20_RS12195	690	9.58796	6.55306	-0.549054	0.621727	*	0.485026	SATW20_RS12195//SATW20_RS12195	NA	GO:0016765//transferase activity, transferring alkyl or aryl (other than methyl) groups;GO:0016810//hydrolase activity, acting on carbon-nitrogen (but not peptide) bonds	GO:0006772//thiamine metabolic process	K03707//thiaminase (transcriptional activator TenA) [EC:3.5.99.2]	gi|446318222|ref|WP_000396077.1|//thiaminase II [Staphylococcus aureus]
SATW20_RS05830	552	205.637	221.659	0.108246	0.794012	*	0.702601	SATW20_RS05830//SATW20_RS05830	NA	GO:0016811//hydrolase activity, acting on carbon-nitrogen (but not peptide) bonds, in linear amides;GO:0046914//transition metal ion binding	GO:0010467//gene expression	K01462//peptide deformylase [EC:3.5.1.88]	gi|657833569|ref|WP_029549724.1|//peptide deformylase [Staphylococcus aureus]
SATW20_RS01060	864	1059.74	523.456	-1.01757	1.61e-05	Down	3.15e-06	SATW20_RS01060//SATW20_RS01060	NA	NA	NA	NA	gi|291465653|gb|EFF08185.1|//sepS16A [Staphylococcus aureus subsp. aureus M809]
SATW20_RS03965	717	871.463	1336.55	0.617002	0.021346	*	0.00809675	SATW20_RS03965//SATW20_RS03965	NA	GO:0016772//transferase activity, transferring phosphorus-containing groups	NA	K00975//glucose-1-phosphate adenylyltransferase [EC:2.7.7.27]	gi|686197977|ref|WP_031808084.1|//hypothetical protein [Staphylococcus aureus]
SATW20_RS13430	357	215.781	149.133	-0.532967	0.196655	*	0.111562	SATW20_RS13430//SATW20_RS13430	NA	NA	NA	NA	gi|446840408|ref|WP_000917664.1|//MULTISPECIES: membrane protein [Bacteria]
SATW20_RS01700	1314	22.1479	29.254	0.401463	0.700516	*	0.583114	SATW20_RS01700//SATW20_RS01700	NA	GO:0005488//binding	NA	NA	gi|447000455|ref|WP_001077711.1|//histidine transporter [Staphylococcus aureus]
SATW20_RS02520	378	17.5477	11.9751	-0.551247	0.617847	*	0.480166	SATW20_RS02520//SATW20_RS02520	NA	NA	NA	NA	gi|291591719|gb|EFF23356.1|//conjugative transposon protein [Enterococcus faecium E1636]
SATW20_RS06800	972	714.862	1162.07	0.700956	0.0055607	*	0.00176285	SATW20_RS06800//SATW20_RS06800	NA	GO:0016301//kinase activity;GO:0070566//adenylyltransferase activity	GO:0006771//riboflavin metabolic process;GO:0006796//phosphate-containing compound metabolic process	K11753//riboflavin kinase / FMN adenylyltransferase [EC:2.7.1.26 2.7.7.2]	gi|446786929|ref|WP_000864185.1|//bifunctional riboflavin kinase/FMN adenylyltransferase [Staphylococcus aureus]
SATW20_RS16165	155	0.216103	0.162431	-0.411887	0.697855	*	0.578755	SATW20_RS16165//SATW20_RS16165	NA	NA	NA	NA	gi|909712043|ref|WP_049955236.1|//hypothetical protein [Staphylococcus aureus]
SATW20_RS03565	597	5.57454	17.2565	1.63022	0.0251876	Up	0.00972201	SATW20_RS03565//SATW20_RS03565	NA	NA	NA	NA	gi|579067867|gb|EUR10850.1|//tandem five-TM protein [Staphylococcus aureus UCIM6015]
SATW20_RS07870	576	44.2686	61.0662	0.464089	0.391471	*	0.263303	SATW20_RS07870//SATW20_RS07870	NA	NA	NA	NA	gi|81694475|sp|Q5HFW1.1|Y1502_STAAC//RecName: Full=UPF0302 protein SACOL1502
SATW20_RS12695	1977	418.289	403.871	-0.0506063	0.864889	*	0.796843	SATW20_RS12695//SATW20_RS12695	NA	GO:0005381//iron ion transmembrane transporter activity	GO:0009237//siderophore metabolic process	K03895//aerobactin synthase [EC:6.3.2.39];K03894//N2-citryl-N6-acetyl-N6-hydroxylysine synthase [EC:6.3.2.38]	gi|57286384|gb|AAW38478.1|//aerobactin biosynthesis protein, IucA/IucC family [Staphylococcus aureus subsp. aureus COL]
SATW20_RS08080	543	79.7789	144.736	0.85935	0.00446474	*	0.0013972	SATW20_RS08080//SATW20_RS08080	NA	GO:0019144//ADP-sugar diphosphatase activity	NA	K01515//ADP-ribose pyrophosphatase [EC:3.6.1.13]	gi|473009173|gb|EMS38369.1|//ADP-ribose pyrophosphatase [Staphylococcus aureus KLT6]
SATW20_RS15445	873	7.80939	17.2989	1.1474	0.198013	*	0.112553	SATW20_RS15445//SATW20_RS15445	GO:0030312//external encapsulating structure	GO:0016787//hydrolase activity	GO:0044238//primary metabolic process	K11931//biofilm PGA synthesis lipoprotein PgaB [EC:3.-.-.-]	gi|304341477|gb|EFM07387.1|//intercellular adhesin biosynthesis polysaccharide N-deacetylase [Staphylococcus aureus subsp. aureus ATCC BAA-39]
SATW20_RS03255	423	1365.56	513.566	-1.41087	2.8e-05	Down	5.7e-06	SATW20_RS03255//SATW20_RS03255	GO:0030529//intracellular ribonucleoprotein complex	GO:0003723//RNA binding;GO:0005198//structural molecule activity	GO:0010467//gene expression	K02867//large subunit ribosomal protein L11	gi|257275512|gb|EEV06985.1|//ribosomal protein L11 [Staphylococcus aureus subsp. aureus 65-1322]
SATW20_RS03190	2457	4854.54	4181.51	-0.21531	0.346798	*	0.224512	SATW20_RS03190//SATW20_RS03190	NA	GO:0032559//adenyl ribonucleotide binding;GO:0016462//pyrophosphatase activity;GO:0003676//nucleic acid binding;GO:0016788//hydrolase activity, acting on ester bonds	GO:0006281//DNA repair;GO:0051704//multi-organism process	K03696//ATP-dependent Clp protease ATP-binding subunit ClpC	gi|446819876|ref|WP_000897132.1|//MULTISPECIES: ATP-dependent Clp protease ATP-binding subunit ClpC [Bacteria]
SATW20_RS14980	369	93.6809	75.8585	-0.304444	0.427597	*	0.29426	SATW20_RS14980//SATW20_RS14980	NA	NA	NA	NA	gi|445988506|ref|WP_000066361.1|//hypothetical protein [Staphylococcus aureus]
SATW20_RS13945	1404	581.828	434.58	-0.42097	0.111242	*	0.0561364	SATW20_RS13945//SATW20_RS13945	GO:0031224//intrinsic component of membrane	GO:0008493//tetracycline transporter activity	GO:0015850//organic hydroxy compound transport;GO:0042221//response to chemical	K18936//MFS transporter, DHA2 family, multidrug resistance protein	gi|445961116|ref|WP_000038971.1|//drug:proton antiporter [Staphylococcus aureus]
SATW20_RS12645	516	510.138	308.664	-0.724851	0.1414	*	0.0745535	SATW20_RS12645//SATW20_RS12645	NA	GO:0003824//catalytic activity	NA	K07038//inner membrane protein	gi|446069239|ref|WP_000147094.1|//membrane protein [Staphylococcus aureus]
SATW20_RS09645	1479	148.218	227.987	0.621233	0.0275739	*	0.0107547	SATW20_RS09645//SATW20_RS09645	NA	GO:0032559//adenyl ribonucleotide binding;GO:0016405//CoA-ligase activity	GO:0009233//menaquinone metabolic process	K01911//O-succinylbenzoic acid--CoA ligase [EC:6.2.1.26]	gi|446270505|ref|WP_000348360.1|//2-succinylbenzoate-CoA ligase [Staphylococcus aureus]
SATW20_RS00655	1011	56.827	24.2002	-1.23156	0.147059	*	0.0779734	SATW20_RS00655//SATW20_RS00655	NA	GO:0016841//ammonia-lyase activity	NA	K01750//ornithine cyclodeaminase [EC:4.3.1.12]	gi|447001201|ref|WP_001078457.1|//2,3-diaminopropionate biosynthesis protein SbnB [Staphylococcus aureus]
SATW20_RS12175	873	1148.75	516.688	-1.1527	0.000690696	Down	0.000179269	SATW20_RS12175//SATW20_RS12175	GO:0031224//intrinsic component of membrane	NA	GO:0034613//cellular protein localization	K03217//YidC/Oxa1 family membrane protein insertase	gi|997418082|emb|CXW81459.1|//OxaI/YidC membrane insertion protein [Staphylococcus aureus]
SATW20_RS00630	753	942.006	406.104	-1.21389	9.6e-08	Down	1.34e-08	SATW20_RS00630//SATW20_RS00630	GO:0044424//intracellular part	GO:0003676//nucleic acid binding	GO:0051704//multi-organism process	NA	gi|446799502|ref|WP_000876758.1|//transcriptional regulator [Staphylococcus aureus]
SATW20_RS08325	987	881.78	1531.32	0.796281	0.00742241	*	0.00243286	SATW20_RS08325//SATW20_RS08325	GO:0044424//intracellular part	GO:0004396//hexokinase activity	GO:0006007//glucose catabolic process;GO:0006796//phosphate-containing compound metabolic process	K00845//glucokinase [EC:2.7.1.2]	gi|446083459|ref|WP_000161314.1|//MULTISPECIES: glucokinase [Bacteria]
SATW20_RS02610	696	26.884	46.9834	0.805404	0.196655	*	0.111532	SATW20_RS02610//SATW20_RS02610	NA	NA	GO:0051704//multi-organism process	K11042//superantigen-like protein	gi|88194186|ref|YP_498978.1|//superantigen-like protein [Staphylococcus aureus subsp. aureus NCTC 8325]
SATW20_RS08885	1893	119.135	333.531	1.48523	8.64e-10	Up	9.19e-11	SATW20_RS08885//SATW20_RS08885	NA	GO:0003676//nucleic acid binding	GO:0006259//DNA metabolic process	K04763//integrase/recombinase XerD	gi|657156215|gb|AID40126.1|//transposase B 2 [Staphylococcus aureus]
SATW20_RS13745	624	754.271	1010.35	0.4217	0.311392	*	0.195383	SATW20_RS13745//SATW20_RS13745	NA	GO:0001071//nucleic acid binding transcription factor activity;GO:0003676//nucleic acid binding	GO:0006351//transcription, DNA-templated	NA	gi|446579425|ref|WP_000656771.1|//TetR family transcriptional regulator [Staphylococcus aureus]
SATW20_RS05330	396	17563.3	13776.7	-0.350331	0.47238	*	0.336351	SATW20_RS05330//SATW20_RS05330	GO:0044424//intracellular part	NA	NA	K16509//regulatory protein spx	gi|298694236|gb|ADI97458.1|//proabable transcriptional regulator [Staphylococcus aureus subsp. aureus ED133]
SATW20_RS08555	585	200.344	296.971	0.567847	0.100065	*	0.049509	SATW20_RS08555//SATW20_RS08555	NA	GO:0003824//catalytic activity	NA	K00969//nicotinate-nucleotide adenylyltransferase [EC:2.7.7.18]	gi|857850383|emb|CRI15715.1|//Hydrolase [Staphylococcus aureus]
SATW20_RS06415	1308	999.507	60.3489	-4.04982	2.02e-32	Down	4.86e-34	SATW20_RS06415//SATW20_RS06415	GO:0044464//cell part	NA	GO:0006810//transport	K02824//uracil permease	gi|763459714|ref|WP_044289172.1|//uracil permease [Staphylococcus aureus]
SATW20_RS14545	801	30.6959	46.0438	0.58496	0.208232	*	0.120214	SATW20_RS14545//SATW20_RS14545	NA	GO:0016651//oxidoreductase activity, acting on NAD(P)H	GO:0008152//metabolic process	K20861//FMN hydrolase / 5-amino-6-(5-phospho-D-ribitylamino)uracil phosphatase [EC:3.1.3.102 3.1.3.104];K07757//sugar-phosphatase [EC:3.1.3.23]	gi|446159663|ref|WP_000237518.1|//haloacid dehalogenase [Staphylococcus aureus]
SATW20_RS08660	924	295.974	227.117	-0.382036	0.181459	*	0.10173	SATW20_RS08660//SATW20_RS08660	NA	GO:0016787//hydrolase activity	GO:0019538//protein metabolic process	K08303//putative protease [EC:3.4.-.-]	gi|82656744|emb|CAI81173.1|//probable proteinase [Staphylococcus aureus RF122]
SATW20_RS04855	219	74.6075	64.8273	-0.20272	0.697855	*	0.578829	SATW20_RS04855//SATW20_RS04855	NA	NA	NA	NA	gi|269940407|emb|CBI48784.1|//pathogenicity island protein [Staphylococcus aureus subsp. aureus TW20]
SATW20_RS11905	1929	324.56	213.064	-0.607197	0.0151461	*	0.00543619	SATW20_RS11905//SATW20_RS11905	NA	GO:0032559//adenyl ribonucleotide binding;GO:0017111//nucleoside-triphosphatase activity	GO:0009207//purine ribonucleoside triphosphate catabolic process	K06158//ATP-binding cassette, subfamily F, member 3	gi|446524728|ref|WP_000602074.1|//MULTISPECIES: ABC transporter ATP-binding protein [Bacteria]
SATW20_RS06010	558	1757.15	785.062	-1.16236	3.93e-08	Down	5.14e-09	SATW20_RS06010//SATW20_RS06010	NA	NA	NA	K07040	gi|996235375|emb|CXI62561.1|//YlbN-like protein [Staphylococcus aureus]
SATW20_RS00670	1566	59.6056	29.0796	-1.03544	0.124086	*	0.0638141	SATW20_RS00670//SATW20_RS00670	NA	GO:0005381//iron ion transmembrane transporter activity	GO:0009237//siderophore metabolic process	K03894//N2-citryl-N6-acetyl-N6-hydroxylysine synthase [EC:6.3.2.38]	gi|896367288|ref|WP_049316042.1|//siderophore biosynthesis protein SbnE [Staphylococcus aureus]
SATW20_RS15400	612	69.977	107.41	0.618174	0.0581773	*	0.0257343	SATW20_RS15400//SATW20_RS15400	NA	GO:0000166//nucleotide binding;GO:0016491//oxidoreductase activity	NA	NA	gi|920544294|ref|WP_052997712.1|//hypothetical protein [Staphylococcus aureus]
SATW20_RS01360	1725	1836.41	2034.17	0.147554	0.673497	*	0.544641	SATW20_RS01360//SATW20_RS01360	NA	GO:0016740//transferase activity	NA	K09809//CDP-glycerol glycerophosphotransferase [EC:2.7.8.12]	gi|446898086|ref|WP_000975342.1|//glycosyl transferase family 2 [Staphylococcus aureus]
SATW20_RS05410	759	63.3408	35.936	-0.817704	0.0562394	*	0.0246477	SATW20_RS05410//SATW20_RS05410	NA	GO:0003824//catalytic activity	NA	K07214//enterochelin esterase and related enzymes	gi|447211425|ref|WP_001288681.1|//acetylesterase [Staphylococcus aureus]
SATW20_RS00010	1134	1297.74	936.129	-0.471223	0.0481743	*	0.0206195	SATW20_RS00010//SATW20_RS00010	GO:0042575//DNA polymerase complex	GO:0034061//DNA polymerase activity;GO:0004527//exonuclease activity;GO:0003676//nucleic acid binding	GO:0006259//DNA metabolic process	K02338//DNA polymerase III subunit beta [EC:2.7.7.7]	gi|446892555|ref|WP_000969811.1|//MULTISPECIES: DNA polymerase III subunit beta [Bacteria]
SATW20_RS02880	1338	111.112	169.632	0.610391	0.0685104	*	0.0312437	SATW20_RS02880//SATW20_RS02880	NA	GO:0016831//carboxy-lyase activity;GO:0048037//cofactor binding	NA	K01582//lysine decarboxylase [EC:4.1.1.18]	gi|446735576|ref|WP_000812832.1|//lysine decarboxylase [Staphylococcus aureus]
SATW20_RS01090	627	48.8598	308.404	2.6581	7.38e-18	Up	3.89e-19	SATW20_RS01090//SATW20_RS01090	NA	GO:0016651//oxidoreductase activity, acting on NAD(P)H;GO:0016646//oxidoreductase activity, acting on the CH-NH group of donors, NAD or NADP as acceptor;GO:0000166//nucleotide binding;GO:0048037//cofactor binding	GO:0008152//metabolic process	K01118//FMN-dependent NADH-azoreductase [EC:1.7.-.-]	gi|447074204|ref|WP_001151460.1|//FMN-dependent NADH-azoreductase [Staphylococcus aureus]
SATW20_RS03230	747	147.758	144.029	-0.0368784	0.939768	*	0.904732	SATW20_RS03230//SATW20_RS03230	NA	GO:0016423//tRNA (guanine) methyltransferase activity;GO:0003676//nucleic acid binding	GO:0010467//gene expression;GO:0006730//one-carbon metabolic process;GO:0009451//RNA modification	K03218//23S rRNA (guanosine2251-2'-O)-methyltransferase [EC:2.1.1.185]	gi|446312473|ref|WP_000390328.1|//23S rRNA (guanosine(2251)-2'-O)-methyltransferase RlmB [Staphylococcus aureus]
SATW20_RS12140	138	4.63546	10.9533	1.24058	0.143127	*	0.0757297	SATW20_RS12140//SATW20_RS12140	NA	NA	NA	NA	gi|379992792|gb|EIA14242.1|//hypothetical protein ST398NM02_2126 [Staphylococcus aureus subsp. aureus DR10]
SATW20_RS03785	645	658.555	809.317	0.297401	0.584029	*	0.448253	SATW20_RS03785//SATW20_RS03785	NA	GO:0046914//transition metal ion binding;GO:0001071//nucleic acid binding transcription factor activity	GO:0006351//transcription, DNA-templated	K03709//DtxR family transcriptional regulator, Mn-dependent transcriptional regulator	gi|446877399|ref|WP_000954655.1|//DtxR family transcriptional regulator [Staphylococcus aureus]
SATW20_RS09080	219	2.94787	1.92366	-0.615817	0.649034	*	0.516471	SATW20_RS09080//SATW20_RS09080	NA	NA	NA	NA	gi|487705845|ref|WP_001790077.1|//hypothetical protein [Staphylococcus aureus]
SATW20_RS05060	1317	133.105	78.4212	-0.763248	0.226947	*	0.133206	SATW20_RS05060//SATW20_RS05060	GO:0031224//intrinsic component of membrane	GO:0005451//monovalent cation:proton antiporter activity	GO:0055067//monovalent inorganic cation homeostasis;GO:0030001//metal ion transport	K07084	gi|446528970|ref|WP_000606316.1|//sodium:proton antiporter [Staphylococcus aureus]
SATW20_RS14000	468	23.8801	6.79369	-1.81354	0.029629	Down	0.0117879	SATW20_RS14000//SATW20_RS14000	NA	NA	NA	NA	gi|150375333|dbj|BAF68593.1|//biotin biosynthesis-related protein [Staphylococcus aureus subsp. aureus str. Newman]
SATW20_RS13195	1260	316.387	467.014	0.561776	0.102159	*	0.0509846	SATW20_RS13195//SATW20_RS13195	NA	GO:0043169//cation binding;GO:0003824//catalytic activity	GO:0042559//pteridine-containing compound biosynthetic process;GO:0009108//coenzyme biosynthetic process	K03750//molybdopterin molybdotransferase [EC:2.10.1.1]	gi|446181863|ref|WP_000259718.1|//MULTISPECIES: molybdopterin molybdenumtransferase [Bacteria]
SATW20_RS07070	195	8.75444	2.93118	-1.57853	0.0851632	*	0.0407868	SATW20_RS07070//SATW20_RS07070	NA	NA	NA	NA	gi|997517311|emb|CXX44164.1|//Uncharacterised protein [Staphylococcus aureus]
SATW20_RS15110	1710	113.298	75.8643	-0.578628	0.097301	*	0.0477666	SATW20_RS15110//SATW20_RS15110	NA	GO:0016614//oxidoreductase activity, acting on CH-OH group of donors;GO:0050662//coenzyme binding	GO:0019695//choline metabolic process	K00108//choline dehydrogenase [EC:1.1.99.1]	gi|537392123|gb|AGU62746.1|//Choline dehydrogenase [Staphylococcus aureus subsp. aureus CN1]
SATW20_RS08450	699	5288.16	1443.86	-1.87284	3e-12	Down	2.52e-13	SATW20_RS08450//SATW20_RS08450	NA	NA	NA	NA	gi|996563271|emb|CXM25088.1|//Siderophore-mediated iron transport protein [Staphylococcus aureus]
SATW20_RS07685	957	614.699	1889.75	1.62024	6.68e-16	Up	4.16e-17	SATW20_RS07685//SATW20_RS07685	GO:0044424//intracellular part	GO:0042083//5,10-methylenetetrahydrofolate-dependent methyltransferase activity	GO:0006730//one-carbon metabolic process;GO:0009177//pyrimidine deoxyribonucleoside monophosphate biosynthetic process	K00560//thymidylate synthase [EC:2.1.1.45]	gi|446857629|ref|WP_000934885.1|//thymidylate synthase [Staphylococcus aureus]
SATW20_RS01395	705	297.882	554.58	0.896656	0.0873465	*	0.041973	SATW20_RS01395//SATW20_RS01395	GO:0044464//cell part	GO:0001071//nucleic acid binding transcription factor activity;GO:0003676//nucleic acid binding	GO:0006351//transcription, DNA-templated	K03489//GntR family transcriptional regulator, transcriptional regulator of bglA	gi|446845072|ref|WP_000922328.1|//GntR family transcriptional regulator [Staphylococcus aureus]
SATW20_RS09765	720	10.244	9.55936	-0.0997895	0.9248	*	0.880727	SATW20_RS09765//SATW20_RS09765	NA	GO:0004175//endopeptidase activity	GO:0019538//protein metabolic process	K01318//glutamyl endopeptidase [EC:3.4.21.19]	gi|446961448|ref|WP_001038704.1|//serine protease SplD [Staphylococcus aureus]
SATW20_RS09700	210	6.73839	14.9617	1.1508	0.110292	*	0.0554526	SATW20_RS09700//SATW20_RS09700	NA	GO:0003676//nucleic acid binding	GO:0006259//DNA metabolic process	K07497//putative transposase	gi|985354343|gb|KXA36715.1|//hypothetical protein HMPREF3211_01114, partial [Staphylococcus aureus]
SATW20_RS12310	1098	105.279	75.7182	-0.475505	0.168607	*	0.0924621	SATW20_RS12310//SATW20_RS12310	NA	NA	NA	K07566//L-threonylcarbamoyladenylate synthase [EC:2.7.7.87]	gi|499766312|ref|WP_011447046.1|//translation factor Sua5 [Staphylococcus aureus]
SATW20_RS06430	1101	807.261	63.3312	-3.67205	1.68e-46	Down	2.5e-48	SATW20_RS06430//SATW20_RS06430	NA	GO:0032559//adenyl ribonucleotide binding	GO:0006525//arginine metabolic process;GO:0006220//pyrimidine nucleotide metabolic process	K01956//carbamoyl-phosphate synthase small subunit [EC:6.3.5.5]	gi|857815028|emb|CRI09344.1|//pyrimidine-specific carbamoyl-phosphate synthetase (small subunit, glutaminase subunit) [Staphylococcus aureus]
SATW20_RS05355	366	431.023	392.769	-0.134083	0.810347	*	0.72312	SATW20_RS05355//SATW20_RS05355	NA	GO:0005506//iron ion binding	GO:0015669//gas transport	K06886//hemoglobin	gi|57284381|gb|AAW36475.1|//protozoan/cyanobacterial globin family protein [Staphylococcus aureus subsp. aureus COL]
SATW20_RS01540	645	57.7203	66.7725	0.210175	0.647353	*	0.512259	SATW20_RS01540//SATW20_RS01540	NA	NA	NA	NA	gi|446624153|ref|WP_000701499.1|//membrane protein [Staphylococcus aureus]
SATW20_RS05430	1482	207.2	186.874	-0.148955	0.687299	*	0.563885	SATW20_RS05430//SATW20_RS05430	GO:0044424//intracellular part	GO:0032559//adenyl ribonucleotide binding;GO:0016881//acid-amino acid ligase activity	GO:0065008//regulation of biological quality;GO:0042546//cell wall biogenesis;GO:0045229//external encapsulating structure organization;GO:0000270//peptidoglycan metabolic process	K05362//UDP-N-acetylmuramoyl-L-alanyl-D-glutamate-L-lysine ligase [EC:6.3.2.7]	gi|446262263|ref|WP_000340118.1|//UDP-N-acetylmuramoyl-L-alanyl-D-glutamate--L-lysine ligase [Staphylococcus aureus]
SATW20_RS10505	327	16.3442	20.0732	0.296489	0.649034	*	0.514565	SATW20_RS10505//SATW20_RS10505	GO:0044424//intracellular part	GO:0004866//endopeptidase inhibitor activity	GO:0010466//negative regulation of peptidase activity	NA	gi|473008027|gb|EMS37291.1|//Uncharacterized protein H059_157884 [Staphylococcus aureus KLT6]
SATW20_RS01300	1260	59.4059	91.3923	0.621466	0.161656	*	0.0875711	SATW20_RS01300//SATW20_RS01300	GO:0031224//intrinsic component of membrane	GO:0032559//adenyl ribonucleotide binding;GO:0015144//carbohydrate transmembrane transporter activity;GO:0003824//catalytic activity	GO:0008643//carbohydrate transport;GO:0006448//regulation of translational elongation	K02775//PTS system, galactitol-specific IIC component	gi|997495350|emb|CXX03504.1|//PTS system%2C galactitol-specific IIC component [Staphylococcus aureus]
SATW20_RS13595	921	853.401	611.434	-0.481026	0.0269557	*	0.0104744	SATW20_RS13595//SATW20_RS13595	NA	GO:0003824//catalytic activity	NA	K14731//epsilon-lactone hydrolase [EC:3.1.1.83];K01066//acetyl esterase [EC:3.1.1.-];K01046//triacylglycerol lipase [EC:3.1.1.3]	gi|446543518|ref|WP_000620864.1|//MULTISPECIES: esterase [Bacteria]
SATW20_RS14490	771	517.855	13.3689	-5.2756	1.68e-48	Down	2.31e-50	SATW20_RS14490//SATW20_RS14490	GO:0031224//intrinsic component of membrane	GO:0032559//adenyl ribonucleotide binding	NA	K01992//ABC-2 type transport system permease protein	gi|996553592|emb|CXM77522.1|//Membrane spanning protein [Staphylococcus aureus]
SATW20_RS07840	972	197.682	396.952	1.00578	1.65e-05	Up	3.23e-06	SATW20_RS07840//SATW20_RS07840	NA	GO:0018271//biotin-protein ligase activity	GO:0043412//macromolecule modification	K03524//BirA family transcriptional regulator, biotin operon repressor / biotin-[acetyl-CoA-carboxylase] ligase [EC:6.3.4.15]	gi|445972064|ref|WP_000049919.1|//bifunctional biotin--[acetyl-CoA-carboxylase] synthetase/biotin operon repressor [Staphylococcus aureus]
SATW20_RS03705	375	4296.67	5902.07	0.458002	0.0349264	*	0.0142839	SATW20_RS03705//SATW20_RS03705	GO:0044424//intracellular part	GO:0043169//cation binding;GO:0003676//nucleic acid binding	GO:0051704//multi-organism process	NA	gi|88193108|pdb|2FRH|A//Chain A, Crystal Structure Of Sara, A Transcription Regulator From Staphylococcus Aureus
SATW20_RS15390	303	10.1895	12.3041	0.272061	0.757769	*	0.653811	SATW20_RS15390//SATW20_RS15390	NA	NA	NA	NA	gi|990716593|emb|CXE29632.1|//lipoprotein [Staphylococcus aureus]
SATW20_RS14665	258	10.025	1.92435	-2.38116	0.00942196	Down	0.00319305	SATW20_RS14665//SATW20_RS14665	NA	NA	NA	NA	gi|800081620|emb|CEZ61828.1|//Uncharacterised protein [Staphylococcus aureus]
SATW20_RS12980	360	2010.71	1315.89	-0.611665	0.313896	*	0.197392	SATW20_RS12980//SATW20_RS12980	GO:0030529//intracellular ribonucleoprotein complex	GO:0003723//RNA binding;GO:0005198//structural molecule activity	GO:0010467//gene expression	K02881//large subunit ribosomal protein L18	gi|446546536|ref|WP_000623882.1|//50S ribosomal protein L18 [Staphylococcus aureus]
SATW20_RS01500	3030	180.799	89.2935	-1.01776	0.0492932	Down	0.0212196	SATW20_RS01500//SATW20_RS01500	GO:0031224//intrinsic component of membrane	NA	GO:0051704//multi-organism process	K01421//putative membrane protein	gi|920551298|ref|WP_052999449.1|//type VII secretion protein EsaA [Staphylococcus aureus]
SATW20_RS10740	3783	274.6	425.46	0.631692	0.147586	*	0.078417	SATW20_RS10740//SATW20_RS10740	NA	NA	NA	K20361;K12472//epidermal growth factor receptor substrate 15;K20478//golgin subfamily B member 1	gi|269941422|emb|CBI49819.1|//phage protein [Staphylococcus aureus subsp. aureus TW20]
SATW20_RS08475	753	289.153	306.344	0.0833191	0.815531	*	0.732375	SATW20_RS08475//SATW20_RS08475	NA	GO:0016741//transferase activity, transferring one-carbon groups	GO:0042254//ribosome biogenesis;GO:0006730//one-carbon metabolic process	K09761//16S rRNA (uracil1498-N3)-methyltransferase [EC:2.1.1.193]	gi|304340561|gb|EFM06495.1|//RNA methyltransferase, RsmE family [Staphylococcus aureus subsp. aureus ATCC BAA-39]
SATW20_RS06340	1320	935.63	1465.79	0.647671	0.0303232	*	0.0121203	SATW20_RS06340//SATW20_RS06340	NA	NA	GO:0009987//cellular process	K03589//cell division protein FtsQ	gi|150374106|dbj|BAF67366.1|//cell division protein FtsQ [Staphylococcus aureus subsp. aureus str. Newman]
SATW20_RS02480	1428	1831.04	3005.97	0.715166	0.0296106	*	0.0117367	SATW20_RS02480//SATW20_RS02480	NA	GO:0003676//nucleic acid binding	GO:0006259//DNA metabolic process	NA	gi|446879819|ref|WP_000957075.1|//transposase [Staphylococcus aureus]
SATW20_RS12190	831	18.9293	9.63452	-0.974335	0.172974	*	0.095562	SATW20_RS12190//SATW20_RS12190	NA	GO:0032559//adenyl ribonucleotide binding;GO:0016301//kinase activity	GO:0006772//thiamine metabolic process;GO:0006796//phosphate-containing compound metabolic process	K00941//hydroxymethylpyrimidine/phosphomethylpyrimidine kinase [EC:2.7.1.49 2.7.4.7]	gi|446517613|ref|WP_000594959.1|//MULTISPECIES: hydroxymethylpyrimidine/phosphomethylpyrimidine kinase [Bacteria]
SATW20_RS06435	3174	1891.17	267.694	-2.82062	5.26e-26	Down	1.6e-27	SATW20_RS06435//SATW20_RS06435	NA	GO:0043169//cation binding;GO:0032559//adenyl ribonucleotide binding	GO:0006525//arginine metabolic process;GO:0006220//pyrimidine nucleotide metabolic process	K01955//carbamoyl-phosphate synthase large subunit [EC:6.3.5.5]	gi|447049008|ref|WP_001126264.1|//carbamoyl-phosphate synthase large chain [Staphylococcus aureus]
SATW20_RS09625	747	41.516	69.3203	0.73961	0.115121	*	0.0584353	SATW20_RS09625//SATW20_RS09625	NA	GO:0070011//peptidase activity, acting on L-amino acid peptides	GO:0019538//protein metabolic process	K01303//acylaminoacyl-peptidase [EC:3.4.19.1]	gi|488957887|ref|WP_002868962.1|//dipeptidyl aminopeptidase [Staphylococcus aureus]
SATW20_RS07760	3441	1027.6	1606.38	0.64454	0.0157942	*	0.00570396	SATW20_RS07760//SATW20_RS07760	NA	GO:0032561//guanyl ribonucleotide binding;GO:0017111//nucleoside-triphosphatase activity	GO:0009207//purine ribonucleoside triphosphate catabolic process	K20283//golgin subfamily A member 4;K10400;K20478//golgin subfamily B member 1	gi|365173343|gb|EHM63911.1|//dynamin family protein [Staphylococcus aureus subsp. aureus 21209]
SATW20_RS01315	1044	80.2724	132.731	0.725534	0.0312803	*	0.0125492	SATW20_RS01315//SATW20_RS01315	NA	GO:0016616//oxidoreductase activity, acting on the CH-OH group of donors, NAD or NADP as acceptor;GO:0046914//transition metal ion binding	GO:0008152//metabolic process	K00008//L-iditol 2-dehydrogenase [EC:1.1.1.14]	gi|446568265|ref|WP_000645611.1|//galactitol-1-phosphate 5-dehydrogenase [Staphylococcus aureus]
SATW20_RS00535	366	15.1507	11.4236	-0.407358	0.621968	*	0.485675	SATW20_RS00535//SATW20_RS00535	NA	NA	NA	NA	gi|257280029|gb|EEV10616.1|//LOW QUALITY PROTEIN: N-acetyltransferase, partial [Staphylococcus aureus subsp. aureus 68-397]
SATW20_RS02600	705	18.5182	14.7096	-0.332182	0.721803	*	0.611784	SATW20_RS02600//SATW20_RS02600	NA	NA	GO:0051704//multi-organism process	K11042//superantigen-like protein	gi|88194185|ref|YP_498976.1|//superantigen-like protein 5 [Staphylococcus aureus subsp. aureus NCTC 8325]
SATW20_RS13260	891	8.27689	91.3015	3.46348	7.01e-16	Up	4.39e-17	SATW20_RS13260//SATW20_RS13260	GO:0031224//intrinsic component of membrane	GO:0042887//amide transmembrane transporter activity	GO:0015840//urea transport	K08717//urea transporter	gi|160369290|gb|ABX30261.1|//UT family urea transporter [Staphylococcus aureus subsp. aureus USA300_TCH1516]
SATW20_RS06650	768	180.845	524.613	1.5365	1.85e-12	Up	1.52e-13	SATW20_RS06650//SATW20_RS06650	GO:0044424//intracellular part	GO:0043169//cation binding;GO:0016891//endoribonuclease activity, producing 5'-phosphomonoesters;GO:0003676//nucleic acid binding	NA	K03470//ribonuclease HII [EC:3.1.26.4]	gi|446098539|ref|WP_000176394.1|//ribonuclease HII [Staphylococcus aureus]
SATW20_RS00740	600	571.573	56.8955	-3.32855	2.43e-25	Down	7.58e-27	SATW20_RS00740//SATW20_RS00740	NA	GO:0016209//antioxidant activity;GO:0043169//cation binding;GO:0003824//catalytic activity	GO:0050896//response to stimulus;GO:0072593//reactive oxygen species metabolic process	K04564//superoxide dismutase, Fe-Mn family [EC:1.15.1.1]	gi|446797425|ref|WP_000874681.1|//MULTISPECIES: Superoxide dismutase [Mn/Fe] 2 [Bacteria]
SATW20_RS13350	501	351.573	886.996	1.3351	0.00883353	Up	0.00296416	SATW20_RS13350//SATW20_RS13350	NA	NA	NA	K01227//mannosyl-glycoprotein endo-beta-N-acetylglucosaminidase [EC:3.2.1.96]	gi|916180719|ref|WP_050963873.1|//CHAP domain-containing protein [Staphylococcus aureus]
SATW20_RS03045	540	104.937	104.853	-0.00116174	0.997959	*	0.996536	SATW20_RS03045//SATW20_RS03045	GO:0044424//intracellular part	GO:0043169//cation binding;GO:0016763//transferase activity, transferring pentosyl groups	GO:0043101//purine-containing compound salvage	K00760//hypoxanthine phosphoribosyltransferase [EC:2.4.2.8]	gi|87127273|gb|ABD21787.1|//hypoxanthine phosphoribosyltransferase [Staphylococcus aureus subsp. aureus USA300_FPR3757]
SATW20_RS05100	429	152.449	155.295	0.0266778	0.95665	*	0.931811	SATW20_RS05100//SATW20_RS05100	GO:0031224//intrinsic component of membrane	GO:0015291//secondary active transmembrane transporter activity;GO:0003954//NADH dehydrogenase activity;GO:0015075//ion transmembrane transporter activity	GO:0008152//metabolic process;GO:0030001//metal ion transport;GO:0006818//hydrogen transport	K05566//multicomponent Na+:H+ antiporter subunit B	gi|997503544|emb|CXX13557.1|//Na(+) H(+) antiporter subunit B [Staphylococcus aureus]
SATW20_RS03470	657	100.029	91.0477	-0.135722	0.771407	*	0.673873	SATW20_RS03470//SATW20_RS03470	GO:0044424//intracellular part	GO:0019104//DNA N-glycosylase activity	GO:0006281//DNA repair	K03648//uracil-DNA glycosylase [EC:3.2.2.27]	gi|446377401|ref|WP_000455256.1|//MULTISPECIES: uracil-DNA glycosylase [Bacteria]
SATW20_RS06560	573	211.532	315.87	0.578456	0.0175976	*	0.00649878	SATW20_RS06560//SATW20_RS06560	NA	GO:0001071//nucleic acid binding transcription factor activity;GO:0003676//nucleic acid binding	GO:0010467//gene expression;GO:0031327//negative regulation of cellular biosynthetic process;GO:0006631//fatty acid metabolic process	NA	gi|486199487|ref|WP_001548538.1|//transcription factor [Staphylococcus aureus]
SATW20_RS11005	183	0.126548	0.10458	-0.275084	0.762628	*	0.662408	SATW20_RS11005//SATW20_RS11005	NA	NA	NA	NA	gi|49242374|emb|CAG41086.1|//hypothetical phage protein [Staphylococcus aureus subsp. aureus MRSA252]
SATW20_RS10480	2193	336.308	519.447	0.627192	0.20254	*	0.115727	SATW20_RS10480//SATW20_RS10480	GO:0044424//intracellular part	GO:0032559//adenyl ribonucleotide binding;GO:0003678//DNA helicase activity;GO:0003676//nucleic acid binding	GO:0006261//DNA-dependent DNA replication	K03657//DNA helicase II / ATP-dependent DNA helicase PcrA [EC:3.6.4.12]	gi|446915665|ref|WP_000992921.1|//ATP-dependent DNA helicase PcrA [Staphylococcus aureus]
SATW20_RS09390	843	450.789	469.45	0.0585184	0.889311	*	0.830947	SATW20_RS09390//SATW20_RS09390	NA	GO:0003824//catalytic activity	NA	K13075//N-acyl homoserine lactone hydrolase [EC:3.1.1.81]	gi|160368773|gb|ABX29744.1|//possible metal-dependent hydrolase [Staphylococcus aureus subsp. aureus USA300_TCH1516]
SATW20_RS14375	234	0.934647	0.583963	-0.678546	0.664043	*	0.53324	SATW20_RS14375//SATW20_RS14375	NA	NA	NA	NA	gi|487706443|ref|WP_001790675.1|//hypothetical protein [Staphylococcus aureus]
SATW20_RS07030	1173	472.58	540.683	0.194226	0.649034	*	0.516676	SATW20_RS07030//SATW20_RS07030	NA	GO:0003824//catalytic activity;GO:0003676//nucleic acid binding	GO:0006310//DNA recombination	K07493//putative transposase	gi|446117574|ref|WP_000195429.1|//MULTISPECIES: transposase [Bacteria]
SATW20_RS00205	378	31.2486	72.5698	1.21558	0.00129944	Up	0.000360393	SATW20_RS00205//SATW20_RS00205	NA	GO:0003676//nucleic acid binding	GO:0006259//DNA metabolic process	NA	gi|446964651|ref|WP_001041907.1|//transposase [Staphylococcus aureus]
SATW20_RS02210	753	97.4445	59.5784	-0.709791	0.0714593	*	0.0328549	SATW20_RS02210//SATW20_RS02210	NA	GO:0003824//catalytic activity	NA	K07130//arylformamidase [EC:3.5.1.9];K02492//glutamyl-tRNA reductase [EC:1.2.1.70]	gi|446118052|ref|WP_000195907.1|//metal-dependent hydrolase [Staphylococcus aureus]
SATW20_RS13435	186	47.161	56.6813	0.26528	0.61979	*	0.482394	SATW20_RS13435//SATW20_RS13435	NA	NA	NA	NA	NA
SATW20_RS00590	2199	274.206	464.879	0.761595	0.000792174	*	0.000207663	SATW20_RS00590//SATW20_RS00590	GO:0044464//cell part	GO:0003677//DNA binding;GO:0043167//ion binding;GO:0001071//nucleic acid binding transcription factor activity	GO:0006351//transcription, DNA-templated	K01198//xylan 1,4-beta-xylosidase [EC:3.2.1.37]	gi|447111207|ref|WP_001188463.1|//AraC family transcriptional regulator [Staphylococcus aureus]
SATW20_RS05030	324	166.086	71.9789	-1.20629	0.00219629	Down	0.000632746	SATW20_RS05030//SATW20_RS05030	NA	NA	NA	NA	gi|557440418|gb|ESR30370.1|//Protein YuzD [Staphylococcus aureus subsp. aureus PSP1996]
SATW20_RS13985	930	11644	1017.53	-3.51644	0.000125518	Down	2.86e-05	SATW20_RS13985//SATW20_RS13985	NA	NA	GO:0051715//cytolysis in other organism;GO:0008219//cell death	K11038//leukocidin/hemolysin toxin family protein	gi|446517173|ref|WP_000594519.1|//MULTISPECIES: gamma-hemolysin component A [Bacteria]
SATW20_RS02705	1485	589.433	768.81	0.3833	0.318561	*	0.201011	SATW20_RS02705//SATW20_RS02705	GO:0031224//intrinsic component of membrane	GO:0050136//NADH dehydrogenase (quinone) activity	GO:0022904//respiratory electron transport chain	K05577//NAD(P)H-quinone oxidoreductase subunit 5 [EC:1.6.5.3]	gi|446871023|ref|WP_000948279.1|//NADH dehydrogenase subunit 5 [Staphylococcus aureus]
SATW20_RS04975	267	75.7469	73.5753	-0.0419645	0.940931	*	0.907314	SATW20_RS04975//SATW20_RS04975	NA	NA	NA	NA	gi|995361542|emb|CXV23532.1|//Alanine racemase domain-containing protein [Staphylococcus aureus]
SATW20_RS04035	459	463.322	147.504	-1.65126	1.37e-09	Down	1.49e-10	SATW20_RS04035//SATW20_RS04035	NA	NA	NA	K09768//uncharacterized protein	gi|872459232|ref|WP_048519804.1|//hypothetical protein [Staphylococcus aureus]
SATW20_RS00265	675	160.785	88.7875	-0.856706	0.0130583	*	0.0045997	SATW20_RS00265//SATW20_RS00265	NA	GO:0003676//nucleic acid binding	GO:0006259//DNA metabolic process	K07498//putative transposase	gi|447028743|ref|WP_001105999.1|//MULTISPECIES: integrase [Staphylococcus]
SATW20_RS10555	561	1062.63	489.732	-1.11757	1.44e-05	Down	2.78e-06	SATW20_RS10555//SATW20_RS10555	NA	GO:0016811//hydrolase activity, acting on carbon-nitrogen (but not peptide) bonds, in linear amides;GO:0004463//leukotriene-A4 hydrolase activity	NA	K16788//niacin transporter;K08281//nicotinamidase/pyrazinamidase [EC:3.5.1.19 3.5.1.-]	gi|446071831|ref|WP_000149686.1|//MULTISPECIES: isochorismatase [Bacteria]
SATW20_RS04520	588	2249.14	1510.68	-0.574173	0.00602327	*	0.00192512	SATW20_RS04520//SATW20_RS04520	GO:0044424//intracellular part	GO:0004175//endopeptidase activity;GO:0032559//adenyl ribonucleotide binding	GO:0019538//protein metabolic process	K01358//ATP-dependent Clp protease, protease subunit [EC:3.4.21.92]	gi|480311963|pdb|4EMM|V//Chain V, Crystal Structure Of Staphylococcus Aureus Clpp In Compact Conformation
SATW20_RS04640	471	15.3786	20.7954	0.435338	0.636097	*	0.500558	SATW20_RS04640//SATW20_RS04640	NA	NA	NA	NA	gi|985356882|gb|KXA39080.1|//hypothetical protein HMPREF3211_00395 [Staphylococcus aureus]
SATW20_RS02335	294	17.8736	14.0311	-0.349206	0.697855	*	0.578042	SATW20_RS02335//SATW20_RS02335	NA	NA	NA	NA	gi|487711391|ref|WP_001795623.1|//hypothetical protein [Staphylococcus aureus]
SATW20_RS03750	483	30.1323	20.3019	-0.569696	0.320044	*	0.202564	SATW20_RS03750//SATW20_RS03750	GO:0031224//intrinsic component of membrane	GO:0015291//secondary active transmembrane transporter activity;GO:0015075//ion transmembrane transporter activity	GO:0006818//hydrogen transport;GO:0030001//metal ion transport	K05569//multicomponent Na+:H+ antiporter subunit E	gi|996528305|emb|CXL57168.1|//Na(+) H(+) antiporter subunit E [Staphylococcus aureus]
SATW20_RS08975	1302	5349.64	4046.33	-0.402827	0.141847	*	0.0748415	SATW20_RS08975//SATW20_RS08975	NA	GO:0016859//cis-trans isomerase activity	GO:0006810//transport;GO:0044267//cellular protein metabolic process	K03545//trigger factor	gi|686376625|ref|WP_031898178.1|//trigger factor [Staphylococcus aureus]
SATW20_RS04155	984	689.157	735.46	0.0938137	0.726791	*	0.617226	SATW20_RS04155//SATW20_RS04155	NA	GO:0016740//transferase activity	NA	K20534//polyisoprenyl-phosphate glycosyltransferase [EC:2.4.-.-]	gi|446625436|ref|WP_000702782.1|//glycosyl transferase [Staphylococcus aureus]
SATW20_RS07820	660	393.182	373.511	-0.0740483	0.841513	*	0.766317	SATW20_RS07820//SATW20_RS07820	GO:0044464//cell part	GO:0016835//carbon-oxygen lyase activity;GO:0051536//iron-sulfur cluster binding;GO:0004518//nuclease activity;GO:0003676//nucleic acid binding	GO:0006281//DNA repair	K10773//endonuclease III [EC:4.2.99.18]	gi|379993721|gb|EIA15166.1|//Endonuclease III [Staphylococcus aureus subsp. aureus DR10]
SATW20_RS16455	547	2.4143	5.89972	1.28904	0.246361	*	0.147159	SATW20_RS16455//SATW20_RS16455	NA	NA	NA	K16898//ATP-dependent helicase/nuclease subunit A [EC:3.1.-.- 3.6.4.12];K14059//integrase	gi|670516677|ref|WP_031464163.1|//recombinase [Staphylococcus warneri]
SATW20_RS12395	1194	228.316	150.521	-0.601064	0.0342437	*	0.0139615	SATW20_RS12395//SATW20_RS12395	NA	NA	NA	K17810//D-aspartate ligase [EC:6.3.1.12]	gi|446105871|ref|WP_000183726.1|//ATP-grasp domain-containing protein [Staphylococcus aureus]
SATW20_RS09170	1119	5720.34	1973.52	-1.53533	1.46e-15	Down	9.31e-17	SATW20_RS09170//SATW20_RS09170	NA	GO:0016638//oxidoreductase activity, acting on the CH-NH2 group of donors	GO:0008152//metabolic process	K00259//alanine dehydrogenase [EC:1.4.1.1]	gi|896319472|ref|WP_049291345.1|//alanine dehydrogenase [Staphylococcus aureus]
SATW20_RS15125	564	201.206	339.149	0.753244	0.00832045	*	0.00276423	SATW20_RS15125//SATW20_RS15125	NA	NA	NA	NA	gi|257273107|gb|EEV05209.1|//transcriptional regulator [Staphylococcus aureus subsp. aureus 55/2053]
SATW20_RS14590	996	68.4596	823.066	3.58768	1.95e-41	Up	3.54e-43	SATW20_RS14590//SATW20_RS14590	NA	NA	NA	K07035	gi|487744415|ref|WP_001827191.1|//transcriptional regulator [Staphylococcus aureus]
SATW20_RS09395	645	901.875	823.473	-0.131205	0.74445	*	0.639007	SATW20_RS09395//SATW20_RS09395	NA	GO:0016423//tRNA (guanine) methyltransferase activity	GO:0006730//one-carbon metabolic process;GO:0008033//tRNA processing	K03439//tRNA (guanine-N7-)-methyltransferase [EC:2.1.1.33]	gi|447188898|ref|WP_001266154.1|//tRNA (guanosine(46)-N7)-methyltransferase TrmB [Staphylococcus aureus]
SATW20_RS04625	2784	6766.78	107741	3.99296	1.74e-82	Up	1.1e-84	SATW20_RS04625//SATW20_RS04625	NA	NA	NA	K14201//clumping factor A	gi|975883076|ref|WP_059287709.1|//clumping factor A [Staphylococcus aureus]
SATW20_RS08050	738	434.486	644.567	0.569021	0.0144175	*	0.00514796	SATW20_RS08050//SATW20_RS08050	NA	GO:0016866//intramolecular transferase activity;GO:0003676//nucleic acid binding	GO:0009451//RNA modification	K06178//23S rRNA pseudouridine2605 synthase [EC:5.4.99.22]	gi|446081722|ref|WP_000159577.1|//MULTISPECIES: pseudouridine synthase B [Bacteria]
SATW20_RS05655	606	2982.68	3532.16	0.243941	0.644198	*	0.509243	SATW20_RS05655//SATW20_RS05655	GO:0031224//intrinsic component of membrane	GO:0016679//oxidoreductase activity, acting on diphenols and related substances as donors;GO:0015002//heme-copper terminal oxidase activity	GO:0022904//respiratory electron transport chain	K02828//cytochrome aa3-600 menaquinol oxidase subunit III [EC:1.10.3.12]	gi|928792043|ref|WP_053869065.1|//cytochrome c oxidase subunit III [Staphylococcus aureus]
SATW20_RS16380	207	0.270794	0.191462	-0.500139	0.661855	*	0.529828	SATW20_RS16380//SATW20_RS16380	NA	NA	NA	NA	gi|253723782|gb|EES92511.1|//hypothetical protein HMPREF0776_2883 [Staphylococcus aureus subsp. aureus USA300_TCH959]
SATW20_RS01475	921	16.7699	23.3467	0.477347	0.434097	*	0.300021	SATW20_RS01475//SATW20_RS01475	NA	NA	NA	K01992//ABC-2 type transport system permease protein	gi|896340250|ref|WP_049303697.1|//ABC transporter [Staphylococcus aureus]
SATW20_RS07145	1281	1218.1	66.2897	-4.19971	4.74e-28	Down	1.33e-29	SATW20_RS07145//SATW20_RS07145	NA	GO:0016616//oxidoreductase activity, acting on the CH-OH group of donors, NAD or NADP as acceptor;GO:0000166//nucleotide binding	GO:0000097//sulfur amino acid biosynthetic process;GO:0006549//isoleucine metabolic process;GO:0006566//threonine metabolic process	K00003//homoserine dehydrogenase [EC:1.1.1.3]	gi|686322112|ref|WP_031876344.1|//homoserine dehydrogenase [Staphylococcus aureus]
SATW20_RS10510	174	4.93616	4.09278	-0.270307	0.841904	*	0.767921	SATW20_RS10510//SATW20_RS10510	NA	NA	NA	NA	gi|312830283|emb|CBX35125.1|//yebG [Staphylococcus aureus subsp. aureus ECT-R 2]
SATW20_RS08755	876	343.674	272.421	-0.335201	0.330686	*	0.210861	SATW20_RS08755//SATW20_RS08755	NA	GO:0016811//hydrolase activity, acting on carbon-nitrogen (but not peptide) bonds, in linear amides	GO:0045229//external encapsulating structure organization;GO:0000270//peptidoglycan metabolic process	K01448//N-acetylmuramoyl-L-alanine amidase [EC:3.5.1.28]	gi|446640463|ref|WP_000717809.1|//cell wall amidase [Staphylococcus aureus]
SATW20_RS04245	1782	572.607	2726.03	2.25118	2.89e-29	Up	8.04e-31	SATW20_RS04245//SATW20_RS04245	GO:0044464//cell part	GO:0032559//adenyl ribonucleotide binding;GO:0004003//ATP-dependent DNA helicase activity	GO:0006259//DNA metabolic process;GO:0031668//cellular response to extracellular stimulus	K03654//ATP-dependent DNA helicase RecQ [EC:3.6.4.12]	gi|446906421|ref|WP_000983677.1|//ATP-dependent DNA helicase RecQ [Staphylococcus aureus]
SATW20_RS03740	345	65.917	29.7679	-1.14689	0.024565	Down	0.00945437	SATW20_RS03740//SATW20_RS03740	GO:0031224//intrinsic component of membrane	GO:0015291//secondary active transmembrane transporter activity;GO:0015075//ion transmembrane transporter activity;GO:0016491//oxidoreductase activity	GO:0022904//respiratory electron transport chain;GO:0030001//metal ion transport;GO:0006818//hydrogen transport	K05567//multicomponent Na+:H+ antiporter subunit C	gi|920603816|ref|WP_053015622.1|//antiporter [Staphylococcus aureus]
SATW20_RS05510	1965	17.8463	22.1984	0.31483	0.712025	*	0.600614	SATW20_RS05510//SATW20_RS05510	NA	NA	NA	K02004	gi|57284409|gb|AAW36503.1|//membrane protein [Staphylococcus aureus subsp. aureus COL]
SATW20_RS01595	393	25.2132	31.5	0.321172	0.547722	*	0.413076	SATW20_RS01595//SATW20_RS01595	NA	NA	NA	NA	gi|990715035|emb|CXE65518.1|//membrane protein [Staphylococcus aureus]
SATW20_RS02445	2445	47.6227	79.7056	0.743033	0.260504	*	0.157353	SATW20_RS02445//SATW20_RS02445	NA	NA	NA	NA	gi|446253312|ref|WP_000331167.1|//ATP/GTP-binding protein [Staphylococcus aureus]
SATW20_RS16230	249	46.369	20.3535	-1.18788	0.0361927	Down	0.0149226	SATW20_RS16230//SATW20_RS16230	NA	NA	NA	NA	gi|658533595|ref|WP_029727790.1|//hypothetical protein, partial [Staphylococcus aureus]
SATW20_RS14415	3057	1209.75	479.167	-1.3361	3.96e-05	Down	8.27e-06	SATW20_RS14415//SATW20_RS14415	GO:0030312//external encapsulating structure	NA	GO:0009987//cellular process;GO:0051704//multi-organism process	K13732//fibronectin-binding protein A	gi|618848758|gb|KAJ48215.1|//fibronectin-binding protein A [Staphylococcus aureus 880]
SATW20_RS13990	948	1731.61	231.356	-2.90393	0.00224105	Down	0.000647303	SATW20_RS13990//SATW20_RS13990	NA	NA	GO:0051715//cytolysis in other organism;GO:0008219//cell death	K11038//leukocidin/hemolysin toxin family protein	gi|446839457|ref|WP_000916713.1|//gamma-hemolysin component C [Staphylococcus aureus]
SATW20_RS09030	921	606.181	742.004	0.291679	0.278485	*	0.17125	SATW20_RS09030//SATW20_RS09030	NA	GO:0032559//adenyl ribonucleotide binding;GO:0017111//nucleoside-triphosphatase activity	NA	K11144//primosomal protein DnaI	gi|763460590|ref|WP_044290045.1|//primosomal protein DnaI [Staphylococcus aureus]
SATW20_RS05715	1485	715.718	156.998	-2.18865	2.18e-19	Down	9.61e-21	SATW20_RS05715//SATW20_RS05715	NA	GO:0043169//cation binding;GO:0016763//transferase activity, transferring pentosyl groups	GO:0009064//glutamine family amino acid metabolic process;GO:0006144//purine nucleobase metabolic process;GO:0006163//purine nucleotide metabolic process	K00764//amidophosphoribosyltransferase [EC:2.4.2.14]	gi|857849660|emb|CRI19464.1|//glutamine phosphoribosylpyrophosphate amidotransferase [Staphylococcus aureus]
SATW20_RS11160	225	1.37339	0.690183	-0.992688	0.503769	*	0.366062	SATW20_RS11160//SATW20_RS11160	GO:0044424//intracellular part	GO:0016782//transferase activity, transferring sulfur-containing groups	GO:0006399//tRNA metabolic process	K07112	gi|446503223|ref|WP_000581077.1|//oxidoreductase [Staphylococcus aureus]
SATW20_RS09910	1401	477.432	836.418	0.808928	0.00254053	*	0.000742284	SATW20_RS09910//SATW20_RS09910	NA	GO:0016634//oxidoreductase activity, acting on the CH-CH group of donors, oxygen as acceptor	GO:0006778//porphyrin-containing compound metabolic process	K00231//protoporphyrinogen/coproporphyrinogen III oxidase [EC:1.3.3.4 1.3.3.15]	gi|446089683|ref|WP_000167538.1|//protoporphyrinogen oxidase [Staphylococcus aureus]
SATW20_RS10860	486	8.04322	16.0241	0.994397	0.334316	*	0.214076	SATW20_RS10860//SATW20_RS10860	NA	NA	NA	NA	gi|269941447|emb|CBI49844.1|//phage protein [Staphylococcus aureus subsp. aureus TW20]
SATW20_RS08800	1005	584.173	597.365	0.0322162	0.940931	*	0.907365	SATW20_RS08800//SATW20_RS08800	NA	GO:0032559//adenyl ribonucleotide binding;GO:0003678//DNA helicase activity;GO:0003676//nucleic acid binding	GO:0033554//cellular response to stress;GO:0006259//DNA metabolic process;GO:0031668//cellular response to extracellular stimulus	K03551//holliday junction DNA helicase RuvB [EC:3.6.4.12]	gi|446928511|ref|WP_001005767.1|//Holliday junction DNA helicase RuvB [Staphylococcus aureus]
SATW20_RS16120	246	0.190471	0.14671	-0.37661	0.71053	*	0.59909	SATW20_RS16120//SATW20_RS16120	NA	NA	NA	NA	gi|149945688|gb|ABR51624.1|//conserved hypothetical protein [Staphylococcus aureus subsp. aureus JH1]
SATW20_RS10650	1287	1933.38	1574.39	-0.296338	0.428565	*	0.295086	SATW20_RS10650//SATW20_RS10650	NA	GO:0008483//transaminase activity;GO:0048037//cofactor binding	GO:0008152//metabolic process	K00813//aspartate aminotransferase [EC:2.6.1.1];K00832//aromatic-amino-acid transaminase [EC:2.6.1.57]	gi|13701729|dbj|BAB43022.1|//SA1749 [Staphylococcus aureus subsp. aureus N315]
SATW20_RS08085	909	1042.48	1942.13	0.897618	5.86e-05	*	1.28e-05	SATW20_RS08085//SATW20_RS08085	NA	GO:0003824//catalytic activity	GO:0008152//metabolic process	K18471//methylglyoxal reductase [EC:1.1.1.-];K05882//aryl-alcohol dehydrogenase (NADP+) [EC:1.1.1.91]	gi|447094095|ref|WP_001171351.1|//oxidoreductase [Staphylococcus aureus]
SATW20_RS00505	1041	15.0971	66.0375	2.12902	2.02e-06	Up	3.46e-07	SATW20_RS00505//SATW20_RS00505	NA	NA	NA	K19147//5-methylcytosine-specific restriction enzyme subunit McrC	gi|446530875|ref|WP_000608221.1|//MFS transporter [Staphylococcus aureus]
SATW20_RS02450	396	2.13853	2.76138	0.368769	0.788931	*	0.696362	SATW20_RS02450//SATW20_RS02450	NA	NA	NA	NA	gi|291591711|gb|EFF23348.1|//conjugative transposon membrane protein [Enterococcus faecium E1636]
SATW20_RS16130	184	0.471418	0.562727	0.255429	0.864889	*	0.797866	SATW20_RS16130//SATW20_RS16130	NA	NA	NA	NA	gi|487720119|ref|WP_001804351.1|//hypothetical protein [Staphylococcus aureus]
SATW20_RS03645	1011	4621.08	509.858	-3.18006	3.23e-18	Down	1.63e-19	SATW20_RS03645//SATW20_RS03645	NA	GO:0016616//oxidoreductase activity, acting on the CH-OH group of donors, NAD or NADP as acceptor;GO:0046914//transition metal ion binding	GO:0008152//metabolic process	K13953//alcohol dehydrogenase, propanol-preferring [EC:1.1.1.1]	gi|950758236|ref|WP_057504531.1|//alcohol dehydrogenase AdhP [Staphylococcus aureus]
SATW20_RS12750	1413	118.801	789.153	2.73176	7.12e-11	Up	6.86e-12	SATW20_RS12750//SATW20_RS12750	NA	GO:0015925//galactosidase activity;GO:0043167//ion binding	GO:0005990//lactose catabolic process	K01220//6-phospho-beta-galactosidase [EC:3.2.1.85]	gi|446091365|ref|WP_000169220.1|//6-phospho-beta-galactosidase [Staphylococcus aureus]
SATW20_RS12640	1188	1176.18	1106.46	-0.0881522	0.831409	*	0.752491	SATW20_RS12640//SATW20_RS12640	NA	GO:0051748//UTP-monosaccharide-1-phosphate uridylyltransferase activity	NA	K11442//putative uridylyltransferase [EC:2.7.7.-]	gi|446807483|ref|WP_000884739.1|//uridylyltransferase [Staphylococcus aureus]
SATW20_RS01695	669	78.2524	81.7096	0.0623712	0.889961	*	0.835032	SATW20_RS01695//SATW20_RS01695	NA	GO:0016857//racemase and epimerase activity, acting on carbohydrates and derivatives	GO:0006050//mannosamine metabolic process	K01788//N-acylglucosamine-6-phosphate 2-epimerase [EC:5.1.3.9]	gi|446859464|ref|WP_000936720.1|//N-acetylmannosamine-6-phosphate 2-epimerase [Staphylococcus aureus]
SATW20_RS07620	201	0.670427	1.86785	1.47823	0.283461	*	0.17468	SATW20_RS07620//SATW20_RS07620	NA	NA	NA	NA	gi|777212272|emb|CKH12955.1|//Uncharacterised protein [Staphylococcus aureus]
SATW20_RS07400	768	144.581	114.715	-0.333823	0.482561	*	0.346596	SATW20_RS07400//SATW20_RS07400	NA	GO:0003824//catalytic activity	NA	K21064//5-amino-6-(5-phospho-D-ribitylamino)uracil phosphatase [EC:3.1.3.104]	gi|447135763|ref|WP_001213019.1|//MULTISPECIES: hydrolase [Bacteria]
SATW20_RS13975	1311	7637.23	65.427	-6.86702	8.6e-75	Down	6.15e-77	SATW20_RS13975//SATW20_RS13975	NA	GO:0019865//immunoglobulin binding	GO:0051704//multi-organism process	K14197//immunoglobulin G-binding protein Sbi	gi|257861069|gb|EEV83884.1|//immunoglobulin G-binding protein Sbi [Staphylococcus aureus A5948]
SATW20_RS02925	840	57.6764	51.1588	-0.172997	0.721803	*	0.611806	SATW20_RS02925//SATW20_RS02925	GO:0044424//intracellular part	GO:0008171//O-methyltransferase activity	GO:0000451//rRNA 2'-O-methylation	K07056	gi|446202071|ref|WP_000279926.1|//MULTISPECIES: rRNA (cytidine-2'-O-)-methyltransferase [Bacteria]
SATW20_RS13810	246	0.94028	1.94679	1.04994	0.458638	*	0.323104	SATW20_RS13810//SATW20_RS13810	NA	NA	NA	NA	gi|983231125|ref|WP_060473919.1|//metallopeptidase [Staphylococcus aureus]
SATW20_RS02605	300	1.8619	3.38468	0.862241	0.504861	*	0.367648	SATW20_RS02605//SATW20_RS02605	NA	NA	NA	NA	gi|487713445|ref|WP_001797677.1|//hypothetical protein [Staphylococcus aureus]
SATW20_RS06210	234	88.3221	42.6764	-1.04934	0.016184	Down	0.00586872	SATW20_RS06210//SATW20_RS06210	NA	NA	NA	NA	gi|800082528|emb|CEZ61180.1|//Uncharacterised protein [Staphylococcus aureus]
SATW20_RS11065	591	12.194	21.2569	0.801757	0.329073	*	0.209621	SATW20_RS11065//SATW20_RS11065	NA	NA	GO:0071103//DNA conformation change	K07474//phage terminase small subunit	gi|995647488|emb|CXL97024.1|//phage terminase [Staphylococcus aureus]
SATW20_RS04285	1506	2212.78	1018.24	-1.11978	0.000214317	Down	5.03e-05	SATW20_RS04285//SATW20_RS04285	GO:0031224//intrinsic component of membrane	GO:0022892//substrate-specific transporter activity;GO:0016791//phosphatase activity	GO:0015833//peptide transport	K03305//proton-dependent oligopeptide transporter, POT family	gi|995326415|emb|CXP39929.1|//Di/tripeptide permease YjdL [Staphylococcus aureus]
SATW20_RS00990	1242	20.4958	17.1906	-0.253705	0.694571	*	0.573788	SATW20_RS00990//SATW20_RS00990	GO:0044424//intracellular part	GO:0008080//N-acetyltransferase activity	GO:0006525//arginine metabolic process	K00620//glutamate N-acetyltransferase / amino-acid N-acetyltransferase [EC:2.3.1.35 2.3.1.1]	gi|446605249|ref|WP_000682595.1|//arginine biosynthesis bifunctional protein ArgJ [Staphylococcus aureus]
SATW20_RS04305	2106	2557.44	2296.16	-0.155478	0.71053	*	0.598832	SATW20_RS04305//SATW20_RS04305	GO:0043234//protein complex	GO:0016728//oxidoreductase activity, acting on CH or CH2 groups, disulfide as acceptor;GO:0032559//adenyl ribonucleotide binding	GO:0006259//DNA metabolic process	K00525//ribonucleoside-diphosphate reductase alpha chain [EC:1.17.4.1]	gi|150373712|dbj|BAF66972.1|//ribonucleotide-diphosphate reductase alpha chain [Staphylococcus aureus subsp. aureus str. Newman]
SATW20_RS00085	1284	1023.16	188.689	-2.43894	2.96e-21	Down	1.09e-22	SATW20_RS00085//SATW20_RS00085	GO:0044424//intracellular part	GO:0016879//ligase activity, forming carbon-nitrogen bonds;GO:0046872//metal ion binding;GO:0032561//guanyl ribonucleotide binding	GO:0006163//purine nucleotide metabolic process	K01939//adenylosuccinate synthase [EC:6.3.4.4]	gi|446017473|ref|WP_000095328.1|//MULTISPECIES: adenylosuccinate synthetase [Bacteria]
SATW20_RS16440	225	5.08838	17.8482	1.8105	0.0173238	Up	0.00638482	SATW20_RS16440//SATW20_RS16440	NA	NA	NA	NA	gi|269941427|emb|CBI49824.1|//hypothetical phage protein (pseudogene) [Staphylococcus aureus subsp. aureus TW20]
SATW20_RS16605	192	4.78589	20.1647	2.07497	0.00357968	Up	0.00108837	SATW20_RS16605//SATW20_RS16605	NA	NA	NA	NA	gi|323440491|gb|EGA98202.1|//hypothetical protein SAO11_0579 [Staphylococcus aureus O11]
SATW20_RS08195	882	377.592	470.698	0.317972	0.246959	*	0.147791	SATW20_RS08195//SATW20_RS08195	NA	GO:0004659//prenyltransferase activity	GO:0006720//isoprenoid metabolic process	K13789//geranylgeranyl diphosphate synthase, type II [EC:2.5.1.1 2.5.1.10 2.5.1.29]	gi|446105523|ref|WP_000183378.1|//geranyltranstransferase [Staphylococcus aureus]
SATW20_RS13270	411	2.91705	316.44	6.76128	9.25e-36	Up	1.95e-37	SATW20_RS13270//SATW20_RS13270	GO:0044424//intracellular part	GO:0016811//hydrolase activity, acting on carbon-nitrogen (but not peptide) bonds, in linear amides;GO:0046914//transition metal ion binding	GO:0008152//metabolic process	K01429//urease subunit beta [EC:3.5.1.5]	gi|446534782|ref|WP_000612128.1|//MULTISPECIES: urease subunit beta [Bacteria]
SATW20_RS00865	1395	27.1627	863.64	4.99073	4.21e-59	Up	4.68e-61	SATW20_RS00865//SATW20_RS00865	NA	NA	NA	NA	gi|446956801|ref|WP_001034057.1|//capsular polysaccharide biosynthesis protein [Staphylococcus aureus]
SATW20_RS15330	1884	1314.9	3058.48	1.21786	0.0302925	Up	0.0120968	SATW20_RS15330//SATW20_RS15330	NA	NA	NA	K15152	gi|447074651|ref|WP_001151907.1|//surface anchored protein [Staphylococcus aureus]
SATW20_RS08780	2280	2015.85	1419.72	-0.505784	0.0892884	*	0.0429723	SATW20_RS08780//SATW20_RS08780	GO:0031224//intrinsic component of membrane	GO:0008320//protein transmembrane transporter activity	GO:0009987//cellular process;GO:0015031//protein transport	K12257//SecD/SecF fusion protein	gi|997720131|emb|CYA03076.1|//Protein-export membrane protein secD / Protein-export membrane protein secF [Staphylococcus aureus]
SATW20_RS00190	318	11.5735	8.06515	-0.521055	0.511777	*	0.374962	SATW20_RS00190//SATW20_RS00190	NA	NA	NA	K03630//DNA repair protein RadC	gi|446581700|ref|WP_000659046.1|//DNA recombinase [Staphylococcus aureus]
SATW20_RS02945	537	117.464	127.712	0.120674	0.777609	*	0.68102	SATW20_RS02945//SATW20_RS02945	NA	GO:0016891//endoribonuclease activity, producing 5'-phosphomonoesters	NA	K05985//ribonuclease M5 [EC:3.1.26.8]	gi|995670861|emb|CXX90608.1|//Ribonuclease M5 [Staphylococcus aureus]
SATW20_RS15065	1449	469.651	81.7793	-2.52178	1.64e-17	Down	8.91e-19	SATW20_RS15065//SATW20_RS15065	GO:0031224//intrinsic component of membrane	GO:0005275//amine transmembrane transporter activity	GO:0006865//amino acid transport	K03294//basic amino acid/polyamine antiporter, APA family	gi|446456580|ref|WP_000534434.1|//amino acid permease [Staphylococcus aureus]
SATW20_RS10060	1062	335.956	223.048	-0.590915	0.0163894	*	0.00596146	SATW20_RS10060//SATW20_RS10060	GO:0031224//intrinsic component of membrane	GO:0005402//cation:sugar symporter activity;GO:0003824//catalytic activity	GO:0008643//carbohydrate transport	K07035	gi|88195683|ref|YP_500489.1|//PTS system transporter subunit IIC domain-containing protein [Staphylococcus aureus subsp. aureus NCTC 8325]
SATW20_RS00185	507	18.9655	18.7282	-0.0181629	0.978355	*	0.967835	SATW20_RS00185//SATW20_RS00185	NA	NA	NA	NA	gi|375367462|gb|EHS71423.1|//PF07799 family protein [Staphylococcus aureus subsp. aureus IS-125]
SATW20_RS10695	492	104.637	20.7577	-2.33367	0.000391173	Down	9.66e-05	SATW20_RS10695//SATW20_RS10695	NA	GO:0004175//endopeptidase activity;GO:0016772//transferase activity, transferring phosphorus-containing groups	GO:0006796//phosphate-containing compound metabolic process	K14198//staphylokinase	gi|446842785|ref|WP_000920041.1|//kinase [Staphylococcus aureus]
SATW20_RS10615	741	74.0759	108.498	0.55059	0.118162	*	0.0604172	SATW20_RS10615//SATW20_RS10615	NA	NA	NA	K01992//ABC-2 type transport system permease protein	gi|997774831|emb|CYB34391.1|//ABC-2 transporter family protein [Staphylococcus aureus]
SATW20_RS01685	861	93.6304	55.4149	-0.756703	0.0550311	*	0.0240162	SATW20_RS01685//SATW20_RS01685	NA	GO:0016772//transferase activity, transferring phosphorus-containing groups	GO:0006796//phosphate-containing compound metabolic process	K00845//glucokinase [EC:2.7.1.2]	gi|323440305|gb|EGA98019.1|//kinase [Staphylococcus aureus O11]
SATW20_RS12635	684	186.167	244.35	0.392348	0.242767	*	0.144382	SATW20_RS12635//SATW20_RS12635	GO:0031224//intrinsic component of membrane	NA	GO:0008219//cell death	K11068//hemolysin III	gi|445969400|ref|WP_000047255.1|//MULTISPECIES: hemolysin III [Bacteria]
SATW20_RS09570	714	5080.87	2383.19	-1.09218	5.09e-05	Down	1.09e-05	SATW20_RS09570//SATW20_RS09570	NA	GO:0016744//transferase activity, transferring aldehyde or ketonic groups	GO:0044238//primary metabolic process	K00616//transaldolase [EC:2.2.1.2]	gi|447019238|ref|WP_001096494.1|//transaldolase [Staphylococcus aureus]
SATW20_RS00985	771	15.9136	19.3776	0.28413	0.704476	*	0.590404	SATW20_RS00985//SATW20_RS00985	GO:0044424//intracellular part	GO:0032559//adenyl ribonucleotide binding;GO:0016301//kinase activity	GO:0006525//arginine metabolic process;GO:0006796//phosphate-containing compound metabolic process	K00930//acetylglutamate kinase [EC:2.7.2.8]	gi|446591550|ref|WP_000668896.1|//acetylglutamate kinase [Staphylococcus aureus]
SATW20_RS05295	1656	1589.21	254.767	-2.64106	6.85e-37	Down	1.37e-38	SATW20_RS05295//SATW20_RS05295	NA	GO:0016791//phosphatase activity	GO:0051234//establishment of localization	K15580//oligopeptide transport system substrate-binding protein	gi|446119164|ref|WP_000197019.1|//peptide ABC transporter substrate-binding protein [Staphylococcus aureus]
SATW20_RS11950	1770	569.096	57.2904	-3.31231	1.68e-11	Down	1.5e-12	SATW20_RS11950//SATW20_RS11950	NA	GO:0046872//metal ion binding;GO:0019842//vitamin binding;GO:0050662//coenzyme binding;GO:0016744//transferase activity, transferring aldehyde or ketonic groups	GO:0008652//cellular amino acid biosynthetic process	K01652//acetolactate synthase I/II/III large subunit [EC:2.2.1.6]	gi|445969965|ref|WP_000047820.1|//acetolactate synthase, large subunit, biosynthetic type [Staphylococcus aureus]
SATW20_RS16055	213	0.354073	0.3651	0.0442433	0.97547	*	0.962449	SATW20_RS16055//SATW20_RS16055	NA	NA	NA	NA	gi|857815915|emb|CRI07691.1|//conserved hypothetical protein [Staphylococcus aureus]
SATW20_RS03445	1140	377.893	610.081	0.691023	0.0801047	*	0.0378099	SATW20_RS03445//SATW20_RS03445	NA	GO:0016453//C-acetyltransferase activity	NA	K00626//acetyl-CoA C-acetyltransferase [EC:2.3.1.9]	gi|916137427|ref|WP_050959236.1|//acetyl-CoA acetyltransferase [Staphylococcus aureus]
SATW20_RS15600	759	20.1002	25.7067	0.354938	0.593457	*	0.45769	SATW20_RS15600//SATW20_RS15600	NA	GO:0032559//adenyl ribonucleotide binding;GO:0017111//nucleoside-triphosphatase activity	GO:0009207//purine ribonucleoside triphosphate catabolic process	K11631//bacitracin transport system ATP-binding protein	gi|446076306|ref|WP_000154161.1|//ABC transporter ATP-binding protein [Staphylococcus aureus]
SATW20_RS13440	192	21.7749	28.9448	0.410638	0.524696	*	0.388512	SATW20_RS13440//SATW20_RS13440	NA	NA	NA	NA	gi|446894724|ref|WP_000971980.1|//membrane protein [Staphylococcus aureus]
SATW20_RS08735	774	601.577	275.525	-1.12656	1.59e-05	Down	3.12e-06	SATW20_RS08735//SATW20_RS08735	NA	NA	NA	K21029//molybdopterin-synthase adenylyltransferase [EC:2.7.7.80];K03148//sulfur carrier protein ThiS adenylyltransferase [EC:2.7.7.73]	gi|446605300|ref|WP_000682646.1|//MULTISPECIES: tRNA threonylcarbamoyladenosine dehydratase [Bacteria]
SATW20_RS14190	1179	166.412	131.594	-0.338664	0.318561	*	0.201153	SATW20_RS14190//SATW20_RS14190	NA	NA	GO:0006810//transport	K18567//MFS transporter, DHA1 family, purine base/nucleoside efflux pump	gi|915842647|ref|WP_050902359.1|//chloramphenicol resistance protein DHA1 [Staphylococcus aureus]
SATW20_RS10285	1518	236.867	274.534	0.212907	0.517407	*	0.38043	SATW20_RS10285//SATW20_RS10285	NA	GO:0032559//adenyl ribonucleotide binding;GO:0042626//ATPase activity, coupled to transmembrane movement of substances	GO:0009207//purine ribonucleoside triphosphate catabolic process	K09693//teichoic acid transport system ATP-binding protein [EC:3.6.3.40]	gi|446457980|ref|WP_000535834.1|//teichoic acid ABC transporter ATP-binding protein [Staphylococcus aureus]
SATW20_RS07790	564	1195.43	1600.3	0.420819	0.186367	*	0.104896	SATW20_RS07790//SATW20_RS07790	NA	NA	NA	K15634//probable phosphoglycerate mutase [EC:5.4.2.12]	gi|375370683|gb|EHS74481.1|//PF06908 family protein [Staphylococcus aureus subsp. aureus IS-189]
SATW20_RS10895	219	0.436895	0.407353	-0.101005	0.94716	*	0.916989	SATW20_RS10895//SATW20_RS10895	NA	NA	NA	NA	gi|686370087|ref|WP_031895689.1|//phage protein [Staphylococcus aureus]
SATW20_RS14270	1302	20.2113	22.7109	0.168221	0.839841	*	0.763088	SATW20_RS14270//SATW20_RS14270	NA	NA	NA	NA	gi|554679202|ref|WP_023180204.1|//hypothetical protein [Staphylococcus aureus]
SATW20_RS08230	558	1165.17	663.195	-0.813032	6.65e-05	*	1.47e-05	SATW20_RS08230//SATW20_RS08230	GO:0044424//intracellular part	GO:0008135//translation factor activity, RNA binding	GO:0006518//peptide metabolic process;GO:0006412//translation	K02356//elongation factor P	gi|446549158|ref|WP_000626504.1|//MULTISPECIES: elongation factor P [Bacteria]
SATW20_RS15380	291	5.33057	1.87573	-1.50684	0.177764	*	0.0990656	SATW20_RS15380//SATW20_RS15380	NA	NA	NA	NA	gi|269942243|emb|CBI50657.1|//putative lipoprotein (pseudogene) [Staphylococcus aureus subsp. aureus TW20]
SATW20_RS12860	183	0.621226	0.903285	0.540062	0.71484	*	0.604049	SATW20_RS12860//SATW20_RS12860	NA	NA	NA	NA	gi|446577898|ref|WP_000655244.1|//membrane protein [Staphylococcus aureus]
SATW20_RS09110	1758	3445.55	5183.43	0.589173	0.0286476	*	0.0113337	SATW20_RS09110//SATW20_RS09110	NA	GO:0032559//adenyl ribonucleotide binding;GO:0016301//kinase activity;GO:0031420//alkali metal ion binding	GO:0006007//glucose catabolic process;GO:0006796//phosphate-containing compound metabolic process	K00873//pyruvate kinase [EC:2.7.1.40]	gi|447155392|ref|WP_001232648.1|//MULTISPECIES: pyruvate kinase [Bacteria]
SATW20_RS01625	825	256.245	3472.6	3.76042	8.72e-60	Up	9.38e-62	SATW20_RS01625//SATW20_RS01625	GO:0044464//cell part	NA	GO:0051234//establishment of localization	K02598//nitrite transporter NirC	gi|586082073|gb|EWO89844.1|//formate/nitrite transporter, partial [Staphylococcus aureus M1261]
SATW20_RS05205	825	949.449	714.673	-0.409807	0.355507	*	0.231996	SATW20_RS05205//SATW20_RS05205	NA	GO:0003824//catalytic activity	NA	K21064//5-amino-6-(5-phospho-D-ribitylamino)uracil phosphatase [EC:3.1.3.104]	gi|379993609|gb|EIA15055.1|//Hydrolase (HAD superfamily) [Staphylococcus aureus subsp. aureus DR10]
SATW20_RS14855	891	27.0523	41.9206	0.63191	0.184699	*	0.103683	SATW20_RS14855//SATW20_RS14855	NA	NA	NA	K02234//cobalamin biosynthesis protein CobW	gi|446629182|ref|WP_000706528.1|//GTPase [Staphylococcus aureus]
SATW20_RS15090	201	167.38	85.4963	-0.969192	0.0704119	*	0.032295	SATW20_RS15090//SATW20_RS15090	NA	NA	NA	NA	gi|756624468|gb|KIQ99277.1|//membrane protein [Staphylococcus aureus]
SATW20_RS14255	870	20.3984	15.8698	-0.362177	0.742123	*	0.635083	SATW20_RS14255//SATW20_RS14255	GO:0031224//intrinsic component of membrane	NA	GO:0051234//establishment of localization	K15586//nickel transport system permease protein	gi|446506977|ref|WP_000584756.1|//peptide ABC transporter permease [Staphylococcus aureus]
SATW20_RS03225	405	36.8393	59.9454	0.702403	0.117033	*	0.0596663	SATW20_RS03225//SATW20_RS03225	GO:0044424//intracellular part	GO:0043169//cation binding;GO:0016891//endoribonuclease activity, producing 5'-phosphomonoesters;GO:0032559//adenyl ribonucleotide binding;GO:0004812//aminoacyl-tRNA ligase activity;GO:0003676//nucleic acid binding	GO:0006418//tRNA aminoacylation for protein translation	K11145//ribonuclease III family protein [EC:3.1.26.-]	gi|586106476|gb|EWP13825.1|//ribonuclease III, partial [Staphylococcus aureus M1246]
SATW20_RS05935	276	1729.55	151.582	-3.51223	3.29e-21	Down	1.22e-22	SATW20_RS05935//SATW20_RS05935	NA	NA	NA	NA	gi|81649501|sp|Q6GAA2.1|Y1047_STAAS//RecName: Full=UPF0358 protein SAS1047
SATW20_RS09090	1122	7717.93	1797.98	-2.10184	1.61e-16	Down	9.48e-18	SATW20_RS09090//SATW20_RS09090	GO:0044424//intracellular part	GO:0046912//transferase activity, transferring acyl groups, acyl groups converted into alkyl on transfer;GO:0016747//transferase activity, transferring acyl groups other than amino-acyl groups	GO:0005975//carbohydrate metabolic process;GO:0009060//aerobic respiration	K01647//citrate synthase [EC:2.3.3.1]	gi|902106112|emb|CPK70117.1|//isocitrate dehydrogenase [Staphylococcus aureus]
SATW20_RS12515	1539	2268.69	412.172	-2.46054	8.72e-19	Down	4.11e-20	SATW20_RS12515//SATW20_RS12515	GO:0031224//intrinsic component of membrane;GO:0044424//intracellular part	GO:0005402//cation:sugar symporter activity;GO:0016772//transferase activity, transferring phosphorus-containing groups	GO:0008643//carbohydrate transport;GO:0006796//phosphate-containing compound metabolic process	K02800//PTS system, mannitol-specific IIC component;K02799//PTS system, mannitol-specific IIB component [EC:2.7.1.197]	gi|446005934|ref|WP_000083789.1|//PTS mannitol transporter subunit IICB [Staphylococcus aureus]
SATW20_RS05850	1293	8780.69	11710.3	0.415378	0.0939182	*	0.0457229	SATW20_RS05850//SATW20_RS05850	NA	GO:0016418//S-acetyltransferase activity;GO:0016751//S-succinyltransferase activity	GO:0006007//glucose catabolic process	K00627//pyruvate dehydrogenase E2 component (dihydrolipoamide acetyltransferase) [EC:2.3.1.12]	gi|995464941|emb|CXZ08804.1|//branched-chain alpha-keto acid dehydrogenase subunit E2 [Staphylococcus aureus]
SATW20_RS02730	735	297.406	152.499	-0.96363	0.0115802	*	0.00400604	SATW20_RS02730//SATW20_RS02730	NA	GO:0016788//hydrolase activity, acting on ester bonds	NA	K03928//carboxylesterase [EC:3.1.1.1]	gi|447143557|ref|WP_001220813.1|//carboxylesterase [Staphylococcus aureus]
SATW20_RS03050	2094	5355.56	5008.79	-0.0965745	0.854299	*	0.781762	SATW20_RS03050//SATW20_RS03050	GO:0031224//intrinsic component of membrane	GO:0004175//endopeptidase activity;GO:0032559//adenyl ribonucleotide binding;GO:0046914//transition metal ion binding;GO:0042623//ATPase activity, coupled	GO:0019538//protein metabolic process;GO:0009987//cellular process;GO:0009057//macromolecule catabolic process	K03798//cell division protease FtsH [EC:3.4.24.-]	gi|447090631|ref|WP_001167887.1|//zinc metalloprotease [Staphylococcus aureus]
SATW20_RS13130	252	40.0264	60.0558	0.585352	0.215057	*	0.125191	SATW20_RS13130//SATW20_RS13130	NA	NA	NA	NA	gi|929988954|ref|WP_054105130.1|//hypothetical protein [Staphylococcus aureus]
SATW20_RS04550	762	2252.06	9864.02	2.13093	6.61e-10	Up	6.96e-11	SATW20_RS04550//SATW20_RS04550	GO:0044424//intracellular part	GO:0016861//intramolecular oxidoreductase activity, interconverting aldoses and ketoses;GO:0016772//transferase activity, transferring phosphorus-containing groups	GO:0006007//glucose catabolic process;GO:0006796//phosphate-containing compound metabolic process	K01803//triosephosphate isomerase (TIM) [EC:5.3.1.1]	gi|447182833|ref|WP_001260089.1|//triose-phosphate isomerase [Staphylococcus aureus]
SATW20_RS13115	318	52.4233	68.5522	0.386994	0.366273	*	0.240922	SATW20_RS13115//SATW20_RS13115	NA	NA	NA	NA	gi|997355576|emb|CXV31642.1|//membrane protein [Staphylococcus aureus]
SATW20_RS01585	375	6.22194	9.54979	0.618104	0.568188	*	0.432093	SATW20_RS01585//SATW20_RS01585	NA	NA	NA	NA	gi|685631455|gb|AIO19966.1|//lipoprotein [Staphylococcus aureus subsp. aureus]
SATW20_RS08320	330	239.015	332.332	0.475525	0.346392	*	0.223864	SATW20_RS08320//SATW20_RS08320	NA	NA	NA	NA	gi|613001449|gb|EZW11491.1|//UPF0045 protein in glkA 3'region [Staphylococcus aureus 2393-15]
SATW20_RS16000	270	7.57673	7.22449	-0.06868	0.94716	*	0.91701	SATW20_RS16000//SATW20_RS16000	NA	NA	NA	NA	gi|160367445|gb|ABX28416.1|//hypothetical protein USA300HOU_0386 [Staphylococcus aureus subsp. aureus USA300_TCH1516]
SATW20_RS15560	465	117.835	116.775	-0.0130274	0.975976	*	0.964396	SATW20_RS15560//SATW20_RS15560	NA	NA	NA	NA	gi|446131067|ref|WP_000208922.1|//DNA damage-inducible protein DinB [Staphylococcus aureus]
SATW20_RS08390	678	306.237	252.799	-0.276659	0.424415	*	0.291594	SATW20_RS08390//SATW20_RS08390	NA	NA	NA	K06967	gi|446547238|ref|WP_000624584.1|//tRNA methyltransferase [Staphylococcus aureus]
SATW20_RS07640	510	148.279	52.9212	-1.4864	2.8e-06	Down	4.89e-07	SATW20_RS07640//SATW20_RS07640	NA	GO:0016407//acetyltransferase activity	NA	K01442//choloylglycine hydrolase [EC:3.5.1.24];K01056//peptidyl-tRNA hydrolase, PTH1 family [EC:3.1.1.29]	gi|880814895|ref|WP_048665370.1|//acetyltransferase [Staphylococcus aureus]
SATW20_RS00635	999	1175.01	1031.23	-0.188304	0.568188	*	0.431995	SATW20_RS00635//SATW20_RS00635	GO:0031224//intrinsic component of membrane	NA	GO:0051234//establishment of localization	K02015//iron complex transport system permease protein	gi|446058790|ref|WP_000136645.1|//iron ABC transporter permease [Staphylococcus aureus]
SATW20_RS15290	528	1990.83	3329.33	0.741858	0.153561	*	0.082332	SATW20_RS15290//SATW20_RS15290	NA	NA	NA	NA	gi|81650315|sp|Q6GDG4.1|ISAB_STAAR//RecName: Full=Immunodominant staphylococcal antigen B; Flags: Precursor
SATW20_RS09665	627	117.882	42.684	-1.46558	1.82e-06	Down	3.07e-07	SATW20_RS09665//SATW20_RS09665	NA	NA	NA	NA	gi|758222201|gb|KIT68046.1|//lipoprotein [Staphylococcus aureus subsp. aureus]
SATW20_RS08535	462	270.543	133.948	-1.01419	0.000102306	Down	2.3e-05	SATW20_RS08535//SATW20_RS08535	NA	GO:0016814//hydrolase activity, acting on carbon-nitrogen (but not peptide) bonds, in cyclic amidines;GO:0046914//transition metal ion binding	NA	K01493//dCMP deaminase [EC:3.5.4.12]	gi|160368626|gb|ABX29597.1|//possible competence protein ComEB [Staphylococcus aureus subsp. aureus USA300_TCH1516]
SATW20_RS16005	312	1.79809	1.80865	0.00845237	0.995842	*	0.993257	SATW20_RS16005//SATW20_RS16005	NA	GO:0003676//nucleic acid binding	GO:0006259//DNA metabolic process	NA	gi|487713404|ref|WP_001797636.1|//integrase [Staphylococcus aureus]
SATW20_RS12530	1107	546.71	718.482	0.394176	0.359767	*	0.235176	SATW20_RS12530//SATW20_RS12530	NA	GO:0016616//oxidoreductase activity, acting on the CH-OH group of donors, NAD or NADP as acceptor;GO:0048037//cofactor binding	GO:0008152//metabolic process	K00009//mannitol-1-phosphate 5-dehydrogenase [EC:1.1.1.17]	gi|446571372|ref|WP_000648718.1|//mannitol-1-phosphate 5-dehydrogenase [Staphylococcus aureus]
SATW20_RS00810	768	106.862	83.3118	-0.359152	0.547722	*	0.413011	SATW20_RS00810//SATW20_RS00810	NA	NA	NA	NA	gi|990715392|emb|CXE55641.1|//Uncharacterised protein [Staphylococcus aureus]
SATW20_RS01445	179	0.383675	1.11985	1.54535	0.248158	*	0.1486	SATW20_RS01445//SATW20_RS01445	NA	NA	NA	NA	gi|14246039|dbj|BAB56434.1|//NADH dehydrogenase subunit [Staphylococcus aureus subsp. aureus Mu50]
SATW20_RS02570	846	318.81	1277.5	2.00256	1.01e-14	Up	6.87e-16	SATW20_RS02570//SATW20_RS02570	NA	GO:0003824//catalytic activity	GO:0008152//metabolic process	K19267//NAD(P)H dehydrogenase (quinone) [EC:1.6.5.2]	gi|446947121|ref|WP_001024377.1|//NAD(P)-dependent oxidoreductase [Staphylococcus aureus]
SATW20_RS12135	1203	511.215	579.02	0.179682	0.670741	*	0.541428	SATW20_RS12135//SATW20_RS12135	GO:0031224//intrinsic component of membrane	NA	GO:0009987//cellular process	K05837//rod shape determining protein RodA	gi|920551235|ref|WP_052999386.1|//cell division protein FtsW [Staphylococcus aureus]
SATW20_RS13035	354	2565.96	1444.82	-0.828606	0.0808279	*	0.0382412	SATW20_RS13035//SATW20_RS13035	GO:0030529//intracellular ribonucleoprotein complex	GO:0003723//RNA binding;GO:0005198//structural molecule activity	GO:0010467//gene expression	K02890//large subunit ribosomal protein L22	gi|446309672|ref|WP_000387527.1|//MULTISPECIES: 50S ribosomal protein L22 [Bacteria]
SATW20_RS07445	642	126.014	93.9506	-0.423606	0.480391	*	0.344701	SATW20_RS07445//SATW20_RS07445	NA	NA	NA	K02039//phosphate transport system protein	gi|754743014|ref|WP_042109000.1|//phosphate transport system regulatory protein PhoU [Staphylococcus aureus]
SATW20_RS14085	657	1351.72	933.829	-0.533562	0.165792	*	0.0903651	SATW20_RS14085//SATW20_RS14085	NA	NA	NA	NA	gi|686252124|ref|WP_031837249.1|//hypothetical protein [Staphylococcus aureus]
SATW20_RS14970	285	0.190471	0.14671	-0.37661	0.71053	*	0.59909	SATW20_RS14970//SATW20_RS14970	NA	NA	NA	NA	gi|800082147|emb|CEZ60799.1|//transposon-related protein [Staphylococcus aureus]
SATW20_RS15555	639	115.513	136.512	0.240973	0.553195	*	0.417819	SATW20_RS15555//SATW20_RS15555	GO:0044424//intracellular part	GO:0008242//omega peptidase activity	GO:0019538//protein metabolic process	K01304//pyroglutamyl-peptidase [EC:3.4.19.3]	gi|446469964|ref|WP_000547818.1|//pyrrolidone-carboxylate peptidase [Staphylococcus aureus]
SATW20_RS09460	564	53.271	26.1812	-1.02482	0.0569332	*	0.0250151	SATW20_RS09460//SATW20_RS09460	NA	GO:0016741//transferase activity, transferring one-carbon groups	GO:0006730//one-carbon metabolic process	K03438//16S rRNA (cytosine1402-N4)-methyltransferase [EC:2.1.1.199];K07003//uncharacterized protein	gi|446687073|ref|WP_000764419.1|//MULTISPECIES: rRNA methyltransferase [Bacteria]
SATW20_RS15345	2391	954.504	2266.07	1.24737	6.2e-05	Up	1.36e-05	SATW20_RS15345//SATW20_RS15345	GO:0016020//membrane;GO:0044424//intracellular part	GO:0008320//protein transmembrane transporter activity;GO:0032559//adenyl ribonucleotide binding	GO:0006886//intracellular protein transport	K03070//preprotein translocase subunit SecA	gi|446603621|ref|WP_000680967.1|//accessory Sec system translocase SecA2 [Staphylococcus aureus]
SATW20_RS10045	1143	240.638	250.714	0.0591734	0.874709	*	0.810817	SATW20_RS10045//SATW20_RS10045	NA	GO:0016876//ligase activity, forming aminoacyl-tRNA and related compounds;GO:0051540//metal cluster binding	NA	K18979//epoxyqueuosine reductase [EC:1.17.99.6]	gi|487704817|ref|WP_001789049.1|//epoxyqueuosine reductase [Staphylococcus aureus]
SATW20_RS06410	528	499.154	81.438	-2.61571	8.98e-16	Down	5.69e-17	SATW20_RS06410//SATW20_RS06410	NA	GO:0016763//transferase activity, transferring pentosyl groups;GO:0003676//nucleic acid binding	GO:0055086//nucleobase-containing small molecule metabolic process;GO:0006351//transcription, DNA-templated	K02825//pyrimidine operon attenuation protein / uracil phosphoribosyltransferase [EC:2.4.2.9]	gi|896298048|ref|WP_049279209.1|//phosphoribosyltransferase [Staphylococcus aureus]
SATW20_RS05810	156	0.126548	0.10458	-0.275084	0.762628	*	0.662408	SATW20_RS05810//SATW20_RS05810	NA	NA	NA	NA	gi|487713358|ref|WP_001797590.1|//hypothetical protein [Staphylococcus aureus]
SATW20_RS08855	198	247.793	137.367	-0.851102	0.147586	*	0.0783737	SATW20_RS08855//SATW20_RS08855	NA	NA	NA	NA	gi|928790804|ref|WP_053868540.1|//hypothetical protein [Staphylococcus aureus]
SATW20_RS01375	741	30.107	94.4385	1.64927	1.74e-05	Up	3.42e-06	SATW20_RS01375//SATW20_RS01375	GO:0044424//intracellular part	GO:0004871//signal transducer activity;GO:0003676//nucleic acid binding	GO:0007165//signal transduction;GO:0006351//transcription, DNA-templated	K07705//two-component system, LytT family, response regulator LytT	gi|446568113|ref|WP_000645459.1|//DNA-binding response regulator [Staphylococcus aureus]
SATW20_RS04050	1632	492.769	1550.04	1.65332	3.07e-17	Up	1.69e-18	SATW20_RS04050//SATW20_RS04050	GO:0031224//intrinsic component of membrane	GO:0015405//P-P-bond-hydrolysis-driven transmembrane transporter activity;GO:0032559//adenyl ribonucleotide binding;GO:0017111//nucleoside-triphosphatase activity	GO:0006810//transport;GO:0009207//purine ribonucleoside triphosphate catabolic process	K16013//ATP-binding cassette, subfamily C, bacterial CydD	gi|446659797|ref|WP_000737143.1|//cysteine ABC transporter ATP-binding protein [Staphylococcus aureus]
SATW20_RS10030	153	1.39708	1.16851	-0.25774	0.875852	*	0.812851	SATW20_RS10030//SATW20_RS10030	NA	NA	NA	NA	gi|377759961|gb|EHT83841.1|//hypothetical protein SACIGC341D_2712 [Staphylococcus aureus subsp. aureus CIGC341D]
SATW20_RS01210	1212	312.864	70.0284	-2.15953	6.01e-09	Down	6.94e-10	SATW20_RS01210//SATW20_RS01210	NA	GO:0016634//oxidoreductase activity, acting on the CH-CH group of donors, oxygen as acceptor;GO:0003995//acyl-CoA dehydrogenase activity;GO:0050662//coenzyme binding	GO:0008152//metabolic process	K00252//glutaryl-CoA dehydrogenase [EC:1.3.8.6]	gi|446064334|ref|WP_000142189.1|//MULTISPECIES: glutaryl-CoA dehydrogenase [Bacteria]
SATW20_RS14355	393	34.9672	23.9338	-0.54695	0.372663	*	0.24621	SATW20_RS14355//SATW20_RS14355	NA	GO:0003824//catalytic activity	NA	K03574//8-oxo-dGTP diphosphatase [EC:3.6.1.55]	gi|446678608|ref|WP_000755954.1|//DNA mismatch repair protein MutT [Staphylococcus aureus]
SATW20_RS02855	597	1220.39	654.07	-0.899829	0.000100622	*	2.25e-05	SATW20_RS02855//SATW20_RS02855	NA	GO:0043169//cation binding;GO:0003676//nucleic acid binding	GO:0033554//cellular response to stress;GO:0006259//DNA metabolic process	K06187//recombination protein RecR	gi|446481302|ref|WP_000559156.1|//recombination protein RecR [Staphylococcus aureus]
SATW20_RS06925	543	70.6171	128.37	0.862214	0.0330785	*	0.0133442	SATW20_RS06925//SATW20_RS06925	NA	NA	GO:0050896//response to stimulus	K02443//glycerol uptake operon antiterminator	gi|516000899|ref|WP_017431482.1|//glycerol-3-phosphate responsive antiterminator [Staphylococcus aureus]
SATW20_RS08360	411	40.3173	46.9282	0.219055	0.679763	*	0.552733	SATW20_RS08360//SATW20_RS08360	GO:0044424//intracellular part	GO:0043169//cation binding;GO:0001071//nucleic acid binding transcription factor activity;GO:0003676//nucleic acid binding	GO:0006351//transcription, DNA-templated	K02076//Fur family transcriptional regulator, zinc uptake regulator	gi|447018004|ref|WP_001095260.1|//MULTISPECIES: transcriptional repressor [Bacteria]
SATW20_RS07305	852	171.45	261.122	0.606934	0.043129	*	0.0181023	SATW20_RS07305//SATW20_RS07305	NA	GO:0003676//nucleic acid binding	GO:0006355//regulation of transcription, DNA-templated	K03480//transcriptional antiterminator	gi|87127025|gb|ABD21539.1|//transcription antiterminator [Staphylococcus aureus subsp. aureus USA300_FPR3757]
SATW20_RS01470	660	26.0111	21.2972	-0.288459	0.618517	*	0.481145	SATW20_RS01470//SATW20_RS01470	NA	GO:0032559//adenyl ribonucleotide binding;GO:0017111//nucleoside-triphosphatase activity	GO:0009207//purine ribonucleoside triphosphate catabolic process	K01990//ABC-2 type transport system ATP-binding protein	gi|446492226|ref|WP_000570080.1|//multidrug ABC transporter ATP-binding protein [Staphylococcus aureus]
SATW20_RS09845	936	11.0224	16.6313	0.593468	0.517967	*	0.381417	SATW20_RS09845//SATW20_RS09845	NA	NA	GO:0051715//cytolysis in other organism;GO:0008219//cell death	K11038//leukocidin/hemolysin toxin family protein	gi|446395735|ref|WP_000473590.1|//gamma-hemolysin subunit A [Staphylococcus aureus]
SATW20_RS02790	783	54.7539	150.782	1.46143	0.000401446	Up	9.93e-05	SATW20_RS02790//SATW20_RS02790	NA	NA	NA	NA	gi|983397456|ref|WP_060565994.1|//YibE/F-like protein [Staphylococcus aureus]
SATW20_RS09445	2415	792.468	580.409	-0.449282	0.239228	*	0.141745	SATW20_RS09445//SATW20_RS09445	GO:0044424//intracellular part	GO:0032559//adenyl ribonucleotide binding;GO:0004812//aminoacyl-tRNA ligase activity	GO:0006418//tRNA aminoacylation for protein translation	K01869//leucyl-tRNA synthetase [EC:6.1.1.4]	gi|996902870|emb|CXP95174.1|//leucyl-tRNA synthetase [Staphylococcus aureus]
SATW20_RS12825	2424	88.9865	135.522	0.606864	0.246911	*	0.147671	SATW20_RS12825//SATW20_RS12825	NA	GO:0016837//carbon-oxygen lyase activity, acting on polysaccharides;GO:0005488//binding	GO:0044238//primary metabolic process	K01727//hyaluronate lyase [EC:4.2.2.1]	gi|446144384|ref|WP_000222239.1|//hyaluronate lyase [Staphylococcus aureus]
SATW20_RS06295	696	431.333	495.284	0.199454	0.621144	*	0.484341	SATW20_RS06295//SATW20_RS06295	NA	GO:0016791//phosphatase activity;GO:0019120//hydrolase activity, acting on acid halide bonds, in C-halide compounds	NA	K07025//putative hydrolase of the HAD superfamily	gi|487704416|ref|WP_001788648.1|//noncanonical pyrimidine nucleotidase, YjjG family [Staphylococcus aureus]
SATW20_RS11080	1617	4830.75	1938.3	-1.31745	2.92e-07	Down	4.4e-08	SATW20_RS11080//SATW20_RS11080	GO:0044424//intracellular part	GO:0005515//protein binding;GO:0032559//adenyl ribonucleotide binding	GO:0006457//protein folding	K04077//chaperonin GroEL	gi|446162798|ref|WP_000240653.1|//molecular chaperone GroEL [Staphylococcus aureus]
SATW20_RS09675	552	85.3422	39.7822	-1.10114	0.00111922	Down	0.000305432	SATW20_RS09675//SATW20_RS09675	NA	NA	NA	NA	gi|800081129|emb|CEZ62672.1|//Uncharacterised protein [Staphylococcus aureus]
SATW20_RS00835	765	18.6993	2074.22	6.79344	1.35e-98	Up	7.01e-101	SATW20_RS00835//SATW20_RS00835	NA	GO:0004721//phosphoprotein phosphatase activity;GO:0046914//transition metal ion binding	NA	K01104//protein-tyrosine phosphatase [EC:3.1.3.48]	gi|446487446|ref|WP_000565300.1|//capsular polysaccharide biosynthesis protein Cap8C [Staphylococcus aureus]
SATW20_RS13740	1278	109.37	75.0224	-0.543823	0.437442	*	0.304117	SATW20_RS13740//SATW20_RS13740	NA	NA	NA	K01421//putative membrane protein	gi|446942767|ref|WP_001020023.1|//phage infection protein [Staphylococcus aureus]
SATW20_RS04740	879	265.51	184.311	-0.526625	0.0838801	*	0.0400895	SATW20_RS04740//SATW20_RS04740	NA	NA	NA	NA	gi|446854961|ref|WP_000932217.1|//hypothetical protein [Staphylococcus aureus]
SATW20_RS07025	585	10.3495	10.9332	0.0791562	0.936656	*	0.8988	SATW20_RS07025//SATW20_RS07025	NA	NA	NA	NA	gi|446822080|ref|WP_000899336.1|//phage head morphogenesis protein [Staphylococcus aureus]
SATW20_RS06320	402	1664.29	2804.36	0.752763	0.0208063	*	0.0078612	SATW20_RS06320//SATW20_RS06320	GO:0031224//intrinsic component of membrane	NA	GO:0009987//cellular process	NA	gi|995595341|emb|CXY35806.1|//cell division protein [Staphylococcus aureus]
SATW20_RS02305	264	458.305	534.002	0.220536	0.508771	*	0.371816	SATW20_RS02305//SATW20_RS02305	NA	GO:0003677//DNA binding	NA	NA	gi|678272888|emb|CDR29400.1|//hypothetical protein ERS140147_02613 [Staphylococcus aureus]
SATW20_RS15015	588	113.385	115.696	0.0291109	0.957212	*	0.933691	SATW20_RS15015//SATW20_RS15015	NA	GO:0001071//nucleic acid binding transcription factor activity;GO:0003676//nucleic acid binding	GO:0006351//transcription, DNA-templated	NA	gi|920600581|ref|WP_053014383.1|//TetR family transcriptional regulator [Staphylococcus aureus]
SATW20_RS04605	728	236.487	198.295	-0.254112	0.452863	*	0.316517	SATW20_RS04605//SATW20_RS04605	NA	NA	NA	NA	gi|997017638|emb|CXQ90248.1|//putative lipoprotein [Staphylococcus aureus]
SATW20_RS00430	378	7.46292	29.8468	1.99976	0.000303992	Up	7.3e-05	SATW20_RS00430//SATW20_RS00430	NA	NA	NA	NA	gi|446964652|ref|WP_001041908.1|//MULTISPECIES: transposase [Staphylococcus]
SATW20_RS04665	570	38.9566	18.6915	-1.05949	0.0211421	Down	0.00800571	SATW20_RS04665//SATW20_RS04665	NA	NA	NA	NA	gi|57284325|gb|AAW36419.1|//conserved domain protein [Staphylococcus aureus subsp. aureus COL]
SATW20_RS00350	675	69.1235	37.8769	-0.867858	0.0495721	*	0.0213949	SATW20_RS00350//SATW20_RS00350	NA	GO:0003824//catalytic activity;GO:0003676//nucleic acid binding	GO:0006310//DNA recombination	K07498//putative transposase	gi|447028801|ref|WP_001106057.1|//MULTISPECIES: transposase [Staphylococcus]
SATW20_RS03320	1188	6122.21	3459.01	-0.823693	0.000210375	*	4.93e-05	SATW20_RS03320//SATW20_RS03320	NA	GO:0048037//cofactor binding;GO:0016453//C-acetyltransferase activity	GO:0008152//metabolic process	K00639//glycine C-acetyltransferase [EC:2.3.1.29]	gi|446172969|ref|WP_000250824.1|//MULTISPECIES: 2-amino-3-ketobutyrate CoA ligase [Bacteria]
SATW20_RS16345	192	0.354073	0.3651	0.0442433	0.97547	*	0.962449	SATW20_RS16345//SATW20_RS16345	NA	NA	NA	K00318//proline dehydrogenase [EC:1.5.-.-]	gi|394331503|gb|EJE57586.1|//hypothetical protein Newbould305_0119 [Staphylococcus aureus subsp. aureus str. Newbould 305]
SATW20_RS08825	321	1463.37	520.886	-1.49026	3.02e-05	Down	6.17e-06	SATW20_RS08825//SATW20_RS08825	NA	NA	NA	K07584//uncharacterized protein	gi|285817328|gb|ADC37815.1|//Potential ribosomal protein [Staphylococcus aureus 04-02981]
SATW20_RS06455	402	342.051	378.308	0.145349	0.76768	*	0.669763	SATW20_RS06455//SATW20_RS06455	NA	GO:0016741//transferase activity, transferring one-carbon groups	GO:0006730//one-carbon metabolic process	K04750//PhnB protein;K07645//two-component system, OmpR family, sensor histidine kinase QseC [EC:2.7.13.3]	gi|160368189|gb|ABX29160.1|//possible 3-demethylubiquinone-9 3-methyltransferase [Staphylococcus aureus subsp. aureus USA300_TCH1516]
SATW20_RS00375	1758	1694.45	1643.79	-0.0437908	0.939768	*	0.904923	SATW20_RS00375//SATW20_RS00375	NA	GO:0016812//hydrolase activity, acting on carbon-nitrogen (but not peptide) bonds, in cyclic amides;GO:0008144//drug binding	GO:0042221//response to chemical;GO:0042546//cell wall biogenesis	K02547//methicillin resistance protein	gi|521258031|ref|WP_020444596.1|//methicillin resistance mecR1 protein [Staphylococcus haemolyticus]
SATW20_RS08300	312	3.12362	3.90937	0.323717	0.792086	*	0.699867	SATW20_RS08300//SATW20_RS08300	GO:0043234//protein complex	GO:0022892//substrate-specific transporter activity;GO:0003676//nucleic acid binding	GO:0009306//protein secretion	K02245//competence protein ComGC	gi|686403436|ref|WP_031910627.1|//competence protein ComGC [Staphylococcus aureus]
SATW20_RS03770	930	348.321	53.7187	-2.69692	1.04e-17	Down	5.57e-19	SATW20_RS03770//SATW20_RS03770	NA	GO:0043169//cation binding	GO:0006812//cation transport;GO:0009987//cellular process	K19975//manganese/zinc transport system substrate-binding protein	gi|771534104|ref|WP_045181113.1|//manganese ABC transporter substrate-binding protein [Staphylococcus aureus]
SATW20_RS05730	1479	689.054	315.927	-1.12503	4.35e-05	Down	9.19e-06	SATW20_RS05730//SATW20_RS05730	NA	GO:0019238//cyclohydrolase activity;GO:0016742//hydroxymethyl-, formyl- and related transferase activity	GO:0009168//purine ribonucleoside monophosphate biosynthetic process	K00602//phosphoribosylaminoimidazolecarboxamide formyltransferase / IMP cyclohydrolase [EC:2.1.2.3 3.5.4.10]	gi|446631944|ref|WP_000709290.1|//bifunctional phosphoribosylaminoimidazolecarboxamide formyltransferase/inosine monophosphate cyclohydrolase [Staphylococcus aureus]
SATW20_RS02130	996	51.8005	86.3908	0.73791	0.0378381	*	0.0156852	SATW20_RS02130//SATW20_RS02130	GO:0016020//membrane	NA	NA	K19239//predicted membrane protein	gi|446079774|ref|WP_000157629.1|//membrane protein [Staphylococcus aureus]
SATW20_RS02325	384	293.672	183.601	-0.67763	0.263562	*	0.159584	SATW20_RS02325//SATW20_RS02325	NA	NA	NA	NA	gi|150373380|dbj|BAF66640.1|//conserved hypothetical protein [Staphylococcus aureus subsp. aureus str. Newman]
SATW20_RS05485	987	722.592	896.695	0.311436	0.139029	*	0.0729423	SATW20_RS05485//SATW20_RS05485	GO:0044424//intracellular part	GO:0032559//adenyl ribonucleotide binding;GO:0016772//transferase activity, transferring phosphorus-containing groups	GO:0018065//protein-cofactor linkage	K03800//lipoate---protein ligase [EC:6.3.1.20]	gi|446591474|ref|WP_000668820.1|//lipoate--protein ligase A [Staphylococcus aureus]
SATW20_RS11045	912	7.59091	23.6939	1.64217	0.0676339	*	0.0307199	SATW20_RS11045//SATW20_RS11045	NA	GO:0022890//inorganic cation transmembrane transporter activity;GO:0004871//signal transducer activity	GO:0034755//iron ion transmembrane transport	K02016//iron complex transport system substrate-binding protein	gi|446748254|ref|WP_000825510.1|//MULTISPECIES: ferrichrome-binding protein FhuD [Bacteria]
SATW20_RS15990	222	0.985582	1.028	0.0607867	0.972797	*	0.955845	SATW20_RS15990//SATW20_RS15990	NA	NA	NA	NA	gi|473009531|gb|EMS38710.1|//Uncharacterized protein H059_156355 [Staphylococcus aureus KLT6]
SATW20_RS12110	2658	106.268	7432.5	6.12807	1.54e-125	Up	4.58e-128	SATW20_RS12110//SATW20_RS12110	GO:0044464//cell part	GO:0060089//molecular transducer activity;GO:0032559//adenyl ribonucleotide binding;GO:0015075//ion transmembrane transporter activity;GO:0004673//protein histidine kinase activity	GO:0007165//signal transduction;GO:0006468//protein phosphorylation	K07646//two-component system, OmpR family, sensor histidine kinase KdpD [EC:2.7.13.3]	gi|445994421|ref|WP_000072276.1|//histidine kinase [Staphylococcus aureus]
SATW20_RS00385	1110	29.9061	37.5512	0.32842	0.703019	*	0.586083	SATW20_RS00385//SATW20_RS00385	GO:0044464//cell part	GO:0001071//nucleic acid binding transcription factor activity	GO:0006351//transcription, DNA-templated	K00845//glucokinase [EC:2.7.1.2];K15545//transcriptional regulator of PTS gene	gi|13699960|dbj|BAB41259.1|//xylR [Staphylococcus aureus subsp. aureus N315]
SATW20_RS14520	435	141.093	49.275	-1.51772	1.99e-05	Down	3.96e-06	SATW20_RS14520//SATW20_RS14520	GO:0044464//cell part	GO:0001071//nucleic acid binding transcription factor activity;GO:0003676//nucleic acid binding	GO:0006351//transcription, DNA-templated	K15973//MarR family transcriptional regulator, 2-MHQ and catechol-resistance regulon repressor	gi|446298380|ref|WP_000376235.1|//MULTISPECIES: MarR family transcriptional regulator [Staphylococcus]
SATW20_RS09650	456	12.2118	10.1511	-0.266635	0.802158	*	0.713228	SATW20_RS09650//SATW20_RS09650	NA	NA	NA	NA	gi|499762909|ref|WP_011443643.1|//hypothetical protein [Staphylococcus aureus]
SATW20_RS14780	768	395.424	234.944	-0.751085	0.150168	*	0.0799558	SATW20_RS14780//SATW20_RS14780	NA	NA	GO:0051704//multi-organism process	K01227//mannosyl-glycoprotein endo-beta-N-acetylglucosaminidase [EC:3.2.1.96]	gi|446647876|ref|WP_000725222.1|//CHAP domain-containing protein [Staphylococcus aureus]
SATW20_RS15665	720	313.388	380.94	0.28161	0.362443	*	0.237194	SATW20_RS15665//SATW20_RS15665	GO:0044424//intracellular part	GO:0008173//RNA methyltransferase activity;GO:0008170//N-methyltransferase activity	GO:0070475//rRNA base methylation	K03501//16S rRNA (guanine527-N7)-methyltransferase [EC:2.1.1.170]	gi|446137735|ref|WP_000215590.1|//ribosomal RNA small subunit methyltransferase G [Staphylococcus aureus]
SATW20_RS15875	189	1.1202	0.629541	-0.831379	0.583608	*	0.447714	SATW20_RS15875//SATW20_RS15875	NA	NA	NA	NA	gi|507199494|gb|EOR40477.1|//hypothetical protein S122051_2039 [Staphylococcus aureus subsp. aureus 122051]
SATW20_RS05990	390	47.8331	48.7774	0.028204	0.96417	*	0.944644	SATW20_RS05990//SATW20_RS05990	NA	NA	NA	NA	gi|930427301|ref|WP_054190285.1|//hypothetical protein [Staphylococcus aureus]
SATW20_RS15180	498	27.5319	125.538	2.18895	1.06e-12	Up	8.61e-14	SATW20_RS15180//SATW20_RS15180	NA	GO:0004601//peroxidase activity;GO:0004871//signal transducer activity	GO:0008152//metabolic process;GO:0006950//response to stress	K00432//glutathione peroxidase [EC:1.11.1.9]	gi|446988011|ref|WP_001065267.1|//glutathione peroxidase [Staphylococcus aureus]
SATW20_RS13880	825	241.835	92.7885	-1.382	4.88e-05	Down	1.04e-05	SATW20_RS13880//SATW20_RS13880	GO:0044464//cell part	NA	GO:0051234//establishment of localization	K02598//nitrite transporter NirC	gi|253727876|gb|EES96605.1|//formate/nitrite transporter [Staphylococcus aureus subsp. aureus TCH130]
SATW20_RS05560	552	63.2457	85.6115	0.436837	0.386907	*	0.259516	SATW20_RS05560//SATW20_RS05560	NA	GO:0016407//acetyltransferase activity	NA	K06977//uncharacterized protein	gi|446543607|ref|WP_000620953.1|//acetyltransferase [Staphylococcus aureus]
SATW20_RS07530	201	744.275	268.16	-1.47274	8.88e-06	Down	1.68e-06	SATW20_RS07530//SATW20_RS07530	GO:0044424//intracellular part	GO:0003676//nucleic acid binding	GO:0006351//transcription, DNA-templated	K03704//cold shock protein (beta-ribbon, CspA family)	gi|446731875|ref|WP_000809131.1|//MULTISPECIES: cold-shock protein CspA [Staphylococcus]
SATW20_RS08985	930	259.635	394.974	0.605274	0.0471608	*	0.0201093	SATW20_RS08985//SATW20_RS08985	NA	NA	NA	NA	gi|800082013|emb|CEZ60665.1|//Uncharacterised protein [Staphylococcus aureus]
SATW20_RS11040	716	35.7971	34.8042	-0.0405807	0.947335	*	0.917829	SATW20_RS11040//SATW20_RS11040	NA	GO:0016741//transferase activity, transferring one-carbon groups	GO:0006730//one-carbon metabolic process	K15971//O-methyltransferase [EC:2.1.1.-]	gi|686231403|ref|WP_031826884.1|//leucine carboxyl methyltransferase [Staphylococcus aureus]
SATW20_RS08185	1680	955.139	3415	1.8381	1.91e-11	Up	1.73e-12	SATW20_RS08185//SATW20_RS08185	GO:0043232//intracellular non-membrane-bounded organelle	GO:0032559//adenyl ribonucleotide binding	GO:0006259//DNA metabolic process	K03631//DNA repair protein RecN (Recombination protein N)	gi|916168967|ref|WP_050960906.1|//DNA repair protein RecN [Staphylococcus aureus]
SATW20_RS14070	660	6163.82	8391.78	0.445151	0.418861	*	0.28685	SATW20_RS14070//SATW20_RS14070	NA	NA	NA	NA	gi|995505919|emb|CXK30655.1|//membrane protein [Staphylococcus aureus]
SATW20_RS01230	1143	94.1109	164.57	0.806271	0.00327375	*	0.000983219	SATW20_RS01230//SATW20_RS01230	NA	NA	NA	NA	gi|997592341|emb|CXY58112.1|//membrane spanning protein [Staphylococcus aureus]
SATW20_RS12500	858	687.662	514.724	-0.417901	0.0642954	*	0.0289413	SATW20_RS12500//SATW20_RS12500	NA	GO:0003824//catalytic activity	NA	K21064//5-amino-6-(5-phospho-D-ribitylamino)uracil phosphatase [EC:3.1.3.104]	gi|446293069|ref|WP_000370924.1|//haloacid dehalogenase [Staphylococcus aureus]
SATW20_RS07815	342	141.428	178.306	0.334287	0.370745	*	0.244414	SATW20_RS07815//SATW20_RS07815	NA	NA	NA	NA	gi|800082237|emb|CEZ60889.1|//Uncharacterised protein [Staphylococcus aureus]
SATW20_RS09185	948	283.641	596.637	1.07279	4.98e-07	Up	7.85e-08	SATW20_RS09185//SATW20_RS09185	NA	GO:0008168//methyltransferase activity;GO:0003676//nucleic acid binding	GO:0006305//DNA alkylation	K00571//site-specific DNA-methyltransferase (adenine-specific) [EC:2.1.1.72]	gi|446763318|ref|WP_000840574.1|//adenine methyltransferase [Staphylococcus aureus]
SATW20_17981	183	0.565472	0.275318	-1.03836	0.433791	*	0.299649	SATW20_RS16355	NA	GO:0003824//catalytic activity;GO:0003676//nucleic acid binding	GO:0006310//DNA recombination	K07485//transposase	gi|520998150|gb|AGP28790.1|//hypothetical protein SABB_05440 [Staphylococcus aureus Bmb9393]
SATW20_RS00610	1776	1607.05	1002.28	-0.681127	0.141867	*	0.0749051	SATW20_RS00610//SATW20_RS00610	NA	NA	NA	K10254//oleate hydratase [EC:4.2.1.53]	gi|446213980|ref|WP_000291835.1|//oleate hydratase [Staphylococcus aureus]
SATW20_RS00455	312	0.574592	2.46912	2.10339	0.109888	*	0.0551681	SATW20_RS00455//SATW20_RS00455	NA	NA	NA	NA	gi|14020977|dbj|BAB47601.1|//hypothetical protein [Staphylococcus aureus]
SATW20_RS07630	615	285.753	232.25	-0.299087	0.393904	*	0.266108	SATW20_RS07630//SATW20_RS07630	GO:0044464//cell part	GO:0016791//phosphatase activity	NA	K19302//undecaprenyl-diphosphatase [EC:3.6.1.27]	gi|446006925|ref|WP_000084780.1|//phosphatidic acid phosphatase [Staphylococcus aureus]
SATW20_RS03465	831	1361.22	1283.88	-0.084383	0.768351	*	0.670918	SATW20_RS03465//SATW20_RS03465	NA	GO:0043169//cation binding;GO:0032559//adenyl ribonucleotide binding;GO:0016301//kinase activity	GO:0006772//thiamine metabolic process;GO:0006796//phosphate-containing compound metabolic process	K00868//pyridoxine kinase [EC:2.7.1.35]	gi|920583216|ref|WP_053007228.1|//hydroxymethylpyrimidine/phosphomethylpyrimidine kinase [Staphylococcus aureus]
SATW20_RS06615	276	702.72	146.378	-2.26325	6.49e-13	Down	5.15e-14	SATW20_RS06615//SATW20_RS06615	GO:0030529//intracellular ribonucleoprotein complex	GO:0005198//structural molecule activity	GO:0010467//gene expression	K02959//small subunit ribosomal protein S16	gi|446190899|ref|WP_000268754.1|//MULTISPECIES: 30S ribosomal protein S16 [Bacteria]
SATW20_RS03260	693	2177.11	543.003	-2.00338	2.17e-07	Down	3.2e-08	SATW20_RS03260//SATW20_RS03260	GO:0030529//intracellular ribonucleoprotein complex	GO:0003723//RNA binding;GO:0005198//structural molecule activity	GO:0006412//translation	K02863//large subunit ribosomal protein L1	gi|686132102|ref|WP_031773588.1|//50S ribosomal protein L1 [Staphylococcus aureus]
SATW20_RS07605	1356	735.708	348.751	-1.07694	3.31e-05	Down	6.84e-06	SATW20_RS07605//SATW20_RS07605	GO:0031224//intrinsic component of membrane	GO:0060089//molecular transducer activity;GO:0032559//adenyl ribonucleotide binding;GO:0004673//protein histidine kinase activity	GO:0007165//signal transduction;GO:0006468//protein phosphorylation;GO:0051704//multi-organism process	K18940//two-component system, OmpR family, sensor histidine kinase ArlS [EC:2.7.13.3]	gi|955655702|ref|WP_058102224.1|//histidine kinase [Staphylococcus aureus]
SATW20_RS06730	723	357.348	243.864	-0.551249	0.11231	*	0.0567445	SATW20_RS06730//SATW20_RS06730	GO:0044424//intracellular part	GO:0009041//uridylate kinase activity;GO:0032559//adenyl ribonucleotide binding	GO:0006520//cellular amino acid metabolic process;GO:0006220//pyrimidine nucleotide metabolic process;GO:0006796//phosphate-containing compound metabolic process	K09903//uridylate kinase [EC:2.7.4.22]	gi|445979475|ref|WP_000057330.1|//MULTISPECIES: UMP kinase [Bacteria]
SATW20_RS14950	1056	22.964	39.3783	0.778025	0.170893	*	0.0941164	SATW20_RS14950//SATW20_RS14950	NA	NA	NA	NA	gi|997387448|emb|CXV66933.1|//transposon-related protein [Staphylococcus aureus]
SATW20_RS08500	978	4793.2	1351.53	-1.82639	2.16e-18	Down	1.06e-19	SATW20_RS08500//SATW20_RS08500	NA	GO:0003676//nucleic acid binding	GO:0006355//regulation of transcription, DNA-templated;GO:0050896//response to stimulus	K03705//heat-inducible transcriptional repressor	gi|446549794|ref|WP_000627140.1|//HrcA family transcriptional regulator [Staphylococcus aureus]
SATW20_RS15270	1236	2332.05	34829.7	3.90065	8.28e-06	Up	1.56e-06	SATW20_RS15270//SATW20_RS15270	GO:0044424//intracellular part	GO:0016813//hydrolase activity, acting on carbon-nitrogen (but not peptide) bonds, in linear amidines	GO:0006525//arginine metabolic process	K01478//arginine deiminase [EC:3.5.3.6]	gi|446051558|ref|WP_000129413.1|//arginine deiminase [Staphylococcus aureus]
SATW20_RS13710	1047	299.902	744.944	1.31264	7.38e-08	Up	1.01e-08	SATW20_RS13710//SATW20_RS13710	NA	GO:0046914//transition metal ion binding;GO:0003824//catalytic activity	GO:0008152//metabolic process	K19745//acrylyl-CoA reductase (NADPH) [EC:1.3.1.-];K00001//alcohol dehydrogenase [EC:1.1.1.1]	gi|487704938|ref|WP_001789170.1|//quinone oxidoreductase [Staphylococcus aureus]
SATW20_RS08645	477	346.799	298.173	-0.217949	0.597981	*	0.462288	SATW20_RS08645//SATW20_RS08645	NA	GO:0008135//translation factor activity, RNA binding	GO:0006412//translation;GO:0006354//DNA-templated transcription, elongation	K03624//transcription elongation factor GreA	gi|995795555|emb|CXY40903.1|//Transcription elongation factor GreA [Staphylococcus aureus]
SATW20_RS07325	510	503.618	554.435	0.138687	0.794012	*	0.702746	SATW20_RS07325//SATW20_RS07325	NA	GO:0016671//oxidoreductase activity, acting on a sulfur group of donors, disulfide as acceptor	GO:0043412//macromolecule modification	K07304//peptide-methionine (S)-S-oxide reductase [EC:1.8.4.11]	gi|446947574|ref|WP_001024830.1|//peptide-methionine (S)-S-oxide reductase [Staphylococcus aureus]
SATW20_RS07230	288	1034.49	527.213	-0.97246	6.23e-05	*	1.37e-05	SATW20_RS07230//SATW20_RS07230	GO:0016020//membrane	NA	NA	K09976//uncharacterized protein	gi|150374267|dbj|BAF67527.1|//conserved hypothetical protein [Staphylococcus aureus subsp. aureus str. Newman]
SATW20_RS07540	309	177.979	275.208	0.628813	0.166611	*	0.090935	SATW20_RS07540//SATW20_RS07540	NA	NA	NA	NA	gi|147740960|gb|ABQ49258.1|//Uncharacterized protein-like protein [Staphylococcus aureus subsp. aureus JH9]
SATW20_RS07525	402	0.663284	1.4213	1.09951	0.453049	*	0.316815	SATW20_RS07525//SATW20_RS07525	GO:0016020//membrane	NA	NA	NA	gi|995359977|emb|CXZ35986.1|//Protein msa (Modulator of sarA) [Staphylococcus aureus]
SATW20_RS13885	183	4.53382	1.25255	-1.85586	0.139744	*	0.0733693	SATW20_RS13885//SATW20_RS13885	NA	NA	NA	NA	gi|446152439|ref|WP_000230294.1|//membrane protein [Staphylococcus aureus]
SATW20_RS08525	975	71.6347	79.6516	0.153044	0.739613	*	0.632661	SATW20_RS08525//SATW20_RS08525	GO:0042575//DNA polymerase complex	GO:0034061//DNA polymerase activity;GO:0003676//nucleic acid binding	GO:0006259//DNA metabolic process	K02340//DNA polymerase III subunit delta [EC:2.7.7.7]	gi|447205306|ref|WP_001282562.1|//DNA polymerase III subunit delta [Staphylococcus aureus]
SATW20_RS14475	1164	20.181	39.9038	0.983528	0.0941265	*	0.0458592	SATW20_RS14475//SATW20_RS14475	NA	NA	GO:0006810//transport	K07552//MFS transporter, DHA1 family, bicyclomycin/chloramphenicol resistance protein;K08221//MFS transporter, ACDE family, multidrug resistance protein	gi|446533538|ref|WP_000610884.1|//MFS transporter [Staphylococcus aureus]
SATW20_RS03510	765	1110.73	1024.28	-0.116898	0.705477	*	0.591952	SATW20_RS03510//SATW20_RS03510	NA	GO:0016772//transferase activity, transferring phosphorus-containing groups	GO:0043412//macromolecule modification	K16869//octanoyl-[GcvH]:protein N-octanoyltransferase [EC:2.3.1.204]	gi|928781044|ref|WP_053862261.1|//lipoate--protein ligase [Staphylococcus aureus]
SATW20_RS01450	393	8.6616	8.3059	-0.060498	0.954646	*	0.928381	SATW20_RS01450//SATW20_RS01450	NA	NA	NA	NA	gi|473009825|gb|EMS38990.1|//Uncharacterized protein H059_83165 [Staphylococcus aureus KLT6]
SATW20_RS08550	354	316.978	232.565	-0.446752	0.31737	*	0.200048	SATW20_RS08550//SATW20_RS08550	NA	NA	NA	K09710//ribosome-associated protein	gi|447010766|ref|WP_001088022.1|//ribosome silencing factor RsfS [Staphylococcus aureus]
SATW20_RS11150	951	293.842	331.042	0.171971	0.621144	*	0.484251	SATW20_RS11150//SATW20_RS11150	GO:0044464//cell part	GO:0001071//nucleic acid binding transcription factor activity;GO:0003676//nucleic acid binding	GO:0006351//transcription, DNA-templated	K03484//LacI family transcriptional regulator, sucrose operon repressor	gi|446712986|ref|WP_000790330.1|//LacI family transcriptional regulator [Staphylococcus aureus]
SATW20_RS04710	717	90.3509	77.5015	-0.221315	0.582085	*	0.446114	SATW20_RS04710//SATW20_RS04710	NA	GO:0016836//hydro-lyase activity	GO:0008652//cellular amino acid biosynthetic process	K03785//3-dehydroquinate dehydratase I [EC:4.2.1.10]	gi|446072162|ref|WP_000150017.1|//3-dehydroquinase [Staphylococcus aureus]
SATW20_RS04120	765	123.333	418.303	1.76198	1.83e-10	Up	1.82e-11	SATW20_RS04120//SATW20_RS04120	GO:0044464//cell part	GO:0001071//nucleic acid binding transcription factor activity;GO:0003676//nucleic acid binding	GO:0006351//transcription, DNA-templated	K03436//DeoR family transcriptional regulator, fructose operon transcriptional repressor	gi|446895443|ref|WP_000972699.1|//DeoR family transcriptional regulator [Staphylococcus aureus]
SATW20_RS08700	1119	680.749	1200.06	0.81791	0.000293263	*	7.04e-05	SATW20_RS08700//SATW20_RS08700	GO:0044424//intracellular part	GO:0016741//transferase activity, transferring one-carbon groups;GO:0003723//RNA binding;GO:0032559//adenyl ribonucleotide binding	GO:0006730//one-carbon metabolic process;GO:0008033//tRNA processing	K00566//tRNA-uridine 2-sulfurtransferase [EC:2.8.1.13]	gi|928809060|ref|WP_053876245.1|//tRNA(5-methylaminomethyl-2-thiouridine)-methyltransferase [Staphylococcus aureus]
SATW20_RS04355	519	29.2813	25.4676	-0.201313	0.71053	*	0.598948	SATW20_RS04355//SATW20_RS04355	NA	NA	NA	NA	gi|312829231|emb|CBX34073.1|//uncharacterised protein family (UPF0157) family protein [Staphylococcus aureus subsp. aureus ECT-R 2]
SATW20_RS09775	723	10.397	12.2289	0.234123	0.811823	*	0.725132	SATW20_RS09775//SATW20_RS09775	NA	GO:0004175//endopeptidase activity	GO:0019538//protein metabolic process	K01318//glutamyl endopeptidase [EC:3.4.21.19]	gi|257859671|gb|EEV82520.1|//peptidase S1 and S6 chymotrypsin/Hap [Staphylococcus aureus A5948]
SATW20_RS09605	909	892.485	1016.8	0.188142	0.4987	*	0.361497	SATW20_RS09605//SATW20_RS09605	NA	NA	NA	NA	gi|610397842|gb|AHW67768.1|//nuclease-related domain protein [Staphylococcus aureus]
SATW20_RS07135	576	551.937	481.155	-0.198001	0.528684	*	0.39225	SATW20_RS07135//SATW20_RS07135	NA	NA	NA	NA	gi|487719238|ref|WP_001803470.1|//MULTISPECIES: hypothetical protein [Bacteria]
SATW20_RS16400	198	19.329	10.6262	-0.863148	0.160038	*	0.0866353	SATW20_RS16400//SATW20_RS16400	NA	NA	NA	NA	gi|920550324|ref|WP_052999213.1|//hypothetical protein [Staphylococcus aureus]
SATW20_RS06825	714	122.289	213.565	0.804378	0.00739584	*	0.00242141	SATW20_RS06825//SATW20_RS06825	GO:0044464//cell part	GO:0003824//catalytic activity;GO:0001071//nucleic acid binding transcription factor activity;GO:0003676//nucleic acid binding	GO:0006351//transcription, DNA-templated	K03710//GntR family transcriptional regulator	gi|447216051|ref|WP_001293307.1|//transcriptional regulator [Staphylococcus aureus]
SATW20_RS03910	924	272.171	244.478	-0.154809	0.705378	*	0.591607	SATW20_RS03910//SATW20_RS03910	NA	NA	NA	NA	gi|446725633|ref|WP_000802946.1|//3-beta hydroxysteroid dehydrogenase [Staphylococcus aureus]
SATW20_RS05970	1038	873.103	720.312	-0.27753	0.478526	*	0.34226	SATW20_RS05970//SATW20_RS05970	NA	NA	NA	NA	gi|909618270|ref|WP_049873893.1|//SCP-like extracellular protein [Staphylococcus aureus]
SATW20_RS12950	219	189.915	103.392	-0.877228	0.0650103	*	0.0293277	SATW20_RS12950//SATW20_RS12950	GO:0044424//intracellular part	GO:0008135//translation factor activity, RNA binding	GO:0006412//translation	K02518//translation initiation factor IF-1	gi|447041187|ref|WP_001118443.1|//MULTISPECIES: translation initiation factor IF-1 [Bacteria]
SATW20_RS12285	1128	2737.07	1714.06	-0.675214	0.000167721	*	3.88e-05	SATW20_RS12285//SATW20_RS12285	NA	GO:0016857//racemase and epimerase activity, acting on carbohydrates and derivatives	GO:0006044//N-acetylglucosamine metabolic process;GO:0008610//lipid biosynthetic process	K01791//UDP-N-acetylglucosamine 2-epimerase (non-hydrolysing) [EC:5.1.3.14]	gi|446646079|ref|WP_000723425.1|//UDP-N-acetyl glucosamine 2-epimerase [Staphylococcus aureus]
SATW20_RS14965	321	4.98732	9.99211	1.00252	0.250038	*	0.149912	SATW20_RS14965//SATW20_RS14965	NA	NA	NA	NA	gi|371969872|gb|EHO87310.1|//PF06125 family protein [Staphylococcus aureus subsp. aureus 21264]
SATW20_RS00800	1545	32.7858	71.5693	1.12627	0.098534	*	0.0485181	SATW20_RS00800//SATW20_RS00800	NA	NA	NA	NA	gi|900075251|gb|KMY84791.1|//DNA-binding protein [Staphylococcus aureus]
SATW20_RS07450	852	144.129	134.284	-0.102082	0.877104	*	0.814988	SATW20_RS07450//SATW20_RS07450	GO:0016020//membrane	GO:0015291//secondary active transmembrane transporter activity;GO:0015114//phosphate ion transmembrane transporter activity;GO:0032559//adenyl ribonucleotide binding;GO:0017111//nucleoside-triphosphatase activity	GO:0006817//phosphate ion transport;GO:0009207//purine ribonucleoside triphosphate catabolic process	K02036//phosphate transport system ATP-binding protein [EC:3.6.3.27]	gi|446001592|ref|WP_000079447.1|//MULTISPECIES: phosphate ABC transporter ATP-binding protein [Bacteria]
SATW20_RS13580	948	121.642	110.398	-0.139931	0.788931	*	0.695785	SATW20_RS13580//SATW20_RS13580	GO:0044464//cell part	GO:0008324//cation transmembrane transporter activity	GO:0006812//cation transport	K03284//magnesium transporter	gi|446094965|ref|WP_000172820.1|//cobalt transporter CorA [Staphylococcus aureus]
SATW20_RS12065	1149	349.001	756.792	1.11667	4.77e-05	Up	1.02e-05	SATW20_RS12065//SATW20_RS12065	NA	GO:0048037//cofactor binding;GO:0047661//amino-acid racemase activity	GO:0065008//regulation of biological quality;GO:0009078//pyruvate family amino acid metabolic process;GO:0045229//external encapsulating structure organization;GO:0000270//peptidoglycan metabolic process	K01775//alanine racemase [EC:5.1.1.1]	gi|447203889|ref|WP_001281145.1|//alanine racemase [Staphylococcus aureus]
SATW20_RS12870	1137	131.498	251.371	0.93478	0.000824759	*	0.000217122	SATW20_RS12870//SATW20_RS12870	NA	GO:0016462//pyrophosphatase activity;GO:0032559//adenyl ribonucleotide binding	NA	K03695//ATP-dependent Clp protease ATP-binding subunit ClpB;K03696//ATP-dependent Clp protease ATP-binding subunit ClpC;K03694//ATP-dependent Clp protease ATP-binding subunit ClpA	gi|446324610|ref|WP_000402465.1|//ATPase [Staphylococcus aureus]
SATW20_RS04060	444	680.954	591.519	-0.203133	0.681959	*	0.554771	SATW20_RS04060//SATW20_RS04060	GO:0044424//intracellular part	GO:0001071//nucleic acid binding transcription factor activity;GO:0003676//nucleic acid binding	GO:0006351//transcription, DNA-templated;GO:0051704//multi-organism process	K18906//MarR family transcriptional regulator, multiple gene regulator MgrA	gi|447206188|ref|WP_001283444.1|//MULTISPECIES: transcriptional regulator [Bacteria]
SATW20_RS14300	423	795.795	3468.69	2.12392	1.24e-24	Up	4.1e-26	SATW20_RS14300//SATW20_RS14300	NA	GO:0016209//antioxidant activity;GO:0003824//catalytic activity	GO:0008152//metabolic process	NA	gi|487385007|ref|WP_001656995.1|//alkylhydroperoxidase AhpD family core domain-containing protein [Staphylococcus aureus]
SATW20_RS02915	726	73.8775	45.6135	-0.695676	0.0974322	*	0.0478935	SATW20_RS02915//SATW20_RS02915	NA	GO:0016741//transferase activity, transferring one-carbon groups	GO:0006730//one-carbon metabolic process	K15460//tRNA1Val (adenine37-N6)-methyltransferase [EC:2.1.1.223];K07461//putative endonuclease	gi|446833433|ref|WP_000910689.1|//O-methyltransferase [Staphylococcus aureus]
SATW20_RS08810	456	110.374	83.7049	-0.399021	0.384763	*	0.256451	SATW20_RS08810//SATW20_RS08810	NA	GO:0016866//intramolecular transferase activity	GO:0006558//L-phenylalanine metabolic process	K06209//chorismate mutase [EC:5.4.99.5]	gi|122539356|sp|Q2FXT2.1|Y1752_STAA8//RecName: Full=UPF0735 ACT domain-containing protein SAOUHSC_01752
SATW20_RS07710	705	48.0316	23.0171	-1.06128	0.0126963	Down	0.00442982	SATW20_RS07710//SATW20_RS07710	NA	NA	NA	K09125//uncharacterized protein	gi|446204316|ref|WP_000282171.1|//MULTISPECIES: membrane protein [Bacteria]
SATW20_RS12425	663	1554.23	1432.34	-0.117832	0.727906	*	0.619286	SATW20_RS12425//SATW20_RS12425	GO:0044424//intracellular part	GO:0016832//aldehyde-lyase activity	GO:0005975//carbohydrate metabolic process;GO:0009166//nucleotide catabolic process	K01619//deoxyribose-phosphate aldolase [EC:4.1.2.4]	gi|447006055|ref|WP_001083311.1|//2-deoxyribose-5-phosphate aldolase [Staphylococcus aureus]
SATW20_RS06360	669	1533.54	4280.12	1.48079	6.95e-10	Up	7.35e-11	SATW20_RS06360//SATW20_RS06360	NA	NA	NA	K06997	gi|447186732|ref|WP_001263988.1|//MULTISPECIES: YggS family pyridoxal phosphate enzyme [Bacteria]
SATW20_RS00100	702	702.591	1165.01	0.729588	6.31e-05	*	1.38e-05	SATW20_RS00100//SATW20_RS00100	GO:0044424//intracellular part	GO:0004871//signal transducer activity;GO:0003676//nucleic acid binding	GO:0007165//signal transduction;GO:0006351//transcription, DNA-templated	K07668//two-component system, OmpR family, response regulator VicR	gi|13699935|dbj|BAB41234.1|//response regulator [Staphylococcus aureus subsp. aureus N315]
SATW20_RS10800	738	29.1748	78.9956	1.43705	0.000622756	Up	0.00016048	SATW20_RS10800//SATW20_RS10800	NA	GO:0004175//endopeptidase activity	GO:0019538//protein metabolic process	K01358//ATP-dependent Clp protease, protease subunit [EC:3.4.21.92]	gi|446784658|ref|WP_000861914.1|//peptidase [Staphylococcus aureus]
SATW20_RS05110	384	27.4954	26.2846	-0.064976	0.9248	*	0.880909	SATW20_RS05110//SATW20_RS05110	NA	GO:0016772//transferase activity, transferring phosphorus-containing groups	GO:0006796//phosphate-containing compound metabolic process	K06347//kinase-associated protein B	gi|446703810|ref|WP_000781156.1|//kinase [Staphylococcus aureus]
SATW20_RS08290	321	3.34128	3.50939	0.0708182	0.958917	*	0.935806	SATW20_RS08290//SATW20_RS08290	NA	NA	NA	NA	gi|499766287|ref|WP_011447021.1|//competence protein ComGE [Staphylococcus aureus]
SATW20_RS03310	1185	21509.1	22135.1	0.0413866	0.937782	*	0.901324	SATW20_RS03310//SATW20_RS03310	GO:0044424//intracellular part	GO:0008135//translation factor activity, RNA binding;GO:0032561//guanyl ribonucleotide binding;GO:0017111//nucleoside-triphosphatase activity	GO:0006412//translation;GO:0009207//purine ribonucleoside triphosphate catabolic process	K02358//elongation factor Tu	gi|921293418|ref|WP_053229020.1|//elongation factor Tu [Staphylococcus aureus]
SATW20_RS05785	1719	17566.6	14036	-0.323705	0.153503	*	0.0821877	SATW20_RS05785//SATW20_RS05785	GO:0044424//intracellular part	GO:0043169//cation binding;GO:0005402//cation:sugar symporter activity;GO:0016775//phosphotransferase activity, nitrogenous group as acceptor	GO:0008643//carbohydrate transport;GO:0006796//phosphate-containing compound metabolic process	K08483//phosphotransferase system, enzyme I, PtsI [EC:2.7.3.9]	gi|995647058|emb|CXM10358.1|//Phosphoenolpyruvate-protein phosphotransferase of PTS system [Staphylococcus aureus]
SATW20_RS13815	741	13.0618	31.5811	1.27371	0.0115133	Up	0.00397437	SATW20_RS13815//SATW20_RS13815	NA	GO:0001071//nucleic acid binding transcription factor activity;GO:0003676//nucleic acid binding	GO:0006351//transcription, DNA-templated	K13638//MerR family transcriptional regulator, Zn(II)-responsive regulator of zntA;K06879//7-cyano-7-deazaguanine reductase [EC:1.7.1.13]	gi|446254208|ref|WP_000332063.1|//MerR family transcriptional regulator [Staphylococcus aureus]
SATW20_RS08115	894	1464.29	522.682	-1.4862	1.93e-08	Down	2.4e-09	SATW20_RS08115//SATW20_RS08115	GO:0044464//cell part	GO:0003677//DNA binding;GO:0001071//nucleic acid binding transcription factor activity	GO:0006351//transcription, DNA-templated	K13653//AraC family transcriptional regulator	gi|446493254|ref|WP_000571108.1|//AraC family transcriptional regulator [Staphylococcus aureus]
SATW20_RS06345	1413	4991.45	5250.64	0.0730334	0.779017	*	0.682831	SATW20_RS06345//SATW20_RS06345	NA	NA	GO:0065008//regulation of biological quality;GO:0009987//cellular process	K03590//cell division protein FtsA	gi|997184306|emb|CXT37069.1|//Cell division protein FtsA [Staphylococcus aureus]
SATW20_16870	1652	17.7747	32.0079	0.848605	0.243386	*	0.145021	SATW20_RS16325	NA	NA	NA	K07487//transposase	gi|686439880|ref|WP_031923861.1|//transposase [Staphylococcus aureus]
SATW20_RS00450	522	5.17175	12.5344	1.27716	0.162142	*	0.0878943	SATW20_RS00450//SATW20_RS00450	NA	NA	NA	NA	gi|374404619|gb|EHQ75589.1|//PF07799 family protein [Staphylococcus epidermidis VCU057]
SATW20_RS10365	387	1145.85	2326.32	1.02162	0.014796	Up	0.00529957	SATW20_RS10365//SATW20_RS10365	NA	NA	NA	NA	gi|686288506|ref|WP_031860863.1|//hypothetical protein [Staphylococcus aureus]
SATW20_RS01070	1479	17.4892	36.1346	1.04691	0.0424048	Up	0.0177512	SATW20_RS01070//SATW20_RS01070	GO:0031224//intrinsic component of membrane	NA	GO:0051234//establishment of localization	K02033//peptide/nickel transport system permease protein	gi|282324130|gb|EFB54446.1|//nickel ABC transporter, permease subunit NikB [Staphylococcus aureus subsp. aureus WBG10049]
SATW20_RS03370	567	153.261	108.642	-0.496407	0.110617	*	0.0557391	SATW20_RS03370//SATW20_RS03370	NA	GO:0046857//oxidoreductase activity, acting on other nitrogenous compounds as donors, with NAD or NADP as acceptor	GO:0008152//metabolic process	K03206//azobenzene reductase [EC:1.7.1.6];K00299//FMN reductase [EC:1.5.1.38]	gi|446599915|ref|WP_000677261.1|//MULTISPECIES: FMN-dependent NADPH-azoreductase [Bacteria]
SATW20_RS15675	1380	420.93	669.311	0.669096	0.000854435	*	0.000226835	SATW20_RS15675//SATW20_RS15675	GO:0044424//intracellular part	GO:0043169//cation binding;GO:0032561//guanyl ribonucleotide binding;GO:0017111//nucleoside-triphosphatase activity	GO:0035556//intracellular signal transduction;GO:0009207//purine ribonucleoside triphosphate catabolic process;GO:0008033//tRNA processing	K03650//tRNA modification GTPase [EC:3.6.-.-]	gi|446284648|ref|WP_000362503.1|//tRNA modification GTPase [Staphylococcus aureus]
SATW20_RS00890	888	23.2535	880.838	5.24336	6.49e-77	Up	4.33e-79	SATW20_RS00890//SATW20_RS00890	NA	GO:0048037//cofactor binding	GO:0008152//metabolic process	K01784//UDP-glucose 4-epimerase [EC:5.1.3.2]	gi|447153434|ref|WP_001230690.1|//UDP-glucose 4-epimerase [Staphylococcus aureus]
SATW20_RS03615	627	5.73771	15.8293	1.46405	0.0447292	Up	0.0189564	SATW20_RS03615//SATW20_RS03615	NA	NA	NA	NA	gi|329729946|gb|EGG66338.1|//TIGR01218 family protein [Staphylococcus aureus subsp. aureus 21189]
SATW20_RS14325	186	1.79669	3.62969	1.01451	0.412145	*	0.280723	SATW20_RS14325//SATW20_RS14325	NA	NA	NA	NA	gi|487707619|ref|WP_001791851.1|//hypothetical protein [Staphylococcus aureus]
SATW20_RS11085	285	478.071	78.0742	-2.61431	1.82e-21	Down	6.53e-23	SATW20_RS11085//SATW20_RS11085	GO:0044424//intracellular part	GO:0032559//adenyl ribonucleotide binding	GO:0044267//cellular protein metabolic process;GO:0050896//response to stimulus	K04078//chaperonin GroES	gi|446840032|ref|WP_000917288.1|//co-chaperone GroES [Staphylococcus aureus]
SATW20_RS01155	969	81.7073	53.5501	-0.609575	0.101267	*	0.0503518	SATW20_RS01155//SATW20_RS01155	NA	NA	GO:0051234//establishment of localization	K02012//iron(III) transport system substrate-binding protein	gi|446759858|ref|WP_000837114.1|//iron ABC transporter substrate-binding protein [Staphylococcus aureus]
SATW20_RS14065	1143	2820.05	2392.99	-0.236905	0.686545	*	0.562575	SATW20_RS14065//SATW20_RS14065	NA	GO:0016301//kinase activity	GO:0006082//organic acid metabolic process	K00865//glycerate 2-kinase [EC:2.7.1.165]	gi|995358326|emb|CYA29472.1|//glycerate kinase [Staphylococcus aureus]
SATW20_RS09920	1038	778.1	713.492	-0.12506	0.68895	*	0.566079	SATW20_RS09920//SATW20_RS09920	GO:0044424//intracellular part	GO:0016831//carboxy-lyase activity	GO:0006778//porphyrin-containing compound metabolic process	K01599//uroporphyrinogen decarboxylase [EC:4.1.1.37]	gi|446155671|ref|WP_000233526.1|//MULTISPECIES: uroporphyrinogen decarboxylase [Bacteria]
SATW20_RS05200	1317	2748.89	2166.38	-0.343562	0.0762647	*	0.0355449	SATW20_RS05200//SATW20_RS05200	GO:0044424//intracellular part	GO:0000166//nucleotide binding;GO:0016668//oxidoreductase activity, acting on a sulfur group of donors, NAD(P) as acceptor;GO:0050662//coenzyme binding	GO:0006457//protein folding;GO:0019725//cellular homeostasis	K08255//CoA-disulfide reductase [EC:1.8.1.14]	gi|447047269|ref|WP_001124525.1|//CoA-disulfide reductase [Staphylococcus aureus]
SATW20_RS07905	945	393.287	340.631	-0.207372	0.47238	*	0.336432	SATW20_RS07905//SATW20_RS07905	NA	GO:0016765//transferase activity, transferring alkyl or aryl (other than methyl) groups	GO:0006720//isoprenoid metabolic process	K00805//heptaprenyl diphosphate synthase [EC:2.5.1.30]	gi|995496968|emb|CYD20540.1|//Farnesyl pyrophosphate synthetase [Staphylococcus aureus]
SATW20_RS12020	456	55.0561	76.3256	0.471265	0.338065	*	0.216979	SATW20_RS12020//SATW20_RS12020	GO:0044424//intracellular part	GO:0046914//transition metal ion binding	NA	K03095//SprT-like protein	gi|334277153|gb|EGL95388.1|//SprT-like family protein [Staphylococcus aureus subsp. aureus 21318]
SATW20_RS12835	816	151.158	251.319	0.73346	0.00839013	*	0.0027936	SATW20_RS12835//SATW20_RS12835	NA	GO:0003824//catalytic activity	NA	K18654//kanosamine-6-phosphate phosphatase [EC:3.1.3.92]	gi|445966508|ref|WP_000044363.1|//MULTISPECIES: hydrolase [Bacteria]
SATW20_RS03330	1638	149.219	152.083	0.0274254	0.957212	*	0.933787	SATW20_RS03330//SATW20_RS03330	NA	GO:0032559//adenyl ribonucleotide binding;GO:0016773//phosphotransferase activity, alcohol group as acceptor	GO:0019568//arabinose catabolic process;GO:0006796//phosphate-containing compound metabolic process	K00853//L-ribulokinase [EC:2.7.1.16]	gi|446044485|ref|WP_000122340.1|//ribulokinase [Staphylococcus aureus]
SATW20_RS09325	990	2455.12	2839.02	0.209596	0.275863	*	0.16877	SATW20_RS09325//SATW20_RS09325	GO:0044464//cell part	GO:0001071//nucleic acid binding transcription factor activity;GO:0003676//nucleic acid binding	GO:0006351//transcription, DNA-templated	K02529//LacI family transcriptional regulator	gi|446141211|ref|WP_000219066.1|//MULTISPECIES: catabolite control protein A [Bacteria]
SATW20_RS13375	234	15.9561	9.49319	-0.74914	0.262348	*	0.158654	SATW20_RS13375//SATW20_RS13375	NA	NA	NA	NA	gi|446843990|ref|WP_000921246.1|//membrane protein [Staphylococcus aureus]
SATW20_RS02190	630	115.715	109.968	-0.073487	0.865789	*	0.799338	SATW20_RS02190//SATW20_RS02190	NA	NA	NA	NA	gi|446600368|ref|WP_000677714.1|//membrane protein [Staphylococcus aureus]
SATW20_RS03870	585	386.01	762.266	0.981655	0.000287919	*	6.9e-05	SATW20_RS03870//SATW20_RS03870	NA	GO:0016301//kinase activity	GO:0019400//alditol metabolic process;GO:0006796//phosphate-containing compound metabolic process	K05879//dihydroxyacetone kinase, C-terminal domain [EC:2.7.1.-]	gi|446789947|ref|WP_000867203.1|//dihydroxyacetone kinase subunit L [Staphylococcus aureus]
SATW20_RS13995	978	2487.72	289.269	-3.10434	0.000412262	Down	0.000102416	SATW20_RS13995//SATW20_RS13995	NA	NA	GO:0051715//cytolysis in other organism;GO:0008219//cell death	K11038//leukocidin/hemolysin toxin family protein	gi|920539805|ref|WP_052996478.1|//gamma-hemolysin subunit B [Staphylococcus aureus]
SATW20_RS06480	2409	540.445	1336.87	1.30664	5.1e-12	Up	4.39e-13	SATW20_RS06480//SATW20_RS06480	NA	GO:0032559//adenyl ribonucleotide binding;GO:0042623//ATPase activity, coupled;GO:0003676//nucleic acid binding	GO:0006259//DNA metabolic process	K04066//primosomal protein N' (replication factor Y) (superfamily II helicase) [EC:3.6.4.-]	gi|446482987|ref|WP_000560841.1|//primosomal protein N' [Staphylococcus aureus]
SATW20_RS09575	303	9.39683	10.775	0.197447	0.830223	*	0.751111	SATW20_RS09575//SATW20_RS09575	NA	NA	NA	NA	gi|920551313|ref|WP_052999462.1|//hypothetical protein [Staphylococcus aureus]
SATW20_RS00770	663	1213.39	3547.04	1.54757	1.19e-13	Up	8.82e-15	SATW20_RS00770//SATW20_RS00770	GO:0044424//intracellular part	GO:0016832//aldehyde-lyase activity	GO:0005975//carbohydrate metabolic process;GO:0009166//nucleotide catabolic process	K01619//deoxyribose-phosphate aldolase [EC:4.1.2.4]	gi|446589940|ref|WP_000667286.1|//2-deoxyribose-5-phosphate aldolase [Staphylococcus aureus]
SATW20_RS10455	1458	875.467	938.613	0.100477	0.801419	*	0.711976	gatA	NA	GO:0032559//adenyl ribonucleotide binding;GO:0016884//carbon-nitrogen ligase activity, with glutamine as amido-N-donor	GO:0010467//gene expression	K02433//aspartyl-tRNA(Asn)/glutamyl-tRNA(Gln) amidotransferase subunit A [EC:6.3.5.6 6.3.5.7]	gi|445950073|ref|WP_000027928.1|//glutamyl-tRNA(Gln) amidotransferase subunit A [Staphylococcus aureus]
SATW20_RS08920	561	453.531	717.055	0.660883	0.0967453	*	0.0473862	SATW20_RS08920//SATW20_RS08920	NA	GO:0003905//alkylbase DNA N-glycosylase activity;GO:0043169//cation binding	GO:0006281//DNA repair	K01246//DNA-3-methyladenine glycosylase I [EC:3.2.2.20]	gi|304340742|gb|EFM06673.1|//DNA-3-methyladenine glycosylase I [Staphylococcus aureus subsp. aureus ATCC BAA-39]
SATW20_RS00955	360	909.598	1054.7	0.213528	0.755256	*	0.65013	SATW20_RS00955//SATW20_RS00955	NA	NA	NA	NA	gi|291465633|gb|EFF08165.1|//YrhF [Staphylococcus aureus subsp. aureus M809]
SATW20_RS03030	393	143.8	123.021	-0.225164	0.544357	*	0.407915	SATW20_RS03030//SATW20_RS03030	NA	NA	GO:0009987//cellular process	K13052//cell division protein DivIC	gi|997256111|emb|CXV03075.1|//cell-division initiation protein [Staphylococcus aureus]
SATW20_RS05980	927	477.281	493.78	0.0490303	0.896905	*	0.845623	SATW20_RS05980//SATW20_RS05980	NA	GO:0008081//phosphoric diester hydrolase activity	GO:0019400//alditol metabolic process	K01126//glycerophosphoryl diester phosphodiesterase [EC:3.1.4.46]	gi|446680223|ref|WP_000757569.1|//glycerophosphoryl diester phosphodiesterase [Staphylococcus aureus]
SATW20_RS01040	1455	486.765	344.661	-0.498047	0.17362	*	0.0960577	SATW20_RS01040//SATW20_RS01040	GO:0016020//membrane	GO:0016740//transferase activity	GO:0006810//transport	K02810//PTS system, sucrose-specific IIC component;K02809//PTS system, sucrose-specific IIB component [EC:2.7.1.211]	gi|928786173|ref|WP_053865793.1|//permease [Staphylococcus aureus]
SATW20_RS10000	624	72.0401	69.7734	-0.0461237	0.928005	*	0.885682	SATW20_RS10000//SATW20_RS10000	GO:0044464//cell part	GO:0003677//DNA binding;GO:0004871//signal transducer activity;GO:0001071//nucleic acid binding transcription factor activity	GO:0007165//signal transduction;GO:0006351//transcription, DNA-templated	K11618//two-component system, NarL family, response regulator LiaR;K02479//two-component system, NarL family, response regulator	gi|446967876|ref|WP_001045132.1|//DNA-binding response regulator [Staphylococcus aureus]
SATW20_RS02045	1002	415.789	366.31	-0.182785	0.691879	*	0.570024	SATW20_RS02045//SATW20_RS02045	NA	GO:0016491//oxidoreductase activity	GO:0008152//metabolic process	K07496//putative transposase;K14733//limonene 1,2-monooxygenase [EC:1.14.13.107]	gi|446162214|ref|WP_000240069.1|//luciferase [Staphylococcus aureus]
SATW20_RS15035	852	588.908	562.966	-0.0649954	0.839841	*	0.763237	SATW20_RS15035//SATW20_RS15035	GO:0044424//intracellular part	GO:0032559//adenyl ribonucleotide binding;GO:0016881//acid-amino acid ligase activity	GO:0009108//coenzyme biosynthetic process	K01918//pantoate--beta-alanine ligase [EC:6.3.2.1]	gi|446085886|ref|WP_000163741.1|//pantoate--beta-alanine ligase [Staphylococcus aureus]
SATW20_RS06920	2010	154.75	516.175	1.73792	1.84e-08	Up	2.27e-09	SATW20_RS06920//SATW20_RS06920	NA	GO:0032559//adenyl ribonucleotide binding;GO:0003690//double-stranded DNA binding	GO:0006281//DNA repair	K03572//DNA mismatch repair protein MutL	gi|446438406|ref|WP_000516261.1|//DNA mismatch repair protein MutL [Staphylococcus aureus]
SATW20_RS05360	594	153.924	238.346	0.630838	0.0974322	*	0.0479033	SATW20_RS05360//SATW20_RS05360	NA	GO:0016765//transferase activity, transferring alkyl or aryl (other than methyl) groups;GO:0009975//cyclase activity	GO:0006164//purine nucleotide biosynthetic process	K00799//glutathione S-transferase [EC:2.5.1.18]	gi|446146767|ref|WP_000224622.1|//adenylate cyclase [Staphylococcus aureus]
SATW20_RS13560	648	149.103	61.2474	-1.28359	0.000947241	Down	0.000254635	SATW20_RS13560//SATW20_RS13560	GO:0031224//intrinsic component of membrane	NA	NA	NA	gi|371983099|gb|EHP00246.1|//PF05656 family protein [Staphylococcus aureus subsp. aureus 21333]
SATW20_RS04300	399	667.351	771.316	0.208875	0.401825	*	0.272204	SATW20_RS04300//SATW20_RS04300	NA	NA	NA	K03647//protein involved in ribonucleotide reduction	gi|253724881|gb|EES93610.1|//nrdI protein [Staphylococcus aureus subsp. aureus USA300_TCH959]
SATW20_RS00830	687	61.3378	2333.33	5.24947	9.4e-53	Up	1.18e-54	SATW20_RS00830//SATW20_RS00830	NA	GO:0016772//transferase activity, transferring phosphorus-containing groups	GO:0045226//extracellular polysaccharide biosynthetic process;GO:0019222//regulation of metabolic process;GO:0006796//phosphate-containing compound metabolic process	K08253//non-specific protein-tyrosine kinase [EC:2.7.10.2];K00903//protein-tyrosine kinase [EC:2.7.10.2]	gi|445959466|ref|WP_000037321.1|//capsular polysaccharide biosynthesis protein Cap5B [Staphylococcus aureus]
SATW20_RS09905	228	15.5587	25.9323	0.737026	0.198293	*	0.112932	SATW20_RS09905//SATW20_RS09905	NA	NA	NA	NA	gi|487705920|ref|WP_001790152.1|//hypothetical protein [Staphylococcus aureus]
SATW20_RS01405	1437	121.19	176.065	0.538846	0.17362	*	0.0961122	SATW20_RS01405//SATW20_RS01405	NA	GO:0008422//beta-glucosidase activity;GO:0043167//ion binding	GO:0044238//primary metabolic process	K01223//6-phospho-beta-glucosidase [EC:3.2.1.86]	gi|446086140|ref|WP_000163995.1|//aryl-phospho-beta-D-glucosidase [Staphylococcus aureus]
SATW20_RS06985	198	0.360064	0.208245	-0.789973	0.534524	*	0.397177	SATW20_RS06985//SATW20_RS06985	NA	NA	NA	NA	gi|487705659|ref|WP_001789891.1|//XRE family transcriptional regulator [Staphylococcus aureus]
SATW20_RS03825	1296	243.788	140.251	-0.79761	0.0572481	*	0.0252384	SATW20_RS03825//SATW20_RS03825	NA	GO:0004185//serine-type carboxypeptidase activity	GO:0019538//protein metabolic process	K07258//D-alanyl-D-alanine carboxypeptidase (penicillin-binding protein 5/6) [EC:3.4.16.4]	gi|446715746|ref|WP_000793069.1|//D-alanyl-D-alanine carboxypeptidase [Staphylococcus aureus]
SATW20_RS04080	1554	593.616	158.171	-1.90804	4.59e-12	Down	3.91e-13	SATW20_RS04080//SATW20_RS04080	GO:0044464//cell part	NA	GO:0030001//metal ion transport	K14445//solute carrier family 13 (sodium-dependent dicarboxylate transporter), member 2/3/5	gi|447210793|ref|WP_001288049.1|//membrane protein [Staphylococcus aureus]
SATW20_RS00840	1824	36.4232	4609.61	6.98364	5.04e-184	Up	5.61e-187	SATW20_RS00840//SATW20_RS00840	NA	NA	GO:0008152//metabolic process	K19421//polysaccharide biosynthesis protein EpsC	gi|983284674|ref|WP_060476378.1|//hypothetical protein [Staphylococcus aureus]
SATW20_RS08235	1062	712.579	915.641	0.361731	0.095708	*	0.0468072	SATW20_RS08235//SATW20_RS08235	NA	GO:0043169//cation binding;GO:0008238//exopeptidase activity;GO:0008237//metallopeptidase activity	GO:0019538//protein metabolic process	K01262//Xaa-Pro aminopeptidase [EC:3.4.11.9]	gi|990723851|emb|CXE50399.1|//Xaa-Pro dipeptidase [Staphylococcus aureus]
SATW20_RS16575	206	0.284723	0.479262	0.751258	0.541595	*	0.405209	SATW20_RS16575//SATW20_RS16575	NA	NA	NA	NA	gi|257841588|gb|EEV66025.1|//predicted protein [Staphylococcus aureus A9719]
SATW20_RS08040	1752	993.79	1013.74	0.0286695	0.951678	*	0.922743	SATW20_RS08040//SATW20_RS08040	GO:0031224//intrinsic component of membrane	GO:0060089//molecular transducer activity;GO:0032559//adenyl ribonucleotide binding;GO:0004673//protein histidine kinase activity	GO:0007165//signal transduction;GO:0006468//protein phosphorylation	K07651//two-component system, OmpR family, sensor histidine kinase ResE [EC:2.7.13.3]	gi|920534097|ref|WP_052995496.1|//two-component sensor histidine kinase [Staphylococcus aureus]
SATW20_RS01055	2790	331.986	183.257	-0.857251	0.000343519	*	8.38e-05	SATW20_RS01055//SATW20_RS01055	NA	GO:0015666//restriction endodeoxyribonuclease activity;GO:0032559//adenyl ribonucleotide binding;GO:0003676//nucleic acid binding	GO:0006304//DNA modification	K01153//type I restriction enzyme, R subunit [EC:3.1.21.3]	gi|446253489|ref|WP_000331344.1|//type-1 restriction enzyme R protein [Staphylococcus aureus]
SATW20_RS04565	459	224.966	132.004	-0.769121	0.0837394	*	0.0398049	SATW20_RS04565//SATW20_RS04565	NA	NA	NA	NA	gi|473008580|gb|EMS37776.1|//Uncharacterized protein H059_180305 [Staphylococcus aureus KLT6]
SATW20_RS07095	1482	952.507	2079.95	1.12675	1.74e-07	Up	2.52e-08	SATW20_RS07095//SATW20_RS07095	GO:0031224//intrinsic component of membrane	GO:0016772//transferase activity, transferring phosphorus-containing groups	GO:0006644//phospholipid metabolic process	K06131//cardiolipin synthase A/B [EC:2.7.8.-]	gi|150374242|dbj|BAF67502.1|//phospholipase [Staphylococcus aureus subsp. aureus str. Newman]
SATW20_RS14755	1509	412.128	770.711	0.903097	4.63e-05	*	9.8e-06	SATW20_RS14755//SATW20_RS14755	NA	GO:0003824//catalytic activity	GO:0006779//porphyrin-containing compound biosynthetic process;GO:0016109//tetraterpenoid biosynthetic process	K10209//4,4'-diapophytoene desaturase [EC:1.3.8.2]	gi|446608829|ref|WP_000686175.1|//dehydrosqualene desaturase [Staphylococcus aureus]
SATW20_RS14290	720	438.269	709.59	0.695169	0.0162728	*	0.00591025	SATW20_RS14290//SATW20_RS14290	NA	GO:0016639//oxidoreductase activity, acting on the CH-NH2 group of donors, NAD or NADP as acceptor	GO:0008152//metabolic process	K00034//glucose 1-dehydrogenase [EC:1.1.1.47];K18009//meso-butanediol dehydrogenase / (S,S)-butanediol dehydrogenase / diacetyl reductase [EC:1.1.1.- 1.1.1.76 1.1.1.304];K19548//dihydroanticapsin dehydrogenase [EC:1.1.1.385];K00019//3-hydroxybutyrate dehydrogenase [EC:1.1.1.30]	gi|900062157|gb|KMY82583.1|//short-chain dehydrogenase, partial [Staphylococcus aureus]
SATW20_RS15545	972	790.47	164.296	-2.26642	4.81e-21	Down	1.87e-22	SATW20_RS15545//SATW20_RS15545	GO:0044424//intracellular part	GO:0043169//cation binding;GO:0003824//catalytic activity	NA	K02352//lactonase [EC:3.1.1.-]	gi|486293453|ref|WP_001573648.1|//lactonase drp35 [Staphylococcus aureus]
SATW20_RS04310	972	1554.83	696.781	-1.15798	0.0176092	Down	0.00650959	SATW20_RS04310//SATW20_RS04310	NA	GO:0046872//metal ion binding;GO:0016728//oxidoreductase activity, acting on CH or CH2 groups, disulfide as acceptor	GO:0009132//nucleoside diphosphate metabolic process	K00526//ribonucleoside-diphosphate reductase beta chain [EC:1.17.4.1]	gi|997465606|emb|CXW69336.1|//ribonucleoside-diphosphate reductase subunit beta [Staphylococcus aureus]
SATW20_RS10265	1038	131.116	94.511	-0.472293	0.152817	*	0.0816498	SATW20_RS10265//SATW20_RS10265	GO:0044464//cell part	GO:0016799//hydrolase activity, hydrolyzing N-glycosyl compounds;GO:0051536//iron-sulfur cluster binding;GO:0004518//nuclease activity;GO:0003676//nucleic acid binding	GO:0006281//DNA repair	K03575//A/G-specific adenine glycosylase [EC:3.2.2.-]	gi|446206897|ref|WP_000284752.1|//A/G-specific adenine glycosylase [Staphylococcus aureus]
SATW20_RS16020	189	21.5404	12.1365	-0.827695	0.179383	*	0.1001	SATW20_RS16020//SATW20_RS16020	NA	NA	NA	NA	gi|402938788|gb|EJX57766.1|//hypothetical protein HMPREF1379_00343, partial [Enterococcus faecium R497]
SATW20_RS09135	3198	1049.62	1938.08	0.884758	4.09e-06	*	7.27e-07	SATW20_RS09135//SATW20_RS09135	GO:0044424//intracellular part	GO:0034061//DNA polymerase activity;GO:0004527//exonuclease activity;GO:0003676//nucleic acid binding	GO:0006259//DNA metabolic process	K02337//DNA polymerase III subunit alpha [EC:2.7.7.7]	gi|446149056|ref|WP_000226911.1|//DNA polymerase III subunit alpha [Staphylococcus aureus]
SATW20_RS06075	1059	104.761	124.144	0.244911	0.693479	*	0.571599	SATW20_RS06075//SATW20_RS06075	GO:0044424//intracellular part	GO:0003723//RNA binding;GO:0046872//metal ion binding;GO:0032559//adenyl ribonucleotide binding;GO:0004812//aminoacyl-tRNA ligase activity	GO:0006418//tRNA aminoacylation for protein translation	K01889//phenylalanyl-tRNA synthetase alpha chain [EC:6.1.1.20]	gi|445925704|ref|WP_000003559.1|//phenylalanine--tRNA ligase subunit alpha [Staphylococcus aureus]
SATW20_RS02690	261	21.5107	18.654	-0.205574	0.777185	*	0.680361	SATW20_RS02690//SATW20_RS02690	NA	NA	NA	NA	gi|487711344|ref|WP_001795576.1|//membrane protein [Staphylococcus aureus]
SATW20_RS03205	1056	147.532	424.588	1.52504	8.25e-08	Up	1.14e-08	SATW20_RS03205//SATW20_RS03205	NA	NA	NA	K06865//ATPase	gi|487718733|ref|WP_001802965.1|//membrane protein [Staphylococcus aureus]
SATW20_RS15605	1881	40.7727	62.1449	0.608033	0.169682	*	0.0931774	SATW20_RS15605//SATW20_RS15605	GO:0031224//intrinsic component of membrane	NA	NA	K11632//bacitracin transport system permease protein	gi|446065819|ref|WP_000143674.1|//bacitracin ABC transporter permease [Staphylococcus aureus]
SATW20_RS14385	2733	308.012	402.127	0.384665	0.301824	*	0.18801	SATW20_RS14385//SATW20_RS14385	NA	NA	NA	K14195//surface protein G	gi|554679205|ref|WP_023180207.1|//Virulence-associated cell-wall-anchored protein SasG (LPXTG motif) [Staphylococcus aureus]
SATW20_RS00045	1287	1071.65	367.895	-1.54247	1.88e-05	Down	3.71e-06	SATW20_RS00045//SATW20_RS00045	GO:0044424//intracellular part	GO:0032559//adenyl ribonucleotide binding;GO:0004812//aminoacyl-tRNA ligase activity	GO:0006418//tRNA aminoacylation for protein translation;GO:0009070//serine family amino acid biosynthetic process	K01875//seryl-tRNA synthetase [EC:6.1.1.11]	gi|446807081|ref|WP_000884337.1|//serine--tRNA ligase [Staphylococcus aureus]
SATW20_RS10420	555	154.4	195.585	0.341122	0.388862	*	0.261131	SATW20_RS10420//SATW20_RS10420	GO:0044464//cell part	GO:0034061//DNA polymerase activity;GO:0005488//binding;GO:0004518//nuclease activity	NA	K02342//DNA polymerase III subunit epsilon [EC:2.7.7.7]	gi|446536393|ref|WP_000613739.1|//DNA polymerase III subunit epsilon [Staphylococcus aureus]
SATW20_RS01370	1740	249.087	350.478	0.492674	0.0635089	*	0.0285401	SATW20_RS01370//SATW20_RS01370	GO:0031224//intrinsic component of membrane	GO:0032559//adenyl ribonucleotide binding;GO:0004871//signal transducer activity;GO:0004673//protein histidine kinase activity	GO:0007165//signal transduction;GO:0045229//external encapsulating structure organization;GO:0006796//phosphate-containing compound metabolic process	K07704//two-component system, LytT family, sensor histidine kinase LytS [EC:2.7.13.3]	gi|446873026|ref|WP_000950282.1|//sensor protein LytS [Staphylococcus aureus]
SATW20_RS03245	183	80.3233	63.0323	-0.349727	0.468968	*	0.332642	SATW20_RS03245//SATW20_RS03245	GO:0031224//intrinsic component of membrane	GO:0008320//protein transmembrane transporter activity	GO:0006886//intracellular protein transport	K03073//preprotein translocase subunit SecE	gi|985353710|gb|KXA36106.1|//preprotein translocase, SecE subunit [Staphylococcus aureus]
SATW20_RS05895	420	538.356	578.009	0.10253	0.775158	*	0.678299	SATW20_RS05895//SATW20_RS05895	NA	NA	NA	NA	gi|447003204|ref|WP_001080460.1|//membrane protein [Staphylococcus aureus]
SATW20_RS05180	3477	651.12	1867.61	1.5202	3.32e-14	Up	2.37e-15	SATW20_RS05180//SATW20_RS05180	NA	GO:0043566//structure-specific DNA binding;GO:0043169//cation binding;GO:0004527//exonuclease activity;GO:0032559//adenyl ribonucleotide binding;GO:0003678//DNA helicase activity;GO:0051536//iron-sulfur cluster binding	GO:0000725//recombinational repair	K16899//ATP-dependent helicase/nuclease subunit B [EC:3.1.-.- 3.6.4.12]	gi|446094487|ref|WP_000172342.1|//ATP-dependent helicase/deoxyribonuclease subunit B [Staphylococcus aureus]
SATW20_RS03490	453	120.002	89.774	-0.418684	0.224472	*	0.131504	SATW20_RS03490//SATW20_RS03490	NA	NA	NA	NA	gi|446420717|ref|WP_000498572.1|//MULTISPECIES: membrane protein [Bacteria]
SATW20_RS04905	1308	4030.66	3796.36	-0.0863997	0.753751	*	0.647829	SATW20_RS04905//SATW20_RS04905	NA	NA	GO:0031163//metallo-sulfur cluster assembly	K09015//Fe-S cluster assembly protein SufD	gi|446127717|ref|WP_000205572.1|//MULTISPECIES: Fe-S cluster assembly protein SufD [Bacteria]
SATW20_RS14100	2079	316.271	334.317	0.0800555	0.788915	*	0.695018	SATW20_RS14100//SATW20_RS14100	GO:0031224//intrinsic component of membrane	GO:0015078//hydrogen ion transmembrane transporter activity	GO:0006811//ion transport	K03316//monovalent cation:H+ antiporter, CPA1 family	gi|447108721|ref|WP_001185977.1|//sodium:proton antiporter [Staphylococcus aureus]
SATW20_RS13095	864	190.566	202.251	0.0858561	0.867023	*	0.801704	SATW20_RS13095//SATW20_RS13095	GO:0031224//intrinsic component of membrane	GO:0022891//substrate-specific transmembrane transporter activity	GO:0008643//carbohydrate transport	K05340//glucose uptake protein	gi|581690663|gb|EVQ95799.1|//glucose uptake protein, partial [Staphylococcus aureus M1422]
SATW20_RS13100	132	0.126548	0.10458	-0.275084	0.762628	*	0.662408	SATW20_RS13100//SATW20_RS13100	NA	NA	NA	NA	gi|487704889|ref|WP_001789121.1|//hypothetical protein [Staphylococcus aureus]
SATW20_RS01065	1593	112.666	148.808	0.401394	0.204883	*	0.117521	SATW20_RS01065//SATW20_RS01065	NA	GO:0032559//adenyl ribonucleotide binding;GO:0017111//nucleoside-triphosphatase activity	GO:0006810//transport;GO:0009207//purine ribonucleoside triphosphate catabolic process	K02031//peptide/nickel transport system ATP-binding protein;K02032//peptide/nickel transport system ATP-binding protein	gi|445989510|ref|WP_000067365.1|//ABC transporter ATP-binding protein [Staphylococcus aureus]
SATW20_RS06120	1782	431.642	920	1.0918	1.79e-09	Up	1.96e-10	SATW20_RS06120//SATW20_RS06120	GO:0044424//intracellular part;GO:0043234//protein complex	GO:0004520//endodeoxyribonuclease activity;GO:0003676//nucleic acid binding	GO:0006281//DNA repair;GO:0031668//cellular response to extracellular stimulus	K03703//excinuclease ABC subunit C	gi|446312674|ref|WP_000390529.1|//MULTISPECIES: excinuclease ABC subunit C [Bacteria]
SATW20_RS16495	248	6.0864	3.47488	-0.808626	0.429675	*	0.296018	SATW20_RS16495//SATW20_RS16495	NA	NA	NA	NA	gi|323439194|gb|EGA96921.1|//hypothetical protein SAO11_1948 [Staphylococcus aureus O11]
SATW20_RS08915	2631	1075.31	1803.98	0.746427	0.00383468	*	0.0011787	SATW20_RS08915//SATW20_RS08915	GO:0044424//intracellular part	GO:0032559//adenyl ribonucleotide binding;GO:0004812//aminoacyl-tRNA ligase activity	GO:0006418//tRNA aminoacylation for protein translation	K01873//valyl-tRNA synthetase [EC:6.1.1.9]	gi|446347498|ref|WP_000425353.1|//valine--tRNA ligase [Staphylococcus aureus]
SATW20_RS00500	1701	33.6907	130.426	1.95281	1.84e-07	Up	2.68e-08	SATW20_RS00500//SATW20_RS00500	NA	GO:0032559//adenyl ribonucleotide binding;GO:0017111//nucleoside-triphosphatase activity	GO:0009207//purine ribonucleoside triphosphate catabolic process	K07452//5-methylcytosine-specific restriction enzyme B [EC:3.1.21.-]	gi|257280022|gb|EEV10609.1|//ATPase [Staphylococcus aureus subsp. aureus 68-397]
SATW20_RS04095	618	78.627	91.205	0.214088	0.627684	*	0.491767	SATW20_RS04095//SATW20_RS04095	NA	NA	NA	NA	gi|329313415|gb|AEB87828.1|//Integral membrane protein [Staphylococcus aureus subsp. aureus T0131]
SATW20_RS08210	390	590.557	423.625	-0.479289	0.100065	*	0.0495287	SATW20_RS08210//SATW20_RS08210	NA	GO:0003676//nucleic acid binding	GO:0006351//transcription, DNA-templated	K03625//N utilization substance protein B	gi|446009530|ref|WP_000087385.1|//MULTISPECIES: N utilization substance protein B homolog [Bacteria]
SATW20_RS00130	480	411.575	185.439	-1.15021	0.000149328	Down	3.42e-05	SATW20_RS00130//SATW20_RS00130	GO:0044424//intracellular part	GO:0070037//rRNA (pseudouridine) methyltransferase activity	GO:0000154//rRNA modification	K00783//23S rRNA (pseudouridine1915-N3)-methyltransferase [EC:2.1.1.177]	gi|390136680|pdb|4FAK|A//Chain A, Crystal Structure Of Orfx In Complex With S-adenosylmethionine
SATW20_RS10965	750	18.2561	50.726	1.47435	0.000420331	Up	0.000104576	SATW20_RS10965//SATW20_RS10965	NA	GO:0003676//nucleic acid binding	NA	K07741//anti-repressor protein	gi|447071397|ref|WP_001148653.1|//MULTISPECIES: antirepressor [Staphylococcus]
SATW20_RS07180	1518	5270.82	15744.7	1.57877	4.04e-05	Up	8.47e-06	SATW20_RS07180//SATW20_RS07180	NA	GO:0004601//peroxidase activity;GO:0005506//iron ion binding	GO:0042743//hydrogen peroxide metabolic process;GO:0006950//response to stress	K03781//catalase [EC:1.11.1.6]	gi|13701132|dbj|BAB42427.1|//Catalase [Staphylococcus aureus subsp. aureus N315]
SATW20_RS01145	759	45.9489	65.0092	0.500614	0.221014	*	0.129171	SATW20_RS01145//SATW20_RS01145	GO:0044424//intracellular part	GO:0003677//DNA binding;GO:0004871//signal transducer activity;GO:0001071//nucleic acid binding transcription factor activity	GO:0007165//signal transduction;GO:0006351//transcription, DNA-templated	K07720//two-component system, response regulator YesN	gi|446399662|ref|WP_000477517.1|//DNA-binding response regulator [Staphylococcus aureus]
SATW20_RS08750	1263	205.266	629.313	1.61628	5.45e-05	Up	1.18e-05	SATW20_RS08750//SATW20_RS08750	GO:0044424//intracellular part	GO:0032559//adenyl ribonucleotide binding;GO:0004812//aminoacyl-tRNA ligase activity	GO:0006418//tRNA aminoacylation for protein translation	K01892//histidyl-tRNA synthetase [EC:6.1.1.21]	gi|727723345|ref|WP_033845291.1|//histidine--tRNA ligase [Staphylococcus aureus]
SATW20_RS09070	1662	1012.83	3712.32	1.87393	1e-07	Up	1.41e-08	SATW20_RS09070//SATW20_RS09070	GO:0031224//intrinsic component of membrane	GO:0060089//molecular transducer activity;GO:0032559//adenyl ribonucleotide binding;GO:0004673//protein histidine kinase activity	GO:0007165//signal transduction;GO:0006468//protein phosphorylation	K07636//two-component system, OmpR family, phosphate regulon sensor histidine kinase PhoR [EC:2.7.13.3]	gi|499762907|ref|WP_011443641.1|//histidine kinase [Staphylococcus aureus]
SATW20_RS06555	2061	373.56	1094.61	1.551	8.42e-13	Up	6.81e-14	SATW20_RS06555//SATW20_RS06555	NA	GO:0032559//adenyl ribonucleotide binding;GO:0003678//DNA helicase activity;GO:0042623//ATPase activity, coupled;GO:0003676//nucleic acid binding	GO:0033554//cellular response to stress;GO:0006259//DNA metabolic process	K03655//ATP-dependent DNA helicase RecG [EC:3.6.4.12]	gi|928790044|ref|WP_053868256.1|//ATP-dependent DNA helicase RecG [Staphylococcus aureus]
SATW20_RS12475	1092	1424.22	2396.55	0.750791	0.017159	*	0.00631135	SATW20_RS12475//SATW20_RS12475	NA	NA	NA	NA	gi|991035698|emb|CXF18643.1|//Lytic regulatory protein [Staphylococcus aureus]
SATW20_RS01380	444	2427.91	635.622	-1.93347	1.9e-05	Down	3.77e-06	SATW20_RS01380//SATW20_RS01380	GO:0031224//intrinsic component of membrane	GO:0003824//catalytic activity	GO:0008219//cell death	K05338//holin-like protein	gi|909705582|ref|WP_049948783.1|//murein hydrolase transporter LrgA [Staphylococcus aureus]
SATW20_RS05920	1848	981.097	761.714	-0.365145	0.4364	*	0.302098	SATW20_RS05920//SATW20_RS05920	GO:0044464//cell part	GO:0008135//translation factor activity, RNA binding;GO:0032561//guanyl ribonucleotide binding;GO:0017111//nucleoside-triphosphatase activity	GO:0006412//translation;GO:0009207//purine ribonucleoside triphosphate catabolic process	K06207//GTP-binding protein	gi|960870407|ref|WP_058343071.1|//GTP-binding protein TypA [Staphylococcus aureus]
SATW20_RS02400	1194	1445.84	1955.31	0.435486	0.254982	*	0.153726	SATW20_RS02400//SATW20_RS02400	NA	GO:0003676//nucleic acid binding	GO:0006259//DNA metabolic process	K14059//integrase	gi|446159942|ref|WP_000237797.1|//MULTISPECIES: integrase [Firmicutes]
SATW20_RS11115	570	432.205	395.782	-0.12701	0.812124	*	0.727205	SATW20_RS11115//SATW20_RS11115	GO:0031224//intrinsic component of membrane	GO:0016787//hydrolase activity	GO:0048874//homeostasis of number of cells in a free-living population	K07813//accessory gene regulator B	gi|802578707|emb|CFS63373.1|//accessory gene regulator protein B AGRB [Staphylococcus aureus]
SATW20_RS08710	1014	244.279	1112.29	2.18693	1.42e-20	Up	5.73e-22	SATW20_RS08710//SATW20_RS08710	NA	GO:0016712//oxidoreductase activity, acting on paired donors, with incorporation or reduction of molecular oxygen, reduced flavin or flavoprotein as one donor, and incorporation of one atom of oxygen	GO:0008152//metabolic process	K07496//putative transposase;K14733//limonene 1,2-monooxygenase [EC:1.14.13.107]	gi|57284691|gb|AAW36785.1|//bacterial luciferase family protein [Staphylococcus aureus subsp. aureus COL]
SATW20_RS14715	168	1.73428	1.49629	-0.212944	0.895233	*	0.842941	SATW20_RS14715//SATW20_RS14715	NA	NA	NA	NA	gi|257276343|gb|EEV07794.1|//conserved hypothetical protein [Staphylococcus aureus subsp. aureus 65-1322]
SATW20_RS00860	1080	16.9598	2607.91	7.26463	1.93e-112	Up	8.57e-115	SATW20_RS00860//SATW20_RS00860	NA	GO:0003824//catalytic activity	NA	NA	gi|447139681|ref|WP_001216937.1|//capsular polysaccharide biosynthesis protein [Staphylococcus aureus]
SATW20_RS06055	735	11.6914	6.3997	-0.869366	0.298462	*	0.185474	SATW20_RS06055//SATW20_RS06055	NA	NA	NA	K08600//sortase B [EC:3.4.22.70]	gi|447165173|ref|WP_001242429.1|//SrtB family sortase [Staphylococcus aureus]
SATW20_RS01705	1938	419.248	1761.26	2.07073	1.64e-14	Up	1.15e-15	SATW20_RS01705//SATW20_RS01705	GO:0044464//cell part	NA	GO:0006629//lipid metabolic process	K01046//triacylglycerol lipase [EC:3.1.1.3]	gi|446866586|ref|WP_000943842.1|//lipase 2 [Staphylococcus aureus]
SATW20_RS15235	456	201.31	123.834	-0.701008	0.0313992	*	0.0126086	SATW20_RS15235//SATW20_RS15235	GO:0044464//cell part	GO:0001071//nucleic acid binding transcription factor activity	GO:0006351//transcription, DNA-templated	K06075//MarR family transcriptional regulator, transcriptional regulator for hemolysin	gi|379991432|gb|EIA12912.1|//Transcriptional regulator, MarR family [Staphylococcus aureus subsp. aureus DR10]
SATW20_RS14540	993	913.026	7548.09	3.04738	2.75e-41	Up	5.11e-43	SATW20_RS14540//SATW20_RS14540	NA	GO:0004457//lactate dehydrogenase activity;GO:0016616//oxidoreductase activity, acting on the CH-OH group of donors, NAD or NADP as acceptor;GO:0000166//nucleotide binding	GO:0008152//metabolic process	K03778//D-lactate dehydrogenase [EC:1.1.1.28]	gi|87127437|gb|ABD21951.1|//D-lactate dehydrogenase [Staphylococcus aureus subsp. aureus USA300_FPR3757]
SATW20_RS05650	291	583.445	398.652	-0.549465	0.298475	*	0.185592	SATW20_RS05650//SATW20_RS05650	GO:0031224//intrinsic component of membrane	GO:0016679//oxidoreductase activity, acting on diphenols and related substances as donors;GO:0015002//heme-copper terminal oxidase activity	GO:0022904//respiratory electron transport chain	K02829//cytochrome aa3-600 menaquinol oxidase subunit IV [EC:1.10.3.12]	gi|446026400|ref|WP_000104255.1|//cytochrome aa3 quinol oxidase subunit IV [Staphylococcus aureus]
SATW20_RS13125	1266	717.096	818.245	0.190366	0.524696	*	0.388253	SATW20_RS13125//SATW20_RS13125	GO:0044424//intracellular part	GO:0016747//transferase activity, transferring acyl groups other than amino-acyl groups	GO:0065008//regulation of biological quality;GO:0042221//response to chemical;GO:0045229//external encapsulating structure organization;GO:0000270//peptidoglycan metabolic process	K11693//peptidoglycan pentaglycine glycine transferase (the first glycine) [EC:2.3.2.16]	gi|446336010|ref|WP_000413865.1|//lipid II:glycine glycyltransferase [Staphylococcus aureus]
SATW20_RS14030	168	0.162437	0.219556	0.434711	0.684752	*	0.560852	SATW20_RS14030//SATW20_RS14030	NA	NA	NA	NA	gi|487706344|ref|WP_001790576.1|//hypothetical protein [Staphylococcus aureus]
SATW20_RS06105	2349	907.809	3886.74	2.0981	7.29e-25	Up	2.35e-26	SATW20_RS06105//SATW20_RS06105	NA	GO:0032559//adenyl ribonucleotide binding;GO:0003690//double-stranded DNA binding	GO:0006281//DNA repair	K07456//DNA mismatch repair protein MutS2	gi|447172029|ref|WP_001249285.1|//MULTISPECIES: endonuclease MutS2 [Bacteria]
SATW20_RS14410	2823	236.083	86.0177	-1.45659	0.000976962	Down	0.000263711	SATW20_RS14410//SATW20_RS14410	NA	NA	NA	K13733//fibronectin-binding protein B	gi|294822312|gb|EFG38774.1|//fibronectin binding protein FnbB, partial [Staphylococcus aureus A9754]
SATW20_RS06200	186	89.4888	47.7186	-0.907156	0.0656215	*	0.029672	SATW20_RS06200//SATW20_RS06200	NA	NA	NA	NA	gi|446955558|ref|WP_001032814.1|//membrane protein [Staphylococcus aureus]
SATW20_RS08620	753	198.947	121.717	-0.708849	0.174914	*	0.0972178	SATW20_RS08620//SATW20_RS08620	NA	NA	GO:0044238//primary metabolic process	K07160	gi|88195414|ref|YP_500218.1|//LamB/YcsF family protein [Staphylococcus aureus subsp. aureus NCTC 8325]
SATW20_RS06140	801	406.902	997.119	1.29308	3.84e-08	Up	5e-09	SATW20_RS06140//SATW20_RS06140	NA	GO:0047661//amino-acid racemase activity	GO:0065008//regulation of biological quality;GO:0045229//external encapsulating structure organization;GO:0000270//peptidoglycan metabolic process	K01776//glutamate racemase [EC:5.1.1.3]	gi|446962403|ref|WP_001039659.1|//MULTISPECIES: glutamate racemase [Bacteria]
SATW20_RS02780	396	48.7658	28.0188	-0.799472	0.0668916	*	0.0303083	SATW20_RS02780//SATW20_RS02780	NA	GO:0003824//catalytic activity	NA	K00876//uridine kinase [EC:2.7.1.48];K03574//8-oxo-dGTP diphosphatase [EC:3.6.1.55]	gi|150373443|dbj|BAF66703.1|//MutT domain containing protein [Staphylococcus aureus subsp. aureus str. Newman]
SATW20_RS00595	1179	175.035	254.363	0.539242	0.180843	*	0.101251	SATW20_RS00595//SATW20_RS00595	NA	GO:0008238//exopeptidase activity;GO:0016811//hydrolase activity, acting on carbon-nitrogen (but not peptide) bonds, in linear amides	NA	K01451//hippurate hydrolase [EC:3.5.1.32];K01436//amidohydrolase [EC:3.5.1.-]	gi|752533761|ref|WP_041205279.1|//amidohydrolase [Staphylococcus aureus]
SATW20_RS16515	960	90.7768	576.141	2.66603	1.31e-09	Up	1.42e-10	SATW20_RS16515//SATW20_RS16515	NA	GO:0016861//intramolecular oxidoreductase activity, interconverting aldoses and ketoses	GO:0005990//lactose catabolic process	K01819//galactose-6-phosphate isomerase [EC:5.3.1.26]	gi|446607400|ref|WP_000684746.1|//MULTISPECIES: galactose-6-phosphate isomerase subunit LacB [Bacteria]
SATW20_RS07550	630	972.354	1119.07	0.202752	0.636328	*	0.501618	SATW20_RS07550//SATW20_RS07550	NA	GO:0003824//catalytic activity	NA	NA	gi|487704556|ref|WP_001788788.1|//5-bromo-4-chloroindolyl phosphate hydrolysis protein [Staphylococcus aureus]
SATW20_RS11110	135	0.190471	0.14671	-0.37661	0.71053	*	0.59909	SATW20_RS11110//SATW20_RS11110	GO:0031224//intrinsic component of membrane;GO:0033644//host cell membrane	NA	GO:0008219//cell death;GO:0001897//cytolysis by symbiont of host cells	K11039//delta-hemolysin	gi|486200507|ref|WP_001549197.1|//MULTISPECIES: delta-hemolysin [Bacteria]
SATW20_RS14015	1008	23.9816	38.6086	0.686992	0.270106	*	0.164447	SATW20_RS14015//SATW20_RS14015	NA	GO:0016783//sulfurtransferase activity;GO:0046914//transition metal ion binding;GO:0051536//iron-sulfur cluster binding	GO:0006768//biotin metabolic process	K01012//biotin synthase [EC:2.8.1.6]	gi|446969390|ref|WP_001046646.1|//biotin synthase [Staphylococcus aureus]
SATW20_RS11140	960	257.849	335.9	0.381505	0.181459	*	0.101717	SATW20_RS11140//SATW20_RS11140	NA	GO:0004396//hexokinase activity	GO:0006796//phosphate-containing compound metabolic process	K00847//fructokinase [EC:2.7.1.4]	gi|447176057|ref|WP_001253313.1|//fructokinase [Staphylococcus aureus]
SATW20_RS02415	423	3.46134	9.17993	1.40715	0.167468	*	0.0916511	SATW20_RS02415//SATW20_RS02415	NA	GO:0000996//core DNA-dependent RNA polymerase binding promoter specificity activity;GO:0001071//nucleic acid binding transcription factor activity;GO:0003676//nucleic acid binding	GO:0006351//transcription, DNA-templated	NA	gi|302750284|gb|ADL64461.1|//Sigma-70 Region 4 protein [Staphylococcus aureus subsp. aureus str. JKD6008]
SATW20_RS03220	1401	408.678	482.692	0.240139	0.547655	*	0.41175	SATW20_RS03220//SATW20_RS03220	GO:0044424//intracellular part	GO:0043169//cation binding;GO:0032559//adenyl ribonucleotide binding;GO:0004812//aminoacyl-tRNA ligase activity	GO:0006418//tRNA aminoacylation for protein translation	K01883//cysteinyl-tRNA synthetase [EC:6.1.1.16]	gi|446554621|ref|WP_000631967.1|//cysteine--tRNA ligase [Staphylococcus aureus]
SATW20_RS13200	495	779.025	457.841	-0.766823	0.0334046	*	0.0135377	SATW20_RS13200//SATW20_RS13200	NA	NA	GO:0009108//coenzyme biosynthetic process	K03637//cyclic pyranopterin monophosphate synthase [EC:4.6.1.17]	gi|446056673|ref|WP_000134528.1|//MULTISPECIES: cyclic pyranopterin monophosphate synthase accessory protein [Bacteria]
SATW20_RS00580	987	13.4218	18.5156	0.464159	0.58005	*	0.443479	SATW20_RS00580//SATW20_RS00580	NA	GO:0004620//phospholipase activity;GO:0016849//phosphorus-oxygen lyase activity;GO:0008081//phosphoric diester hydrolase activity	GO:0007165//signal transduction;GO:0044238//primary metabolic process	K01771//1-phosphatidylinositol phosphodiesterase [EC:4.6.1.13]	gi|446633203|ref|WP_000710549.1|//1-phosphatidylinositol phosphodiesterase [Staphylococcus aureus]
SATW20_RS01530	396	6.70559	35.3383	2.3978	0.00423975	Up	0.00131893	SATW20_RS01530//SATW20_RS01530	NA	NA	NA	NA	gi|997296746|emb|CXV13506.1|//Uncharacterised protein [Staphylococcus aureus]
SATW20_RS02655	1509	104.495	98.2824	-0.0884264	0.864889	*	0.796523	SATW20_RS02655//SATW20_RS02655	GO:0044464//cell part	NA	NA	NA	gi|991152161|emb|CXE97108.1|//gram-positive signal peptide%2C ysirk family protein [Staphylococcus aureus]
SATW20_RS13530	654	155.082	139.399	-0.153812	0.70071	*	0.583535	SATW20_RS13530//SATW20_RS13530	NA	GO:0046914//transition metal ion binding;GO:0048037//cofactor binding	NA	K12562	gi|446546106|ref|WP_000623452.1|//molybdenum cofactor biosysynthesis protein [Staphylococcus aureus]
SATW20_RS13355	258	0.964128	3.3627	1.80232	0.15861	*	0.085568	SATW20_RS13355//SATW20_RS13355	NA	NA	NA	NA	gi|487713263|ref|WP_001797495.1|//hypothetical protein [Staphylococcus aureus]
SATW20_RS07825	687	674.583	523.453	-0.365936	0.273308	*	0.166599	SATW20_RS07825//SATW20_RS07825	NA	NA	NA	K02086//DNA replication protein	gi|446284357|ref|WP_000362212.1|//chromosome replication protein DnaD [Staphylococcus aureus]
SATW20_RS14435	681	92.2406	141.252	0.614797	0.0471608	*	0.0200927	SATW20_RS14435//SATW20_RS14435	GO:0044464//cell part	GO:0001071//nucleic acid binding transcription factor activity;GO:0003676//nucleic acid binding	GO:0006351//transcription, DNA-templated	K11476//GntR family transcriptional regulator, gluconate operon transcriptional repressor	gi|446912877|ref|WP_000990133.1|//MULTISPECIES: GntR family transcriptional regulator [Bacteria]
SATW20_RS07150	1062	620.766	61.3391	-3.33917	2.84e-20	Down	1.17e-21	SATW20_RS07150//SATW20_RS07150	NA	GO:0016838//carbon-oxygen lyase activity, acting on phosphates;GO:0048037//cofactor binding	GO:0006566//threonine metabolic process	K01733//threonine synthase [EC:4.2.3.1]	gi|447178204|ref|WP_001255460.1|//threonine synthase [Staphylococcus aureus]
SATW20_RS09760	717	0.162437	0.219556	0.434711	0.684752	*	0.560852	SATW20_RS09760//SATW20_RS09760	NA	GO:0004175//endopeptidase activity	GO:0019538//protein metabolic process	K01318//glutamyl endopeptidase [EC:3.4.21.19]	gi|446961503|ref|WP_001038759.1|//serine protease SplE [Staphylococcus aureus]
SATW20_RS03200	1365	480.547	992.404	1.04625	1.41e-06	Up	2.33e-07	SATW20_RS03200//SATW20_RS03200	NA	GO:0004175//endopeptidase activity;GO:0016741//transferase activity, transferring one-carbon groups;GO:0003677//DNA binding;GO:0043169//cation binding;GO:0032559//adenyl ribonucleotide binding;GO:0042623//ATPase activity, coupled	GO:0033554//cellular response to stress;GO:0019538//protein metabolic process;GO:0006730//one-carbon metabolic process;GO:0006259//DNA metabolic process	K04485//DNA repair protein RadA/Sms	gi|447007964|ref|WP_001085220.1|//DNA repair protein RadA [Staphylococcus aureus]
SATW20_RS01570	501	12.7101	32.3968	1.34987	0.0681342	*	0.0309976	SATW20_RS01570//SATW20_RS01570	NA	NA	NA	NA	gi|921293127|ref|WP_053228978.1|//QueA protein [Staphylococcus aureus]
SATW20_RS13590	420	308.146	508.272	0.721987	0.0685104	*	0.031245	SATW20_RS13590//SATW20_RS13590	NA	NA	NA	NA	gi|473007848|gb|EMS37125.1|//Uncharacterized protein H059_82960 [Staphylococcus aureus KLT6]
SATW20_RS01535	1671	254.216	219.323	-0.212997	0.501649	*	0.36403	SATW20_RS01535//SATW20_RS01535	NA	NA	NA	NA	gi|446462989|ref|WP_000540843.1|//transposase [Staphylococcus aureus]
SATW20_RS14925	1848	91.4448	142.041	0.635332	0.0551097	*	0.0240709	SATW20_RS14925//SATW20_RS14925	NA	NA	NA	K03165;K12472//epidermal growth factor receptor substrate 15	gi|446603808|ref|WP_000681154.1|//membrane protein [Staphylococcus aureus]
SATW20_RS15880	228	1.35172	2.6317	0.961199	0.482561	*	0.346879	SATW20_RS15880//SATW20_RS15880	NA	NA	NA	NA	gi|473009634|gb|EMS38799.1|//hypothetical protein H059_67565 [Staphylococcus aureus KLT6]
SATW20_RS06305	1614	733.341	1574.45	1.1023	1.58e-05	Up	3.08e-06	SATW20_RS06305//SATW20_RS06305	NA	NA	NA	NA	gi|686316616|ref|WP_031873572.1|//bacillithiol biosynthesis cysteine-adding enzyme BshC [Staphylococcus aureus]
SATW20_RS12800	609	11.5078	11.7233	0.0267696	0.975976	*	0.963908	SATW20_RS12800//SATW20_RS12800	NA	NA	NA	NA	gi|925739846|emb|CUC69074.1|//Uncharacterised protein [Staphylococcus aureus]
SATW20_RS03845	834	823.592	227.068	-1.85881	7.33e-20	Down	3.13e-21	SATW20_RS03845//SATW20_RS03845	NA	NA	NA	NA	gi|990734435|emb|CXE61122.1|//membrane spanning protein [Staphylococcus aureus]
SATW20_RS10605	525	91.6339	107.039	0.224187	0.566881	*	0.430468	SATW20_RS10605//SATW20_RS10605	NA	NA	NA	NA	gi|446889032|ref|WP_000966288.1|//membrane protein [Staphylococcus aureus]
SATW20_RS06945	915	109.608	97.0069	-0.176194	0.733671	*	0.626286	SATW20_RS06945//SATW20_RS06945	NA	NA	NA	K01048//lysophospholipase [EC:3.1.1.5]	gi|446059095|ref|WP_000136950.1|//lysophospholipase [Staphylococcus aureus]
SATW20_RS01340	1170	225.453	242.763	0.106719	0.768018	*	0.670343	SATW20_RS01340//SATW20_RS01340	GO:0044464//cell part	GO:0016780//phosphotransferase activity, for other substituted phosphate groups	NA	K09809//CDP-glycerol glycerophosphotransferase [EC:2.7.8.12]	gi|446520918|ref|WP_000598264.1|//CDP-glycerol--glycerophosphate glycerophosphotransferase [Staphylococcus aureus]
SATW20_RS14730	192	2043.61	1002.43	-1.02761	0.043986	Down	0.018511	SATW20_RS14730//SATW20_RS14730	NA	NA	NA	NA	gi|991154110|emb|CXE40158.1|//exported protein [Staphylococcus aureus]
SATW20_RS00855	1125	18.0681	2838.94	7.29576	2.26e-149	Up	3.35e-152	SATW20_RS00855//SATW20_RS00855	NA	GO:0016857//racemase and epimerase activity, acting on carbohydrates and derivatives	GO:0006044//N-acetylglucosamine metabolic process;GO:0008610//lipid biosynthetic process	K01791//UDP-N-acetylglucosamine 2-epimerase (non-hydrolysing) [EC:5.1.3.14]	gi|446335312|ref|WP_000413167.1|//UDP-N-acetyl glucosamine 2-epimerase [Staphylococcus aureus]
SATW20_RS12180	642	5.79861	9.72319	0.745723	0.449632	*	0.314092	SATW20_RS12180//SATW20_RS12180	NA	GO:0016765//transferase activity, transferring alkyl or aryl (other than methyl) groups;GO:0046872//metal ion binding	GO:0006772//thiamine metabolic process	K00788//thiamine-phosphate pyrophosphorylase [EC:2.5.1.3]	gi|473008112|gb|EMS37376.1|//Thiamine-phosphate synthase [Staphylococcus aureus KLT6]
SATW20_RS14690	171	1.1172	3.57614	1.67851	0.180843	*	0.101206	SATW20_RS14690//SATW20_RS14690	NA	NA	NA	NA	gi|700317961|gb|AIU86466.1|//virus attachment p12 family protein [Staphylococcus aureus subsp. aureus]
SATW20_RS14310	420	21.2057	19.9114	-0.090856	0.889961	*	0.835184	SATW20_RS14310//SATW20_RS14310	NA	NA	NA	NA	gi|896975583|emb|CPC28389.1|//membrane protein [Staphylococcus aureus]
SATW20_RS10635	381	102.161	93.321	-0.130577	0.736362	*	0.629334	SATW20_RS10635//SATW20_RS10635	GO:0044464//cell part	GO:0001071//nucleic acid binding transcription factor activity;GO:0003676//nucleic acid binding	GO:0006351//transcription, DNA-templated	K07979//GntR family transcriptional regulator	gi|150374882|dbj|BAF68142.1|//GntR family regulatory protein [Staphylococcus aureus subsp. aureus str. Newman]
SATW20_RS14635	396	3.97595	41.3987	3.38021	8.86e-08	Up	1.23e-08	SATW20_RS14635//SATW20_RS14635	GO:0031224//intrinsic component of membrane	GO:0003824//catalytic activity	GO:0008219//cell death	K06518//holin-like protein	gi|995359158|emb|CXZ85567.1|//Holin-like protein CidA [Staphylococcus aureus]
SATW20_RS07655	234	936.566	630.117	-0.571761	0.0139974	*	0.00497202	SATW20_RS07655//SATW20_RS07655	NA	NA	NA	NA	gi|375370789|gb|EHS74587.1|//PF06855 family protein [Staphylococcus aureus subsp. aureus IS-189]
SATW20_01450	542	5249.8	194.344	-4.75558	3.47e-120	Down	1.16e-122	SATW20_RS00745	GO:0030312//external encapsulating structure	NA	NA	NA	gi|257273291|gb|EEV05393.1|//LPXTG family cell wall anchor protein [Staphylococcus aureus subsp. aureus 55/2053]
SATW20_RS04715	540	1314.1	432.232	-1.6042	1.4e-08	Down	1.7e-09	SATW20_RS04715//SATW20_RS04715	NA	GO:0003824//catalytic activity	NA	NA	gi|446345054|ref|WP_000422909.1|//nitroreductase [Staphylococcus aureus]
SATW20_RS09435	6561	272.806	355.878	0.383506	0.373112	*	0.246805	SATW20_RS09435//SATW20_RS09435	GO:0030312//external encapsulating structure	NA	NA	K12472//epidermal growth factor receptor substrate 15	gi|446973296|ref|WP_001050552.1|//peptidase [Staphylococcus aureus]
SATW20_RS05535	1482	190.91	41.3192	-2.20801	4.84e-08	Down	6.43e-09	SATW20_RS05535//SATW20_RS05535	NA	GO:0035251//UDP-glucosyltransferase activity	GO:0008152//metabolic process	K00689//dextransucrase [EC:2.4.1.5];K00712//poly(glycerol-phosphate) alpha-glucosyltransferase [EC:2.4.1.52]	gi|446641838|ref|WP_000719184.1|//glycosyl transferase family 1 [Staphylococcus aureus]
SATW20_RS04825	1458	22.326	43.6005	0.965622	0.190905	*	0.107875	SATW20_RS04825//SATW20_RS04825	NA	NA	NA	K06919//putative DNA primase/helicase	gi|269940401|emb|CBI48778.1|//pathogenicity island protein [Staphylococcus aureus subsp. aureus TW20]
SATW20_RS16125	267	17.3469	15.5194	-0.160604	0.876508	*	0.814109	SATW20_RS16125//SATW20_RS16125	NA	NA	NA	NA	gi|282591487|gb|EFB96559.1|//ribonucleoside-diphosphate reductase 2, NrdH-redoxin [Staphylococcus aureus A10102]
SATW20_RS13610	648	49.2787	63.5788	0.367582	0.527504	*	0.390983	SATW20_RS13610//SATW20_RS13610	GO:0044464//cell part	GO:0022892//substrate-specific transporter activity	GO:0015031//protein transport	K03543//membrane fusion protein, multidrug efflux system	gi|446660901|ref|WP_000738247.1|//multidrug efflux protein [Staphylococcus aureus]
SATW20_RS10920	1944	30.2838	74.5608	1.29987	0.00357968	Up	0.00108818	SATW20_RS10920//SATW20_RS10920	GO:0043232//intracellular non-membrane-bounded organelle	GO:0032559//adenyl ribonucleotide binding;GO:0003676//nucleic acid binding	GO:0051276//chromosome organization	K12472//epidermal growth factor receptor substrate 15	gi|930433696|ref|WP_054194526.1|//ATPase [Staphylococcus aureus]
SATW20_RS02320	582	103.463	88.731	-0.22161	0.573611	*	0.437705	SATW20_RS02320//SATW20_RS02320	NA	GO:0016868//intramolecular transferase activity, phosphotransferases	NA	K01834//2,3-bisphosphoglycerate-dependent phosphoglycerate mutase [EC:5.4.2.11]	gi|446080519|ref|WP_000158374.1|//MULTISPECIES: phosphoglycerate mutase [Bacteria]
SATW20_RS00900	1146	127.237	910.573	2.83926	1.16e-34	Up	2.48e-36	SATW20_RS00900//SATW20_RS00900	NA	GO:0016857//racemase and epimerase activity, acting on carbohydrates and derivatives	GO:0006044//N-acetylglucosamine metabolic process;GO:0008610//lipid biosynthetic process	K01791//UDP-N-acetylglucosamine 2-epimerase (non-hydrolysing) [EC:5.1.3.14]	gi|49240536|emb|CAG39193.1|//capsular polysaccharide synthesis enzyme [Staphylococcus aureus subsp. aureus MRSA252]
SATW20_RS05335	720	1761.43	3297.86	0.904784	1.25e-07	*	1.76e-08	SATW20_RS05335//SATW20_RS05335	NA	GO:0005515//protein binding	NA	K16511//adapter protein MecA 1/2	gi|447140474|ref|WP_001217730.1|//adaptor protein MecA [Staphylococcus aureus]
SATW20_RS15135	162	0.284723	0.479262	0.751258	0.541595	*	0.405209	SATW20_RS15135//SATW20_RS15135	NA	NA	NA	NA	gi|487707060|ref|WP_001791292.1|//hypothetical protein [Staphylococcus aureus]
SATW20_RS01440	999	523.961	832.096	0.667291	0.0280284	*	0.0110264	SATW20_RS01440//SATW20_RS01440	GO:0044464//cell part	GO:0001071//nucleic acid binding transcription factor activity;GO:0003676//nucleic acid binding	GO:0006351//transcription, DNA-templated	K02529//LacI family transcriptional regulator	gi|446680538|ref|WP_000757884.1|//MULTISPECIES: LacI family transcriptional regulator [Bacteria]
SATW20_RS07035	249	2.33184	1.59172	-0.55088	0.69449	*	0.572979	SATW20_RS07035//SATW20_RS07035	NA	NA	NA	NA	gi|800082374|emb|CEZ61026.1|//Uncharacterised protein [Staphylococcus aureus]
SATW20_RS04530	630	1505.44	2587.77	0.781518	0.0714425	*	0.0327942	SATW20_RS04530//SATW20_RS04530	NA	NA	NA	NA	gi|997965910|emb|CYD43402.1|//exported protein [Staphylococcus aureus]
SATW20_RS10050	729	748.015	64.8205	-3.52855	3.52e-21	Down	1.32e-22	glnQ	NA	GO:0032559//adenyl ribonucleotide binding;GO:0017111//nucleoside-triphosphatase activity	GO:0009207//purine ribonucleoside triphosphate catabolic process	K02028//polar amino acid transport system ATP-binding protein [EC:3.6.3.21]	gi|447066799|ref|WP_001144055.1|//amino acid ABC transporter ATP-binding protein [Staphylococcus aureus]
SATW20_RS02245	204	68.4685	90.6444	0.404779	0.33664	*	0.215814	SATW20_RS02245//SATW20_RS02245	NA	NA	NA	K06942//ribosome-binding ATPase	gi|371981356|gb|EHO98538.1|//PF06107 family protein [Staphylococcus aureus subsp. aureus 21333]
SATW20_RS15530	555	3.75402	8.66552	1.20685	0.303497	*	0.189615	SATW20_RS15530//SATW20_RS15530	GO:0031224//intrinsic component of membrane	NA	NA	K16924//energy-coupling factor transport system substrate-specific component	gi|996556330|emb|CXM55745.1|//UPF0397 protein HMPREF0776_0754 [Staphylococcus aureus]
SATW20_RS10815	345	3.6572	11.7531	1.68423	0.0305452	Up	0.0122317	SATW20_RS10815//SATW20_RS10815	NA	NA	NA	NA	gi|995376226|emb|CXT63669.1|//phage protein [Staphylococcus aureus]
SATW20_RS01345	717	389.394	416.582	0.0973695	0.713149	*	0.602091	SATW20_RS01345//SATW20_RS01345	NA	GO:0070567//cytidylyltransferase activity	GO:0006721//terpenoid metabolic process	K21030//D-ribitol-5-phosphate cytidylyltransferase [EC:2.7.7.40]	gi|446795230|ref|WP_000872486.1|//MULTISPECIES: 2-C-methyl-D-erythritol 4-phosphate cytidylyltransferase [Bacteria]
SATW20_RS12155	1485	652.153	374.996	-0.798336	0.00451614	*	0.00141663	SATW20_RS12155//SATW20_RS12155	GO:0031224//intrinsic component of membrane	GO:0016772//transferase activity, transferring phosphorus-containing groups	GO:0006644//phospholipid metabolic process	K06131//cardiolipin synthase A/B [EC:2.7.8.-]	gi|87126355|gb|ABD20869.1|//cardiolipin synthetase [Staphylococcus aureus subsp. aureus USA300_FPR3757]
SATW20_RS03920	1041	151.994	208.625	0.456901	0.110617	*	0.0557324	SATW20_RS03920//SATW20_RS03920	GO:0031224//intrinsic component of membrane	GO:0060089//molecular transducer activity;GO:0032559//adenyl ribonucleotide binding;GO:0004673//protein histidine kinase activity	GO:0007165//signal transduction;GO:0042221//response to chemical;GO:0006468//protein phosphorylation;GO:0051704//multi-organism process	K19077//two-component system, OmpR family, sensor histidine kinase GraS [EC:2.7.13.3]	gi|446983996|ref|WP_001061252.1|//sensor histidine kinase [Staphylococcus aureus]
SATW20_RS13275	1716	21.6295	1390.96	6.00694	1.78e-94	Up	1.05e-96	SATW20_RS13275//SATW20_RS13275	GO:0044424//intracellular part	GO:0016811//hydrolase activity, acting on carbon-nitrogen (but not peptide) bonds, in linear amides;GO:0046914//transition metal ion binding	GO:0043603//cellular amide metabolic process	K01428//urease subunit alpha [EC:3.5.1.5]	gi|445930818|ref|WP_000008673.1|//MULTISPECIES: urease subunit alpha [Bacteria]
SATW20_RS07265	2706	10125.3	11386.9	0.1694	0.493624	*	0.356976	SATW20_RS07265//SATW20_RS07265	NA	GO:0043169//cation binding;GO:0016836//hydro-lyase activity;GO:0051536//iron-sulfur cluster binding	GO:0009060//aerobic respiration	K01681//aconitate hydratase [EC:4.2.1.3]	gi|916168707|ref|WP_050960778.1|//aconitate hydratase [Staphylococcus aureus]
SATW20_RS15240	762	204.737	271.229	0.405738	0.15924	*	0.0860264	SATW20_RS15240//SATW20_RS15240	NA	NA	NA	K03930//putative tributyrin esterase [EC:3.1.1.-]	gi|446245593|ref|WP_000323448.1|//tributyrin esterase [Staphylococcus aureus]
SATW20_RS14570	171	2.33782	1.03385	-1.17714	0.393431	*	0.265424	SATW20_RS14570//SATW20_RS14570	NA	NA	NA	NA	gi|930433688|ref|WP_054194518.1|//hypothetical protein [Staphylococcus aureus]
SATW20_RS03325	879	1466.26	11156.9	2.92773	1.43e-17	Up	7.71e-19	SATW20_RS03325//SATW20_RS03325	GO:0044424//intracellular part	GO:0003824//catalytic activity	NA	K05523//molecular chaperone Hsp31 and glyoxalase 3 [EC:4.2.1.130]	gi|445998549|ref|WP_000076404.1|//MULTISPECIES: Molecular chaperone Hsp31 and glyoxalase 3 [Bacteria]
SATW20_RS14210	267	146.399	50.964	-1.52235	3.12e-05	Down	6.41e-06	SATW20_RS14210//SATW20_RS14210	NA	GO:0004518//nuclease activity	GO:0016070//RNA metabolic process	NA	gi|445996193|ref|WP_000074048.1|//addiction module protein [Staphylococcus aureus]
SATW20_RS14845	1011	169.062	140.824	-0.263658	0.392073	*	0.263999	SATW20_RS14845//SATW20_RS14845	NA	GO:0016831//carboxy-lyase activity	NA	K07045//uncharacterized protein	gi|446759168|ref|WP_000836424.1|//amidohydrolase [Staphylococcus aureus]
SATW20_RS01260	954	7805.69	16476.6	1.07782	3.75e-05	Up	7.82e-06	SATW20_RS01260//SATW20_RS01260	GO:0044424//intracellular part	GO:0004457//lactate dehydrogenase activity	GO:0006007//glucose catabolic process;GO:0050896//response to stimulus	K00016//L-lactate dehydrogenase [EC:1.1.1.27]	gi|446954624|ref|WP_001031880.1|//MULTISPECIES: L-lactate dehydrogenase [Bacteria]
SATW20_RS03885	1068	351.863	336.05	-0.0663358	0.864889	*	0.79738	SATW20_RS03885//SATW20_RS03885	NA	NA	NA	K03310//alanine or glycine:cation symporter, AGCS family;K03311//branched-chain amino acid:cation transporter, LIVCS family	gi|446902878|ref|WP_000980134.1|//membrane protein [Staphylococcus aureus]
SATW20_RS02585	1059	22.3241	76.6441	1.77958	0.0026107	Up	0.000763753	SATW20_RS02585//SATW20_RS02585	NA	NA	GO:0051704//multi-organism process	K11042//superantigen-like protein	gi|87127509|gb|ABD22023.1|//exotoxin [Staphylococcus aureus subsp. aureus USA300_FPR3757]
SATW20_RS05460	1512	523.028	630.171	0.268855	0.461751	*	0.325982	SATW20_RS05460//SATW20_RS05460	NA	GO:0008252//nucleotidase activity	GO:0009117//nucleotide metabolic process	K01119//2',3'-cyclic-nucleotide 2'-phosphodiesterase / 3'-nucleotidase [EC:3.1.4.16 3.1.3.6]	gi|150373906|dbj|BAF67166.1|//5' nucleotidase family protein [Staphylococcus aureus subsp. aureus str. Newman]
SATW20_RS05530	288	14.8144	3.76209	-1.97739	0.0396115	Down	0.0164564	SATW20_RS05530//SATW20_RS05530	NA	NA	NA	NA	gi|800082650|emb|CEZ61302.1|//Uncharacterised protein [Staphylococcus aureus]
SATW20_RS14465	612	186.106	360.001	0.951878	0.0167095	*	0.00610886	SATW20_RS14465//SATW20_RS14465	NA	GO:0016791//phosphatase activity	NA	K01077//alkaline phosphatase [EC:3.1.3.1]	gi|582207532|gb|EVV05197.1|//DedA family protein [Staphylococcus aureus H19520]
SATW20_RS16435	177	573.355	118.989	-2.2686	3.32e-11	Down	3.07e-12	SATW20_RS16435//SATW20_RS16435	NA	NA	NA	NA	gi|920599782|ref|WP_053013746.1|//hypothetical protein, partial [Staphylococcus aureus]
SATW20_RS15005	723	83.7997	32.3309	-1.37403	0.00784255	Down	0.0025822	SATW20_RS15005//SATW20_RS15005	NA	NA	NA	K09765//uncharacterized protein	gi|283471810|emb|CAQ51021.1|//ncharacterized conserved protein [Staphylococcus aureus subsp. aureus ST398]
SATW20_RS07500	723	189.904	34.1662	-2.47463	4.65e-12	Down	3.99e-13	SATW20_RS07500//SATW20_RS07500	GO:0044424//intracellular part	GO:0016628//oxidoreductase activity, acting on the CH-CH group of donors, NAD or NADP as acceptor	GO:0009089//lysine biosynthetic process via diaminopimelate	K00215//4-hydroxy-tetrahydrodipicolinate reductase [EC:1.17.1.8]	gi|446620889|ref|WP_000698235.1|//4-hydroxy-tetrahydrodipicolinate reductase [Staphylococcus aureus]
SATW20_RS01385	702	4891.13	1692.02	-1.53142	0.00362786	Down	0.0011084	SATW20_RS01385//SATW20_RS01385	GO:0031224//intrinsic component of membrane	GO:0003824//catalytic activity	GO:0008219//cell death	K05339//holin-like protein LrgB	gi|995442346|emb|CXK52961.1|//LrgA-associated membrane protein LrgB [Staphylococcus aureus]
SATW20_RS04210	609	34.497	53.2753	0.626995	0.109257	*	0.0547703	SATW20_RS04210//SATW20_RS04210	NA	GO:0016769//transferase activity, transferring nitrogenous groups;GO:0016833//oxo-acid-lyase activity	NA	K02619//4-amino-4-deoxychorismate lyase [EC:4.1.3.38]	gi|447098525|ref|WP_001175781.1|//aminodeoxychorismate lyase [Staphylococcus aureus]
SATW20_RS05345	1809	627.165	1088.7	0.795696	0.0726225	*	0.0334704	SATW20_RS05345//SATW20_RS05345	NA	GO:0004175//endopeptidase activity;GO:0046914//transition metal ion binding	GO:0019538//protein metabolic process	K08602//oligoendopeptidase F [EC:3.4.24.-]	gi|446004876|ref|WP_000082731.1|//oligoendopeptidase F [Staphylococcus aureus]
SATW20_RS09480	671	9.07072	10.8688	0.260903	0.787708	*	0.69337	SATW20_RS09480//SATW20_RS09480	NA	NA	NA	K07487//transposase	gi|872627566|ref|WP_048537028.1|//hypothetical protein [Staphylococcus aureus]
SATW20_RS05765	1296	2554.1	5424.66	1.08672	0.00360788	Up	0.00110096	SATW20_RS05765//SATW20_RS05765	NA	NA	NA	NA	gi|872447469|ref|WP_048519537.1|//membrane protein [Staphylococcus aureus]
SATW20_RS15790	816	52.7577	230.543	2.12758	8.97e-09	Up	1.05e-09	SATW20_RS15790//SATW20_RS15790	NA	GO:0032559//adenyl ribonucleotide binding	NA	K07132//uncharacterized protein	gi|446087108|ref|WP_000164963.1|//MULTISPECIES: ATP-binding protein [Bacilli]
SATW20_RS03690	507	7414.81	4282.63	-0.791912	0.024565	*	0.00945269	SATW20_RS03690//SATW20_RS03690	NA	NA	NA	NA	gi|777211578|emb|CKG92423.1|//exported protein [Staphylococcus aureus]
SATW20_RS07860	681	13602	12320.7	-0.14273	0.765549	*	0.6662	SATW20_RS07860//SATW20_RS07860	NA	NA	NA	K06973//uncharacterized protein	gi|487744219|ref|WP_001827022.1|//MULTISPECIES: zinc metallopeptidase [Bacteria]
SATW20_RS02490	780	384.244	191.32	-1.00603	0.000696405	Down	0.000181008	SATW20_RS02490//SATW20_RS02490	NA	NA	NA	NA	gi|375373352|gb|EHS77036.1|//PF12358 family protein [Staphylococcus aureus subsp. aureus IS-157]
SATW20_RS05600	1011	44.7276	220.723	2.303	4.5e-13	Up	3.54e-14	SATW20_RS05600//SATW20_RS05600	NA	GO:0004175//endopeptidase activity	GO:0019538//protein metabolic process;GO:0051704//multi-organism process	K01318//glutamyl endopeptidase [EC:3.4.21.19]	gi|995427090|emb|CXX88628.1|//glutamyl endopeptidase precursor [Staphylococcus aureus]
SATW20_RS10020	396	76.9984	17.3712	-2.14813	1e-05	Down	1.9e-06	SATW20_RS10020//SATW20_RS10020	NA	NA	NA	NA	gi|446823765|ref|WP_000901021.1|//MULTISPECIES: membrane protein [Bacteria]
SATW20_RS08715	147	0.972654	0.574476	-0.75968	0.621968	*	0.485619	SATW20_RS08715//SATW20_RS08715	NA	NA	NA	NA	gi|920656946|ref|WP_053039189.1|//hypothetical protein [Staphylococcus aureus]
SATW20_RS03435	1401	1350.77	3033.58	1.16724	2.27e-05	Up	4.55e-06	SATW20_RS03435//SATW20_RS03435	GO:0031224//intrinsic component of membrane	GO:0015291//secondary active transmembrane transporter activity	GO:0006810//transport	K03762//MFS transporter, MHS family, proline/betaine transporter	gi|995339464|emb|CYF02821.1|//proline/betaine transporter [Staphylococcus aureus]
SATW20_RS04250	978	437.474	699.303	0.67672	0.00130854	*	0.000363403	SATW20_RS04250//SATW20_RS04250	NA	GO:0032559//adenyl ribonucleotide binding;GO:0042626//ATPase activity, coupled to transmembrane movement of substances	GO:0009207//purine ribonucleoside triphosphate catabolic process	K05847//osmoprotectant transport system ATP-binding protein	gi|446511805|ref|WP_000589260.1|//glycine/betaine ABC transporter ATP-binding protein [Staphylococcus aureus]
SATW20_RS10035	600	3513.82	5993.1	0.770264	0.000592903	*	0.000152348	SATW20_RS10035//SATW20_RS10035	NA	GO:0016861//intramolecular oxidoreductase activity, interconverting aldoses and ketoses	NA	NA	gi|447173968|ref|WP_001251224.1|//MULTISPECIES: glucosamine-6-phosphate isomerase [Bacteria]
SATW20_RS07405	474	347.779	306.842	-0.180674	0.624838	*	0.488611	SATW20_RS07405//SATW20_RS07405	NA	GO:0046914//transition metal ion binding	NA	NA	gi|811134236|emb|COY06864.1|//SWIM zinc finger domain-containing protein [Staphylococcus aureus]
SATW20_RS12130	1071	786.166	1384.76	0.816727	0.000118787	*	2.7e-05	SATW20_RS12130//SATW20_RS12130	GO:0044424//intracellular part;GO:0030312//external encapsulating structure	GO:0043169//cation binding;GO:0032559//adenyl ribonucleotide binding;GO:0016881//acid-amino acid ligase activity	GO:0065008//regulation of biological quality;GO:0045229//external encapsulating structure organization;GO:0000270//peptidoglycan metabolic process	K01921//D-alanine-D-alanine ligase [EC:6.3.2.4]	gi|302751964|gb|ADL66141.1|//D-alanyl-alanine synthetase A [Staphylococcus aureus subsp. aureus str. JKD6008]
SATW20_RS05875	798	118.991	49.9844	-1.2513	0.0182804	Down	0.00679839	SATW20_RS05875//SATW20_RS05875	GO:0031224//intrinsic component of membrane	NA	GO:0051234//establishment of localization	K11071//spermidine/putrescine transport system permease protein	gi|447169305|ref|WP_001246561.1|//spermidine/putrescine ABC transporter permease [Staphylococcus aureus]
SATW20_RS09950	366	2781.42	3128.6	0.169693	0.568188	*	0.431812	SATW20_RS09950//SATW20_RS09950	NA	NA	NA	NA	gi|995310760|emb|CYB36545.1|//exported protein [Staphylococcus aureus]
SATW20_RS03415	759	462.544	214.696	-1.1073	4.88e-05	Down	1.04e-05	SATW20_RS03415//SATW20_RS03415	NA	GO:0016861//intramolecular oxidoreductase activity, interconverting aldoses and ketoses	GO:0006041//glucosamine metabolic process	K02564//glucosamine-6-phosphate deaminase [EC:3.5.99.6]	gi|493200834|ref|WP_006189729.1|//glucosamine-6-phosphate deaminase [Staphylococcus aureus]
SATW20_RS05705	672	364.855	74.0335	-2.30107	7.07e-16	Down	4.45e-17	SATW20_RS05705//SATW20_RS05705	GO:0044424//intracellular part	GO:0032559//adenyl ribonucleotide binding;GO:0016884//carbon-nitrogen ligase activity, with glutamine as amido-N-donor	GO:0009064//glutamine family amino acid metabolic process;GO:0006188//IMP biosynthetic process	K01952//phosphoribosylformylglycinamidine synthase [EC:6.3.5.3]	gi|446589453|ref|WP_000666799.1|//phosphoribosylformylglycinamidine synthase subunit PurQ [Staphylococcus aureus]
SATW20_RS09735	2868	30.7173	37.1029	0.272483	0.742405	*	0.636177	SATW20_RS09735//SATW20_RS09735	NA	NA	NA	NA	gi|991151763|emb|CXF07881.1|//Uncharacterised protein [Staphylococcus aureus]
SATW20_RS00485	285	3.53269	3.98822	0.174978	0.903859	*	0.855264	SATW20_RS00485//SATW20_RS00485	NA	NA	NA	NA	gi|295443929|dbj|BAJ06399.1|//hypothetical protein [Staphylococcus aureus]
SATW20_RS15325	561	963.067	796.639	-0.273711	0.354164	*	0.230988	SATW20_RS15325//SATW20_RS15325	NA	GO:0004463//leukotriene-A4 hydrolase activity	NA	K13995//maleamate amidohydrolase [EC:3.5.1.107];K09020//ureidoacrylate peracid hydrolase [EC:3.5.1.110]	gi|13702603|dbj|BAB43743.1|//SA2438 [Staphylococcus aureus subsp. aureus N315]
SATW20_RS00220	663	214.976	74.9073	-1.52099	3.5e-07	Down	5.35e-08	SATW20_RS00220//SATW20_RS00220	NA	GO:0008757//S-adenosylmethionine-dependent methyltransferase activity	GO:0006730//one-carbon metabolic process	K15256//tRNA (cmo5U34)-methyltransferase [EC:2.1.1.-];K00568//2-polyprenyl-6-hydroxyphenyl methylase / 3-demethylubiquinone-9 3-methyltransferase [EC:2.1.1.222 2.1.1.64];K17462//putative AdoMet-dependent methyltransferase [EC:2.1.1.-];K03183//demethylmenaquinone methyltransferase / 2-methoxy-6-polyprenyl-1,4-benzoquinol methylase [EC:2.1.1.163 2.1.1.201]	gi|224810|prf||1202257F//ORF
SATW20_RS02960	849	222.946	272.134	0.287628	0.347335	*	0.225118	SATW20_RS02960//SATW20_RS02960	NA	GO:0032559//adenyl ribonucleotide binding;GO:0016301//kinase activity	GO:0006721//terpenoid metabolic process;GO:0006796//phosphate-containing compound metabolic process	K00919//4-diphosphocytidyl-2-C-methyl-D-erythritol kinase [EC:2.7.1.148]	gi|686398676|ref|WP_031909228.1|//4-(cytidine 5'-diphospho)-2-C-methyl-D-erythritol kinase [Staphylococcus aureus]
SATW20_RS13920	363	58.4061	35.8242	-0.705187	0.155105	*	0.0833895	SATW20_RS13920//SATW20_RS13920	NA	NA	NA	NA	gi|257272911|gb|EEV05013.1|//lipoprotein [Staphylococcus aureus subsp. aureus 55/2053]
SATW20_RS08135	372	855.278	516.896	-0.72652	0.00667166	*	0.00215957	SATW20_RS08135//SATW20_RS08135	NA	GO:0016701//oxidoreductase activity, acting on single donors with incorporation of molecular oxygen;GO:0016846//carbon-sulfur lyase activity	NA	K01759//lactoylglutathione lyase [EC:4.4.1.5]	gi|446335582|ref|WP_000413437.1|//glyoxalase [Staphylococcus aureus]
SATW20_RS05725	567	170.857	58.863	-1.53736	1.88e-06	Down	3.21e-07	SATW20_RS05725//SATW20_RS05725	NA	GO:0016742//hydroxymethyl-, formyl- and related transferase activity	GO:0006188//IMP biosynthetic process	K11175//phosphoribosylglycinamide formyltransferase 1 [EC:2.1.2.2]	gi|446160809|ref|WP_000238664.1|//phosphoribosylglycinamide formyltransferase [Staphylococcus aureus]
SATW20_RS15660	840	699.427	835.256	0.256045	0.274808	*	0.167921	SATW20_RS15660//SATW20_RS15660	NA	GO:0003676//nucleic acid binding	NA	K03497//chromosome partitioning protein, ParB family	gi|446665493|ref|WP_000742839.1|//chromosome partitioning protein ParB [Staphylococcus aureus]
SATW20_RS08315	624	536.944	760.134	0.501482	0.120193	*	0.0615893	SATW20_RS08315//SATW20_RS08315	NA	GO:0016812//hydrolase activity, acting on carbon-nitrogen (but not peptide) bonds, in cyclic amides;GO:0016790//thiolester hydrolase activity	NA	K01069//hydroxyacylglutathione hydrolase [EC:3.1.2.6]	gi|447145752|ref|WP_001223008.1|//MULTISPECIES: hydroxyacylglutathione hydrolase [Bacteria]
SATW20_RS03335	966	1218.65	3827.82	1.65124	3.93e-24	Up	1.32e-25	SATW20_RS03335//SATW20_RS03335	NA	GO:0016616//oxidoreductase activity, acting on the CH-OH group of donors, NAD or NADP as acceptor;GO:0016857//racemase and epimerase activity, acting on carbohydrates and derivatives;GO:0048037//cofactor binding	GO:0008152//metabolic process	K01784//UDP-glucose 4-epimerase [EC:5.1.3.2];K15789	gi|446645955|ref|WP_000723301.1|//MULTISPECIES: UDP-glucose 4-epimerase [Bacteria]
SATW20_RS11970	1047	210.129	49.4684	-2.08669	8.2e-05	Down	1.82e-05	SATW20_RS11970//SATW20_RS11970	GO:0044424//intracellular part	GO:0016616//oxidoreductase activity, acting on the CH-OH group of donors, NAD or NADP as acceptor;GO:0046872//metal ion binding;GO:0000166//nucleotide binding	GO:0008652//cellular amino acid biosynthetic process;GO:0006551//leucine metabolic process	K00052//3-isopropylmalate dehydrogenase [EC:1.1.1.85]	gi|446144103|ref|WP_000221958.1|//3-isopropylmalate dehydrogenase [Staphylococcus aureus]
SATW20_RS13170	1023	320.282	501.578	0.647129	0.0168608	*	0.00618291	SATW20_RS13170//SATW20_RS13170	GO:0043234//protein complex	GO:0043169//cation binding;GO:0032561//guanyl ribonucleotide binding;GO:0051536//iron-sulfur cluster binding	GO:0009108//coenzyme biosynthetic process	K03639//GTP 3',8-cyclase [EC:4.1.99.22]	gi|446152318|ref|WP_000230173.1|//MULTISPECIES: cyclic pyranopterin monophosphate synthase [Bacteria]
SATW20_RS08245	219	86.6621	51.0531	-0.763403	0.0436282	*	0.018328	SATW20_RS08245//SATW20_RS08245	NA	NA	NA	NA	gi|253723974|gb|EES92703.1|//hypothetical protein HMPREF0776_2567 [Staphylococcus aureus subsp. aureus USA300_TCH959]
SATW20_RS03960	426	9.46855	9.39078	-0.011898	0.990523	*	0.985014	SATW20_RS03960//SATW20_RS03960	GO:0044424//intracellular part	GO:0003676//nucleic acid binding	GO:0051704//multi-organism process	NA	gi|446740999|ref|WP_000818255.1|//MarR family transcriptional regulator [Staphylococcus aureus]
SATW20_RS08205	1338	574.606	567.592	-0.0177195	0.959286	*	0.937234	SATW20_RS08205//SATW20_RS08205	GO:0044424//intracellular part;GO:0043234//protein complex	GO:0016895//exodeoxyribonuclease activity, producing 5'-phosphomonoesters;GO:0005488//binding	GO:0006259//DNA metabolic process	K03601//exodeoxyribonuclease VII large subunit [EC:3.1.11.6]	gi|997944822|emb|CYD01424.1|//Exodeoxyribonuclease VII large subunit [Staphylococcus aureus]
SATW20_RS01075	1164	12.732	25.9487	1.0272	0.110617	*	0.0556889	SATW20_RS01075//SATW20_RS01075	GO:0031224//intrinsic component of membrane	NA	GO:0051234//establishment of localization	K02034//peptide/nickel transport system permease protein	gi|446162252|ref|WP_000240107.1|//peptide ABC transporter permease [Staphylococcus aureus]
SATW20_RS05605	1155	323.733	123.086	-1.39514	1.83e-06	Down	3.09e-07	SATW20_RS05605//SATW20_RS05605	NA	GO:0016846//carbon-sulfur lyase activity;GO:0008483//transaminase activity;GO:0048037//cofactor binding	GO:0008652//cellular amino acid biosynthetic process	K00841//aminotransferase [EC:2.6.1.-]	gi|446700235|ref|WP_000777581.1|//N-acetyl-L,L-diaminopimelate aminotransferase [Staphylococcus aureus]
SATW20_RS04595	324	91.3565	62.5263	-0.547044	0.248556	*	0.148931	SATW20_RS04595//SATW20_RS04595	NA	NA	NA	NA	gi|686309473|ref|WP_031870422.1|//hypothetical protein [Staphylococcus aureus]
SATW20_RS06110	315	2491.14	3407.09	0.45173	0.145215	*	0.076888	SATW20_RS06110//SATW20_RS06110	NA	GO:0015036//disulfide oxidoreductase activity;GO:0016209//antioxidant activity	GO:0019725//cellular homeostasis;GO:0018904//ether metabolic process;GO:0006091//generation of precursor metabolites and energy;GO:0051234//establishment of localization	K03671//thioredoxin 1	gi|379993437|gb|EIA14883.1|//Thioredoxin [Staphylococcus aureus subsp. aureus DR10]
SATW20_RS05285	1083	1046.54	106.201	-3.30076	1.02e-20	Down	4.08e-22	SATW20_RS05285//SATW20_RS05285	NA	GO:0022892//substrate-specific transporter activity;GO:0032559//adenyl ribonucleotide binding;GO:0017111//nucleoside-triphosphatase activity	GO:0006810//transport;GO:0009207//purine ribonucleoside triphosphate catabolic process	K15583//oligopeptide transport system ATP-binding protein	gi|446062195|ref|WP_000140050.1|//peptide ABC transporter ATP-binding protein [Staphylococcus aureus]
SATW20_RS10530	1077	149.628	234.081	0.645626	0.0269466	*	0.0104609	SATW20_RS10530//SATW20_RS10530	NA	GO:0016709//oxidoreductase activity, acting on paired donors, with incorporation or reduction of molecular oxygen, NAD(P)H as one donor, and incorporation of one atom of oxygen;GO:0005506//iron ion binding	GO:0044271//cellular nitrogen compound biosynthetic process	K00491//nitric-oxide synthase, bacterial [EC:1.14.13.165]	gi|537391394|gb|AGU62017.1|//Nitric-oxide synthase [Staphylococcus aureus subsp. aureus CN1]
SATW20_RS07700	252	19.0189	18.4728	-0.0420303	0.95665	*	0.93182	SATW20_RS07700//SATW20_RS07700	NA	GO:0046914//transition metal ion binding	NA	NA	gi|55669547|pdb|1PQX|A//Chain A, Solution Nmr Structure Of Staphylococcus Aureus Protein Sav1430. Northeast Strucutral Genomics Consortium Target Zr18.
SATW20_RS01285	2097	65.4079	92.8846	0.505975	0.319219	*	0.201687	SATW20_RS01285//SATW20_RS01285	NA	GO:0005402//cation:sugar symporter activity;GO:0003824//catalytic activity	GO:0008643//carbohydrate transport;GO:0006351//transcription, DNA-templated	K02821//PTS system, ascorbate-specific IIA component [EC:2.7.1.194];K03483//mannitol operon transcriptional antiterminator	gi|446935468|ref|WP_001012724.1|//transcriptional antiterminator [Staphylococcus aureus]
SATW20_RS08385	1101	447	429.057	-0.0591054	0.863322	*	0.791749	SATW20_RS08385//SATW20_RS08385	NA	NA	NA	K00817//histidinol-phosphate aminotransferase [EC:2.6.1.9];K11022//structural toxin protein (hemagglutinin/hemolysin) RtxA;K07164//uncharacterized protein	gi|446606585|ref|WP_000683931.1|//Nif3-like dinuclear metal center hexameric protein [Staphylococcus aureus]
SATW20_RS07240	468	310.388	165.088	-0.910834	0.0117608	*	0.00407727	SATW20_RS07240//SATW20_RS07240	NA	NA	NA	NA	gi|446888886|ref|WP_000966142.1|//membrane protein [Staphylococcus aureus]
SATW20_RS15055	960	3751.93	1000.24	-1.90729	4.31e-06	Down	7.69e-07	SATW20_RS15055//SATW20_RS15055	GO:0044424//intracellular part	GO:0004457//lactate dehydrogenase activity	GO:0006007//glucose catabolic process;GO:0050896//response to stimulus	K00016//L-lactate dehydrogenase [EC:1.1.1.27]	gi|446769381|ref|WP_000846637.1|//L-lactate dehydrogenase [Staphylococcus aureus]
SATW20_RS03980	645	538.889	658.878	0.290022	0.364234	*	0.239041	SATW20_RS03980//SATW20_RS03980	NA	NA	NA	K09145//uncharacterized protein	gi|537390184|gb|AGU60807.1|//Hypothetical protein SAKOR_00667 [Staphylococcus aureus subsp. aureus CN1]
SATW20_RS00165	1686	43.5908	95.933	1.138	0.0096477	Up	0.00328744	SATW20_RS00165//SATW20_RS00165	NA	GO:0003824//catalytic activity;GO:0003676//nucleic acid binding	GO:0006259//DNA metabolic process	K06400//site-specific DNA recombinase	gi|446599254|ref|WP_000676600.1|//recombinase RecB [Staphylococcus aureus]
SATW20_RS07270	468	135.215	170.337	0.333145	0.415783	*	0.283664	SATW20_RS07270//SATW20_RS07270	NA	GO:0003824//catalytic activity	NA	K07107	gi|446563141|ref|WP_000640487.1|//4-hydroxybenzoyl-CoA thioesterase [Staphylococcus aureus]
SATW20_RS00030	2661	2516.28	3298.99	0.39073	0.20759	*	0.119517	SATW20_RS00030//SATW20_RS00030	GO:0043232//intracellular non-membrane-bounded organelle	GO:0032559//adenyl ribonucleotide binding;GO:0003916//DNA topoisomerase activity;GO:0001071//nucleic acid binding transcription factor activity	GO:0042221//response to chemical;GO:0006351//transcription, DNA-templated;GO:0006259//DNA metabolic process	K02469//DNA gyrase subunit A [EC:5.99.1.3]	gi|446741813|ref|WP_000819069.1|//DNA gyrase subunit A [Staphylococcus aureus]
SATW20_RS09770	720	18.2595	15.4472	-0.241301	0.756484	*	0.652421	SATW20_RS09770//SATW20_RS09770	NA	GO:0004175//endopeptidase activity	GO:0019538//protein metabolic process	K01318//glutamyl endopeptidase [EC:3.4.21.19]	gi|916211524|ref|WP_050969996.1|//serine protease [Staphylococcus aureus]
SATW20_RS06785	2118	2527.54	5503.42	1.12259	0.00023786	Up	5.66e-05	SATW20_RS06785//SATW20_RS06785	GO:0044424//intracellular part	GO:0008135//translation factor activity, RNA binding;GO:0032561//guanyl ribonucleotide binding;GO:0017111//nucleoside-triphosphatase activity	GO:0006412//translation;GO:0009207//purine ribonucleoside triphosphate catabolic process	K02519//translation initiation factor IF-2	gi|445965778|ref|WP_000043633.1|//translation initiation factor IF-2 [Staphylococcus aureus]
SATW20_RS13465	765	20.1061	24.0547	0.258687	0.676856	*	0.548735	SATW20_RS13465//SATW20_RS13465	NA	GO:0030246//carbohydrate binding;GO:0003824//catalytic activity;GO:0001071//nucleic acid binding transcription factor activity	GO:0006351//transcription, DNA-templated	K03481//RpiR family transcriptional regulator, glv operon transcriptional regulator	gi|446400137|ref|WP_000477992.1|//MULTISPECIES: RpiR family transcriptional regulator [Bacteria]
SATW20_RS01810	405	0.448873	2.15866	2.26576	0.0828449	*	0.0392876	SATW20_RS01810//SATW20_RS01810	NA	GO:0046872//metal ion binding	GO:0006259//DNA metabolic process	K02788//PTS system, lactose-specific IIC component;K02787//PTS system, lactose-specific IIB component [EC:2.7.1.207]	gi|896351906|ref|WP_049308621.1|//Holliday junction resolvase, partial [Staphylococcus aureus]
SATW20_RS05720	1029	444.497	125.85	-1.82047	6.58e-08	Down	8.95e-09	SATW20_RS05720//SATW20_RS05720	GO:0044424//intracellular part	GO:0032559//adenyl ribonucleotide binding;GO:0016882//cyclo-ligase activity	GO:0006188//IMP biosynthetic process	K01933//phosphoribosylformylglycinamidine cyclo-ligase [EC:6.3.3.1]	gi|445952957|ref|WP_000030812.1|//phosphoribosylformylglycinamidine cyclo-ligase [Staphylococcus aureus]
SATW20_RS14615	411	141.867	207.315	0.547289	0.272395	*	0.165942	SATW20_RS14615//SATW20_RS14615	NA	GO:0003824//catalytic activity	NA	K07107	gi|446128178|ref|WP_000206033.1|//MULTISPECIES: acyl-CoA thioester hydrolase [Bacteria]
SATW20_RS07475	903	1802.16	2110.43	0.227808	0.604715	*	0.467718	SATW20_RS07475//SATW20_RS07475	NA	NA	GO:0051704//multi-organism process	K00243//uncharacterized protein	gi|447085103|ref|WP_001162359.1|//virulence factor B [Staphylococcus aureus]
SATW20_RS09660	996	2729.05	1271.27	-1.10212	4.34e-06	Down	7.76e-07	SATW20_RS09660//SATW20_RS09660	NA	NA	NA	NA	gi|997782356|emb|CYA70716.1|//telomeric repeat-binding factor 2 family protein [Staphylococcus aureus]
SATW20_RS10595	843	358.13	353.553	-0.0185548	0.957212	*	0.933451	SATW20_RS10595//SATW20_RS10595	NA	NA	NA	NA	gi|974152424|gb|ALY18710.1|//exported protein [Staphylococcus aureus subsp. aureus]
SATW20_RS00605	1662	3317.84	982.371	-1.75591	5.88e-08	Down	7.89e-09	SATW20_RS00605//SATW20_RS00605	GO:0044464//cell part	GO:0015114//phosphate ion transmembrane transporter activity	GO:0006817//phosphate ion transport	K03324//phosphate:Na+ symporter	gi|996956298|emb|CXQ90646.1|//Na/Pi cotransporter II-related protein [Staphylococcus aureus]
SATW20_RS09180	1203	2941.07	892.593	-1.72027	1.83e-11	Down	1.66e-12	SATW20_RS09180//SATW20_RS09180	GO:0044424//intracellular part	GO:0032559//adenyl ribonucleotide binding;GO:0016301//kinase activity	GO:0006796//phosphate-containing compound metabolic process	K00925//acetate kinase [EC:2.7.2.1]	gi|445962214|ref|WP_000040069.1|//acetate kinase [Staphylococcus aureus]
SATW20_RS02535	2190	1657.58	1067.44	-0.634919	0.00083354	*	0.00022067	SATW20_RS02535//SATW20_RS02535	NA	NA	NA	K07459//putative ATP-dependent endonuclease of the OLD family	gi|446393076|ref|WP_000470931.1|//MULTISPECIES: ATP-dependent endonuclease [Firmicutes]
SATW20_RS03775	837	246.923	45.1313	-2.45186	1.21e-08	Down	1.46e-09	SATW20_RS03775//SATW20_RS03775	GO:0031224//intrinsic component of membrane	GO:0015405//P-P-bond-hydrolysis-driven transmembrane transporter activity;GO:0032559//adenyl ribonucleotide binding	GO:0051234//establishment of localization	K19976//manganese/zinc transport system permease protein	gi|916207959|ref|WP_050968652.1|//manganese ABC transporter permease [Staphylococcus aureus]
SATW20_RS05610	1011	135.987	162.832	0.259918	0.504386	*	0.366928	SATW20_RS05610//SATW20_RS05610	GO:0044464//cell part	GO:0016747//transferase activity, transferring acyl groups other than amino-acyl groups	NA	K11941//glucans biosynthesis protein C [EC:2.1.-.-];K13663//acyltransferase [EC:2.3.1.-]	gi|446124584|ref|WP_000202439.1|//MULTISPECIES: acyltransferase [Bacteria]
SATW20_RS12445	1374	508.946	477.068	-0.0933197	0.78722	*	0.692648	SATW20_RS12445//SATW20_RS12445	NA	NA	NA	NA	gi|446045538|ref|WP_000123393.1|//EVE domain-containing protein [Staphylococcus aureus]
SATW20_RS13305	180	0.865624	0.55643	-0.637541	0.681979	*	0.55504	SATW20_RS13305//SATW20_RS13305	NA	NA	NA	NA	gi|487713262|ref|WP_001797494.1|//hypothetical protein [Staphylococcus aureus]
SATW20_RS12295	1239	3478.93	1852.71	-0.909006	0.000105302	*	2.38e-05	SATW20_RS12295//SATW20_RS12295	GO:0044424//intracellular part	GO:0016742//hydroxymethyl-, formyl- and related transferase activity;GO:0048037//cofactor binding	GO:0006730//one-carbon metabolic process;GO:0009069//serine family amino acid metabolic process	K00600//glycine hydroxymethyltransferase [EC:2.1.2.1]	gi|446042639|ref|WP_000120494.1|//serine hydroxymethyltransferase [Staphylococcus aureus]
SATW20_RS07350	1032	646.796	957.223	0.565543	0.0111901	*	0.00385451	SATW20_RS07350//SATW20_RS07350	NA	GO:0008238//exopeptidase activity	NA	K01269//aminopeptidase [EC:3.4.11.-];K01261//glutamyl aminopeptidase [EC:3.4.11.7];K20609//putative aminopeptidase [EC:3.4.11.-]	gi|446355508|ref|WP_000433363.1|//aminopeptidase [Staphylococcus aureus]
SATW20_RS01180	345	710.616	30.803	-4.52793	5.83e-18	Down	3.03e-19	SATW20_RS01180//SATW20_RS01180	NA	NA	NA	K14199//staphylococcal complement inhibitor	gi|257273382|gb|EEV05484.1|//complement inhibitor [Staphylococcus aureus subsp. aureus 55/2053]
SATW20_RS12355	861	10946.8	5508.3	-0.990832	6.4e-06	*	1.17e-06	SATW20_RS12355//SATW20_RS12355	NA	GO:0016832//aldehyde-lyase activity;GO:0046914//transition metal ion binding	GO:0006007//glucose catabolic process;GO:0006000//fructose metabolic process	K01624//fructose-bisphosphate aldolase, class II [EC:4.1.2.13]	gi|916273484|ref|WP_051008530.1|//fructose-bisphosphate aldolase, partial [Staphylococcus aureus]
SATW20_RS14205	1077	838.269	2213.3	1.40071	2.33e-11	Up	2.13e-12	SATW20_RS14205//SATW20_RS14205	NA	GO:0004553//hydrolase activity, hydrolyzing O-glycosyl compounds;GO:0008238//exopeptidase activity	NA	K01269//aminopeptidase [EC:3.4.11.-];K01261//glutamyl aminopeptidase [EC:3.4.11.7]	gi|446999415|ref|WP_001076671.1|//peptidase M28 [Staphylococcus aureus]
SATW20_RS12385	804	454.778	230.379	-0.981155	0.000161745	*	3.74e-05	SATW20_RS12385//SATW20_RS12385	GO:0044424//intracellular part	GO:0032559//adenyl ribonucleotide binding;GO:0016301//kinase activity	GO:0009108//coenzyme biosynthetic process;GO:0006796//phosphate-containing compound metabolic process	K09680//type II pantothenate kinase [EC:2.7.1.33]	gi|446785471|ref|WP_000862727.1|//type II pantothenate kinase [Staphylococcus aureus]
SATW20_RS10795	1146	40.5667	163.653	2.01227	1.2e-08	Up	1.44e-09	SATW20_RS10795//SATW20_RS10795	NA	NA	NA	NA	gi|446076700|ref|WP_000154555.1|//phage capsid protein [Staphylococcus aureus]
SATW20_RS02850	318	894.145	498.408	-0.843183	0.006769	*	0.00219359	SATW20_RS02850//SATW20_RS02850	NA	NA	NA	K09747//uncharacterized protein	gi|827451717|ref|WP_047211949.1|//nucleoid-associated protein [Staphylococcus aureus]
SATW20_RS00645	993	419.675	32.1135	-3.70802	3.07e-16	Down	1.87e-17	SATW20_RS00645//SATW20_RS00645	NA	GO:0022890//inorganic cation transmembrane transporter activity	GO:0034755//iron ion transmembrane transport	K02016//iron complex transport system substrate-binding protein	gi|998067015|emb|CYF84959.1|//Siderophore staphylobactin ABC transporter%2C substrate-binding protein SirA [Staphylococcus aureus]
SATW20_RS00720	690	6.79546	24.5861	1.8552	0.0476834	Up	0.0203675	SATW20_RS00720//SATW20_RS00720	NA	GO:0003824//catalytic activity	NA	K21303//UDP-GalNAc:undecaprenyl-phosphate GalNAc-1-phosphate transferase [EC:2.7.8.40]	gi|446658743|ref|WP_000736089.1|//UDP-phosphate N-acetylgalactosaminyl-1-phosphate transferase [Staphylococcus aureus]
SATW20_RS10780	363	2.88346	14.3641	2.3166	0.0117391	Up	0.00406537	SATW20_RS10780//SATW20_RS10780	NA	NA	NA	NA	gi|446677804|ref|WP_000755150.1|//phage head-tail adapter protein [Staphylococcus aureus]
SATW20_RS05255	186	408.529	63.1623	-2.6933	5.8e-18	Down	2.99e-19	SATW20_RS05255//SATW20_RS05255	NA	NA	NA	NA	gi|473008696|gb|EMS37892.1|//Uncharacterized protein H059_183002 [Staphylococcus aureus KLT6]
SATW20_RS12080	1584	281.415	1026.88	1.8675	7.5e-20	Up	3.22e-21	SATW20_RS12080//SATW20_RS12080	NA	NA	NA	K08981//putative membrane protein	gi|147741594|gb|ABQ49892.1|//membrane-flanked domain [Staphylococcus aureus subsp. aureus JH9]
SATW20_RS06170	402	242.315	32.6397	-2.89219	2.59e-12	Down	2.17e-13	SATW20_RS06170//SATW20_RS06170	NA	GO:0004871//signal transducer activity	GO:0051704//multi-organism process	K14203//FPRL1 inhibitory protein	gi|446662217|ref|WP_000739563.1|//FPRL1 inhibitory protein [Staphylococcus aureus]
SATW20_RS09250	1605	221.912	79.8126	-1.4753	8.48e-08	Down	1.17e-08	SATW20_RS09250//SATW20_RS09250	NA	GO:0016616//oxidoreductase activity, acting on the CH-OH group of donors, NAD or NADP as acceptor;GO:0000166//nucleotide binding;GO:0031406//carboxylic acid binding	GO:0006563//L-serine metabolic process	K00058//D-3-phosphoglycerate dehydrogenase [EC:1.1.1.95]	gi|446731589|ref|WP_000808845.1|//D-3-phosphoglycerate dehydrogenase [Staphylococcus aureus]
SATW20_RS08255	387	583.695	466.683	-0.322773	0.243386	*	0.144896	SATW20_RS08255//SATW20_RS08255	NA	GO:0003824//catalytic activity	NA	K04085//tRNA 2-thiouridine synthesizing protein A [EC:2.8.1.-];K01992//ABC-2 type transport system permease protein;K07090;K01069//hydroxyacylglutathione hydrolase [EC:3.1.2.6]	gi|656011319|ref|WP_029051877.1|//rhodanese [Staphylococcus aureus]
SATW20_RS09465	402	974.979	139.335	-2.80682	7.23e-39	Down	1.37e-40	SATW20_RS09465//SATW20_RS09465	GO:0044464//cell part	GO:0001071//nucleic acid binding transcription factor activity;GO:0003676//nucleic acid binding	GO:0006351//transcription, DNA-templated;GO:0051704//multi-organism process	K20338//MarR family transcriptional regulator, global regulator for virulence	gi|150374667|dbj|BAF67927.1|//staphylococcal accessory regulator Rot [Staphylococcus aureus subsp. aureus str. Newman]
SATW20_RS02950	894	126.245	155.333	0.299139	0.524164	*	0.387341	SATW20_RS02950//SATW20_RS02950	GO:0044424//intracellular part	GO:0008170//N-methyltransferase activity;GO:0008649//rRNA methyltransferase activity;GO:0003676//nucleic acid binding	GO:0000154//rRNA modification;GO:0006730//one-carbon metabolic process	K02528//16S rRNA (adenine1518-N6/adenine1519-N6)-dimethyltransferase [EC:2.1.1.182]	gi|446809244|ref|WP_000886500.1|//ribosomal RNA small subunit methyltransferase A [Staphylococcus aureus]
SATW20_RS04705	423	472.173	376.934	-0.325004	0.328014	*	0.208824	SATW20_RS04705//SATW20_RS04705	NA	NA	GO:0050896//response to stimulus	K04063//osmotically inducible protein OsmC	gi|991042778|emb|CXE08533.1|//Organic hydroperoxide resistance protein [Staphylococcus aureus]
SATW20_RS00570	3153	243.717	301.209	0.305559	0.320172	*	0.202883	SATW20_RS00570//SATW20_RS00570	NA	NA	NA	K03546//exonuclease SbcC;K10742//DNA replication ATP-dependent helicase Dna2 [EC:3.6.4.12];K12575;K20478//golgin subfamily B member 1	gi|446002717|ref|WP_000080572.1|//ATPase [Staphylococcus aureus]
SATW20_RS01415	762	95.6027	46.729	-1.03273	0.00129933	Down	0.000359881	SATW20_RS01415//SATW20_RS01415	NA	GO:0016741//transferase activity, transferring one-carbon groups	GO:0006730//one-carbon metabolic process	K05928//tocopherol O-methyltransferase [EC:2.1.1.95]	gi|257273424|gb|EEV05526.1|//methyltransferase type 11 [Staphylococcus aureus subsp. aureus 55/2053]
SATW20_RS13185	447	132.846	169.76	0.353741	0.294853	*	0.182684	SATW20_RS13185//SATW20_RS13185	NA	GO:0003824//catalytic activity	GO:0009108//coenzyme biosynthetic process	K03635//molybdopterin synthase catalytic subunit [EC:2.8.1.12]	gi|446731244|ref|WP_000808500.1|//MULTISPECIES: molybdopterin synthase catalytic subunit [Bacteria]
SATW20_RS13760	384	325.926	319.054	-0.0307441	0.940931	*	0.907161	SATW20_RS13760//SATW20_RS13760	NA	NA	NA	K13281//UV DNA damage endonuclease [EC:3.-.-.-]	gi|371980072|gb|EHO97287.1|//PF08349 family protein [Staphylococcus aureus subsp. aureus 21283]
SATW20_RS12520	2133	1742.99	962.063	-0.857361	0.0066634	*	0.00215443	SATW20_RS12520//SATW20_RS12520	NA	GO:0005402//cation:sugar symporter activity;GO:0003824//catalytic activity;GO:0003676//nucleic acid binding	GO:0008643//carbohydrate transport;GO:0006351//transcription, DNA-templated	K03483//mannitol operon transcriptional antiterminator	gi|446850107|ref|WP_000927363.1|//PTS lactose transporter subunit IIB [Staphylococcus aureus]
SATW20_RS07020	252	17.6958	2.55151	-2.79398	0.00119827	Down	0.000329669	SATW20_RS07020//SATW20_RS07020	NA	NA	NA	NA	gi|473009003|gb|EMS38199.1|//Uncharacterized protein H059_33204 [Staphylococcus aureus KLT6]
SATW20_RS04340	1029	2064.87	374.923	-2.46138	3.33e-13	Down	2.57e-14	SATW20_RS04340//SATW20_RS04340	NA	GO:0022890//inorganic cation transmembrane transporter activity;GO:0004871//signal transducer activity	GO:0034755//iron ion transmembrane transport	K02016//iron complex transport system substrate-binding protein	gi|579815679|gb|EUY56458.1|//iron complex transport system substrate-binding protein, partial [Staphylococcus aureus M0412]
SATW20_RS00120	801	135.868	209.08	0.621847	0.0159508	*	0.00577233	SATW20_RS00120//SATW20_RS00120	NA	GO:0016812//hydrolase activity, acting on carbon-nitrogen (but not peptide) bonds, in cyclic amides	NA	K00784//ribonuclease Z [EC:3.1.26.11];K06167//phosphoribosyl 1,2-cyclic phosphate phosphodiesterase [EC:3.1.4.55];K04771//serine protease Do [EC:3.4.21.107];K12574//ribonuclease J [EC:3.1.-.-]	gi|446010794|ref|WP_000088649.1|//MULTISPECIES: metallo-hydrolase [Bacteria]
SATW20_RS03385	3414	207.488	494.854	1.25398	2.62e-06	Up	4.54e-07	SATW20_RS03385//SATW20_RS03385	GO:0030312//external encapsulating structure	NA	GO:0009987//cellular process	K14194//serine-aspartate repeat-containing protein C/D/E	gi|983365689|ref|WP_060544756.1|//hypothetical protein, partial [Staphylococcus aureus]
SATW20_RS06810	2097	4065.52	1691.23	-1.26537	1.21e-09	Down	1.3e-10	SATW20_RS06810//SATW20_RS06810	GO:0044424//intracellular part	GO:0008408//3'-5' exonuclease activity;GO:0016779//nucleotidyltransferase activity;GO:0003676//nucleic acid binding	GO:0006401//RNA catabolic process;GO:0010467//gene expression	K00962//polyribonucleotide nucleotidyltransferase [EC:2.7.7.8]	gi|445998827|ref|WP_000076682.1|//polyribonucleotide nucleotidyltransferase [Staphylococcus aureus]
SATW20_RS01495	294	2606.67	726.765	-1.84265	6.61e-11	Down	6.32e-12	SATW20_RS01495//SATW20_RS01495	NA	NA	GO:0051704//multi-organism process	NA	gi|577339172|gb|EUF54106.1|//virulence factor esxA, partial [Staphylococcus aureus M0733]
SATW20_RS13550	1233	296.587	108.837	-1.44629	5.02e-08	Down	6.68e-09	SATW20_RS13550//SATW20_RS13550	NA	NA	NA	K01992//ABC-2 type transport system permease protein	gi|446470853|ref|WP_000548707.1|//sodium ABC transporter permease [Staphylococcus aureus]
SATW20_RS06315	936	6339.84	4265.07	-0.571876	0.151241	*	0.0806956	SATW20_RS06315//SATW20_RS06315	GO:0044424//intracellular part	GO:0008170//N-methyltransferase activity	GO:0031167//rRNA methylation	K03438//16S rRNA (cytosine1402-N4)-methyltransferase [EC:2.1.1.199]	gi|446390529|ref|WP_000468384.1|//MULTISPECIES: ribosomal RNA small subunit methyltransferase H [Bacteria]
SATW20_RS02540	1198	701.707	299.413	-1.22873	3.82e-07	Down	5.91e-08	SATW20_RS02540//SATW20_RS02540	NA	GO:0003824//catalytic activity;GO:0003676//nucleic acid binding	GO:0006310//DNA recombination	K07493//putative transposase	gi|498422335|ref|WP_010729529.1|//transposase [Enterococcus faecium]
SATW20_RS15595	513	1037.09	2513.81	1.27733	1.3e-05	Up	2.49e-06	SATW20_RS15595//SATW20_RS15595	NA	NA	NA	NA	gi|446332915|ref|WP_000410770.1|//membrane protein [Staphylococcus aureus]
SATW20_RS03655	384	158.317	92.4969	-0.77534	0.0697863	*	0.0318787	SATW20_RS03655//SATW20_RS03655	NA	NA	NA	NA	gi|998120271|emb|CYF68282.1|//domain of uncharacterised function [Staphylococcus aureus]
SATW20_RS13030	654	2737.2	1191.02	-1.2005	0.0152081	Down	0.00546411	SATW20_RS13030//SATW20_RS13030	GO:0030529//intracellular ribonucleoprotein complex	GO:0003723//RNA binding;GO:0005198//structural molecule activity	GO:0010467//gene expression	K02982//small subunit ribosomal protein S3	gi|916179024|ref|WP_050963342.1|//30S ribosomal protein S3 [Staphylococcus aureus]
SATW20_RS08225	465	473.089	452.562	-0.0639958	0.859224	*	0.787334	SATW20_RS08225//SATW20_RS08225	GO:0043234//protein complex	GO:0016421//CoA carboxylase activity	GO:0006631//fatty acid metabolic process	K02160//acetyl-CoA carboxylase biotin carboxyl carrier protein	gi|446932260|ref|WP_001009516.1|//acetyl-CoA carboxylase biotin carboxyl carrier protein subunit [Staphylococcus aureus]
SATW20_RS02255	192	175.35	89.4847	-0.970522	0.14059	*	0.0739178	SATW20_RS02255//SATW20_RS02255	NA	NA	NA	NA	gi|896351267|ref|WP_049308277.1|//hypothetical protein [Staphylococcus aureus]
SATW20_RS15535	849	31.6722	20.5545	-0.623766	0.56486	*	0.428514	SATW20_RS15535//SATW20_RS15535	NA	GO:0034062//RNA polymerase activity	GO:0010467//gene expression	K09134//adenosyl-fluoride synthase [EC:2.5.1.63]	gi|446451069|ref|WP_000528924.1|//DNA-directed RNA polymerase subunit delta [Staphylococcus aureus]
SATW20_RS12435	444	568.025	6227.97	3.45473	3.61e-36	Up	7.5e-38	SATW20_RS12435//SATW20_RS12435	NA	GO:0005506//iron ion binding;GO:0016724//oxidoreductase activity, oxidizing metal ions, oxygen as acceptor;GO:0003676//nucleic acid binding	GO:0006875//cellular metal ion homeostasis;GO:0008152//metabolic process;GO:0050896//response to stimulus	K04047//starvation-inducible DNA-binding protein	gi|445993011|ref|WP_000070866.1|//MULTISPECIES: DNA starvation/stationary phase protection protein [Bacteria]
SATW20_RS00930	513	35.1412	37.1823	0.0814549	0.933331	*	0.893188	SATW20_RS00930//SATW20_RS00930	NA	NA	NA	NA	gi|282324104|gb|EFB54420.1|//short-chain dehydrogenase/reductase SDR [Staphylococcus aureus subsp. aureus WBG10049]
SATW20_RS15115	1491	201.704	227.744	0.175168	0.542828	*	0.406366	SATW20_RS15115//SATW20_RS15115	NA	GO:0016620//oxidoreductase activity, acting on the aldehyde or oxo group of donors, NAD or NADP as acceptor;GO:0005488//binding	GO:0006577//amino-acid betaine metabolic process	K00130//betaine-aldehyde dehydrogenase [EC:1.2.1.8]	gi|446343844|ref|WP_000421699.1|//betaine-aldehyde dehydrogenase [Staphylococcus aureus]
SATW20_RS10890	405	0.448873	2.15866	2.26576	0.0828449	*	0.0392876	SATW20_RS10890//SATW20_RS10890	NA	GO:0046872//metal ion binding	GO:0006259//DNA metabolic process	K02788//PTS system, lactose-specific IIC component;K02787//PTS system, lactose-specific IIB component [EC:2.7.1.207]	gi|896351906|ref|WP_049308621.1|//Holliday junction resolvase, partial [Staphylococcus aureus]
SATW20_RS07885	1065	87.8185	80.8769	-0.118798	0.804633	*	0.715727	SATW20_RS07885//SATW20_RS07885	GO:0044424//intracellular part	GO:0016838//carbon-oxygen lyase activity, acting on phosphates	GO:0008652//cellular amino acid biosynthetic process	K01735//3-dehydroquinate synthase [EC:4.2.3.4]	gi|446698977|ref|WP_000776323.1|//3-dehydroquinate synthase [Staphylococcus aureus]
SATW20_RS14720	1545	13626.3	4067.56	-1.74416	2.94e-20	Down	1.22e-21	SATW20_RS14720//SATW20_RS14720	NA	GO:0016646//oxidoreductase activity, acting on the CH-NH group of donors, NAD or NADP as acceptor	GO:0006536//glutamate metabolic process;GO:0006560//proline metabolic process	K00294//1-pyrroline-5-carboxylate dehydrogenase [EC:1.2.1.88]	gi|686448776|ref|WP_031928680.1|//L-glutamate gamma-semialdehyde dehydrogenase [Staphylococcus aureus]
SATW20_RS09985	345	1448.59	1400.72	-0.0484757	0.888741	*	0.829874	SATW20_RS09985//SATW20_RS09985	NA	GO:0003824//catalytic activity	NA	NA	gi|57013202|sp|Q6G890.1|Y1766_STAAS//RecName: Full=UPF0342 protein SAS1766
SATW20_RS06735	555	525.992	466.112	-0.174364	0.687611	*	0.564468	SATW20_RS06735//SATW20_RS06735	GO:0044424//intracellular part	NA	GO:0006412//translation	K02838//ribosome recycling factor	gi|686378844|ref|WP_031899158.1|//ribosome recycling factor [Staphylococcus aureus]
SATW20_RS03830	1728	1561.22	2415.73	0.629782	0.0057052	*	0.001815	SATW20_RS03830//SATW20_RS03830	GO:0031224//intrinsic component of membrane	GO:0032559//adenyl ribonucleotide binding;GO:0042626//ATPase activity, coupled to transmembrane movement of substances	GO:0006810//transport;GO:0009207//purine ribonucleoside triphosphate catabolic process	K18104//ATP-binding cassette, subfamily B, bacterial AbcA/BmrA [EC:3.6.3.44]	gi|727719521|ref|WP_033842009.1|//antibiotic ABC transporter ATP-binding protein [Staphylococcus aureus]
SATW20_RS04670	189	14.9194	15.1804	0.0250148	0.977177	*	0.966308	SATW20_RS04670//SATW20_RS04670	NA	NA	NA	NA	gi|282320088|gb|EFB50435.1|//hypothetical protein SATG_01664 [Staphylococcus aureus subsp. aureus D139]
SATW20_RS07385	729	55.6877	34.2004	-0.703346	0.0756945	*	0.0351389	SATW20_RS07385//SATW20_RS07385	NA	GO:0016836//hydro-lyase activity	GO:0008652//cellular amino acid biosynthetic process;GO:0006568//tryptophan metabolic process	K01695//tryptophan synthase alpha chain [EC:4.2.1.20]	gi|446085772|ref|WP_000163627.1|//tryptophan synthase subunit alpha [Staphylococcus aureus]
SATW20_RS10685	351	5490.8	267.543	-4.35917	2.63e-29	Down	7.12e-31	SATW20_RS10685//SATW20_RS10685	NA	NA	GO:0051704//multi-organism process	K14199//staphylococcal complement inhibitor	gi|81781285|sp|Q99SU9.1|SCIN_STAAN//RecName: Full=Staphylococcal complement inhibitor; Short=SCIN; Flags: Precursor
SATW20_RS06510	1095	551.85	1239.47	1.16737	2.02e-05	Up	4.01e-06	SATW20_RS06510//SATW20_RS06510	GO:0044424//intracellular part	GO:0043169//cation binding;GO:0008168//methyltransferase activity;GO:0051536//iron-sulfur cluster binding	GO:0042254//ribosome biogenesis;GO:0042221//response to chemical;GO:0006730//one-carbon metabolic process;GO:0009451//RNA modification	K06941	gi|925826605|emb|CUG16654.1|//Ribosomal RNA small subunit methyltransferase B [Staphylococcus aureus]
SATW20_RS05085	480	209.205	271.495	0.376009	0.403068	*	0.273195	SATW20_RS05085//SATW20_RS05085	GO:0031224//intrinsic component of membrane	GO:0050136//NADH dehydrogenase (quinone) activity;GO:0015291//secondary active transmembrane transporter activity;GO:0015075//ion transmembrane transporter activity	GO:0008152//metabolic process;GO:0030001//metal ion transport;GO:0006818//hydrogen transport	K05569//multicomponent Na+:H+ antiporter subunit E	gi|446212819|ref|WP_000290674.1|//MULTISPECIES: Na+/H+ antiporter subunit E [Bacteria]
SATW20_RS08045	726	2511.53	2941.76	0.228113	0.520179	*	0.383432	SATW20_RS08045//SATW20_RS08045	GO:0044424//intracellular part	GO:0004871//signal transducer activity;GO:0003676//nucleic acid binding	GO:0007165//signal transduction;GO:0006351//transcription, DNA-templated	K07775//two-component system, OmpR family, response regulator ResD	gi|49241871|emb|CAG40564.1|//response regulator protein [Staphylococcus aureus subsp. aureus MRSA252]
SATW20_RS07890	1167	137.877	128.2	-0.104988	0.782463	*	0.686722	SATW20_RS07890//SATW20_RS07890	NA	GO:0016838//carbon-oxygen lyase activity, acting on phosphates	GO:0008652//cellular amino acid biosynthetic process	K01736//chorismate synthase [EC:4.2.3.5]	gi|955655846|ref|WP_058102313.1|//chorismate synthase [Staphylococcus aureus]
SATW20_RS03375	2772	81.8652	136.598	0.738614	0.11231	*	0.0567587	SATW20_RS03375//SATW20_RS03375	GO:0030312//external encapsulating structure	NA	GO:0009987//cellular process	K14194//serine-aspartate repeat-containing protein C/D/E	gi|446983246|ref|WP_001060502.1|//serine-aspartate repeat-containing protein C [Staphylococcus aureus]
SATW20_RS15905	390	69.3731	47.6881	-0.540748	0.315735	*	0.1989	SATW20_RS15905//SATW20_RS15905	NA	GO:0046912//transferase activity, transferring acyl groups, acyl groups converted into alkyl on transfer	GO:0006720//isoprenoid metabolic process	K01641//hydroxymethylglutaryl-CoA synthase [EC:2.3.3.10]	gi|487757246|ref|WP_001837666.1|//HMG-CoA synthase, partial [Staphylococcus aureus]
SATW20_RS04365	321	343.181	290.215	-0.241849	0.521535	*	0.385011	SATW20_RS04365//SATW20_RS04365	NA	NA	NA	K03671//thioredoxin 1	gi|296886787|gb|EFH25691.1|//bacillithiol system protein YtxJ [Staphylococcus aureus subsp. aureus ATCC 51811]
SATW20_RS13505	885	52.3532	75.8412	0.534705	0.190641	*	0.10763	SATW20_RS13505//SATW20_RS13505	NA	GO:0001071//nucleic acid binding transcription factor activity;GO:0003676//nucleic acid binding	GO:0006351//transcription, DNA-templated	K11921//LysR family transcriptional regulator, cyn operon transcriptional activator;K09681//LysR family transcriptional regulator, transcription activator of glutamate synthase operon;K04761//LysR family transcriptional regulator, hydrogen peroxide-inducible genes activator;K17737//LysR family transcriptional regulator, carnitine catabolism transcriptional activator	gi|642962943|ref|WP_025176106.1|//LysR family transcriptional regulator [Staphylococcus aureus]
SATW20_RS12455	939	307.191	248.191	-0.307681	0.322545	*	0.204593	SATW20_RS12455//SATW20_RS12455	NA	GO:0046914//transition metal ion binding;GO:0016861//intramolecular oxidoreductase activity, interconverting aldoses and ketoses	GO:0044238//primary metabolic process	K01809//mannose-6-phosphate isomerase [EC:5.3.1.8]	gi|616414368|gb|KAC19682.1|//mannose-6-phosphate isomerase, class I, partial [Staphylococcus aureus VET0216R]
SATW20_RS06740	771	663.419	350.436	-0.920768	0.0122862	*	0.00427761	SATW20_RS06740//SATW20_RS06740	NA	GO:0004659//prenyltransferase activity	GO:0065008//regulation of biological quality;GO:0009987//cellular process;GO:0045229//external encapsulating structure organization;GO:0000270//peptidoglycan metabolic process	K00806//undecaprenyl diphosphate synthase [EC:2.5.1.31]	gi|446395846|ref|WP_000473701.1|//isoprenyl transferase [Staphylococcus aureus]
SATW20_RS00785	801	5.80133	16.66	1.52194	0.0416019	Up	0.0173688	SATW20_RS00785//SATW20_RS00785	GO:0016021//integral component of membrane	GO:0008514//organic anion transmembrane transporter activity	GO:0015711//organic anion transport	K02042//phosphonate transport system permease protein	gi|447050610|ref|WP_001127866.1|//phosphonate ABC transporter, permease protein PhnE [Staphylococcus aureus]
SATW20_RS07205	864	761.528	257.699	-1.56321	2.41e-10	Down	2.44e-11	SATW20_RS07205//SATW20_RS07205	NA	NA	NA	NA	gi|584464320|gb|AHJ07070.1|//secretion protein [Staphylococcus aureus USA300-ISMMS1]
SATW20_RS15285	1497	134.652	190.615	0.501427	0.146688	*	0.0777221	SATW20_RS15285//SATW20_RS15285	NA	GO:0004175//endopeptidase activity;GO:0046914//transition metal ion binding	GO:0019538//protein metabolic process	K01401//aureolysin [EC:3.4.24.29]	gi|302752514|gb|ADL66691.1|//zinc metalloproteinase aureolysin precursor [Staphylococcus aureus subsp. aureus str. JKD6008]
SATW20_RS03060	933	4286.03	6643.75	0.632355	0.150865	*	0.0804389	SATW20_RS03060//SATW20_RS03060	NA	GO:0048037//cofactor binding;GO:0016835//carbon-oxygen lyase activity	GO:0000097//sulfur amino acid biosynthetic process;GO:0006563//L-serine metabolic process	K01738//cysteine synthase A [EC:2.5.1.47]	gi|445979739|ref|WP_000057594.1|//MULTISPECIES: cysteine synthase [Bacteria]
SATW20_RS12040	327	227.35	115.348	-0.978924	4.54e-05	*	9.6e-06	SATW20_RS12040//SATW20_RS12040	NA	GO:0005515//protein binding	GO:0006351//transcription, DNA-templated	K04749//anti-sigma B factor antagonist	gi|928782124|ref|WP_053862929.1|//anti-anti-sigma factor [Staphylococcus aureus]
SATW20_RS15930	186	1.17435	2.35558	1.00422	0.457939	*	0.322373	SATW20_RS15930//SATW20_RS15930	NA	NA	NA	NA	gi|727743485|ref|WP_033859312.1|//hypothetical protein [Staphylococcus aureus]
SATW20_RS06420	882	845.875	68.6159	-3.62383	2.77e-48	Down	3.9e-50	SATW20_RS06420//SATW20_RS06420	NA	GO:0016743//carboxyl- or carbamoyltransferase activity;GO:0031406//carboxylic acid binding	GO:0019752//carboxylic acid metabolic process;GO:0006220//pyrimidine nucleotide metabolic process;GO:0019856//pyrimidine nucleobase biosynthetic process	K00609//aspartate carbamoyltransferase catalytic subunit [EC:2.1.3.2]	gi|446938910|ref|WP_001016166.1|//aspartate carbamoyltransferase [Staphylococcus aureus]
SATW20_RS07455	918	164.05	66.562	-1.30136	0.0118753	Down	0.00412136	SATW20_RS07455//SATW20_RS07455	GO:0031224//intrinsic component of membrane	GO:0015291//secondary active transmembrane transporter activity;GO:0032559//adenyl ribonucleotide binding;GO:0015103//inorganic anion transmembrane transporter activity	GO:0006817//phosphate ion transport	K02038//phosphate transport system permease protein	gi|928799900|ref|WP_053871922.1|//phosphate ABC transporter, permease protein PstA [Staphylococcus aureus]
SATW20_RS03555	606	3.63808	11.9807	1.71946	0.0488707	Up	0.0209834	SATW20_RS03555//SATW20_RS03555	NA	NA	NA	NA	gi|991154504|emb|CXE26607.1|//staphylococcus aureus paralogous family [Staphylococcus aureus]
SATW20_RS09060	2631	1023.61	1908.15	0.898513	8.22e-07	*	1.32e-07	SATW20_RS09060//SATW20_RS09060	GO:0044464//cell part	GO:0034061//DNA polymerase activity;GO:0004527//exonuclease activity;GO:0003676//nucleic acid binding	GO:0006259//DNA metabolic process	K02335//DNA polymerase I [EC:2.7.7.7]	gi|872406343|ref|WP_048517485.1|//DNA polymerase I, partial [Staphylococcus aureus]
SATW20_RS10640	177	7.12749	8.75223	0.296257	0.755256	*	0.650557	SATW20_RS10640//SATW20_RS10640	NA	NA	NA	NA	gi|446604629|ref|WP_000681975.1|//membrane protein [Staphylococcus aureus]
SATW20_RS04540	1011	7356.43	27773.8	1.91665	1.61e-10	Up	1.59e-11	SATW20_RS04540//SATW20_RS04540	GO:0044424//intracellular part	GO:0000166//nucleotide binding	GO:0006007//glucose catabolic process	K00134//glyceraldehyde 3-phosphate dehydrogenase [EC:1.2.1.12]	gi|920603443|ref|WP_053015512.1|//type I glyceraldehyde-3-phosphate dehydrogenase [Staphylococcus aureus]
SATW20_RS15885	204	41.174	55.3468	0.426767	0.373786	*	0.247528	SATW20_RS15885//SATW20_RS15885	NA	NA	NA	K00561//23S rRNA (adenine-N6)-dimethyltransferase [EC:2.1.1.184]	gi|14021038|dbj|BAB47662.1|//hypothetical protein [Staphylococcus aureus]
SATW20_RS12370	531	476.796	616.84	0.371525	0.170893	*	0.0940569	SATW20_RS12370//SATW20_RS12370	NA	GO:0034062//RNA polymerase activity;GO:0003676//nucleic acid binding	GO:0006351//transcription, DNA-templated	K03048//DNA-directed RNA polymerase subunit delta	gi|997415497|emb|CXW66476.1|//DNA-directed RNA polymerase delta subunit [Staphylococcus aureus]
SATW20_RS09680	642	43.5782	23.7157	-0.877761	0.173959	*	0.0964287	SATW20_RS09680//SATW20_RS09680	NA	NA	NA	NA	gi|365244096|gb|EHM84760.1|//peptidase, PF06114 family [Staphylococcus aureus subsp. aureus 21232]
SATW20_RS04140	1182	176.9	422.79	1.25701	1.13e-05	Up	2.15e-06	SATW20_RS04140//SATW20_RS04140	NA	GO:0016811//hydrolase activity, acting on carbon-nitrogen (but not peptide) bonds, in linear amides	GO:0006041//glucosamine metabolic process	K01443//N-acetylglucosamine-6-phosphate deacetylase [EC:3.5.1.25]	gi|447214991|ref|WP_001292247.1|//N-acetylglucosamine-6-phosphate deacetylase [Staphylococcus aureus]
SATW20_RS02695	1203	15.5925	31.9394	1.03449	0.114247	*	0.0578646	SATW20_RS02695//SATW20_RS02695	NA	NA	NA	K02234//cobalamin biosynthesis protein CobW;K14640	gi|446985726|ref|WP_001062982.1|//cobalamin synthesis protein CobW [Staphylococcus aureus]
SATW20_RS12660	969	147.4	41.0196	-1.84535	6.07e-06	Down	1.11e-06	fecD	GO:0031224//intrinsic component of membrane	NA	GO:0051234//establishment of localization	K02015//iron complex transport system permease protein	gi|446911835|ref|WP_000989091.1|//iron-dicitrate ABC transporter permease [Staphylococcus aureus]
SATW20_RS00970	7176	833.468	13597.2	4.02804	2.01e-74	Up	1.57e-76	SATW20_RS00970//SATW20_RS00970	NA	GO:0016620//oxidoreductase activity, acting on the aldehyde or oxo group of donors, NAD or NADP as acceptor;GO:0022892//substrate-specific transporter activity;GO:0019842//vitamin binding	NA	K15654//surfactin family lipopeptide synthetase A	gi|282324112|gb|EFB54428.1|//non-ribosomal peptide synthetase [Staphylococcus aureus subsp. aureus WBG10049]
SATW20_RS05280	1071	623.406	78.7482	-2.98485	5.06e-18	Down	2.59e-19	SATW20_RS05280//SATW20_RS05280	GO:0031224//intrinsic component of membrane	NA	GO:0051234//establishment of localization	K15582//oligopeptide transport system permease protein	gi|983231139|ref|WP_060473933.1|//peptide ABC transporter permease [Staphylococcus aureus]
SATW20_RS13255	1155	268.512	417.965	0.638398	0.0553601	*	0.0242257	SATW20_RS13255//SATW20_RS13255	NA	GO:0003995//acyl-CoA dehydrogenase activity;GO:0050662//coenzyme binding	GO:0008152//metabolic process	K00248//butyryl-CoA dehydrogenase [EC:1.3.8.1];K00249//acyl-CoA dehydrogenase [EC:1.3.8.7]	gi|446921949|ref|WP_000999205.1|//acyl-CoA dehydrogenase [Staphylococcus aureus]
SATW20_RS06045	879	115.451	16.1071	-2.84151	5.37e-06	Down	9.73e-07	SATW20_RS06045//SATW20_RS06045	GO:0016020//membrane	GO:0043169//cation binding;GO:0022890//inorganic cation transmembrane transporter activity	GO:0034755//iron ion transmembrane transport	K02016//iron complex transport system substrate-binding protein	gi|447142937|ref|WP_001220193.1|//heme ABC transporter substrate-binding protein IsdE [Staphylococcus aureus]
SATW20_RS01460	993	324.718	171.473	-0.921209	0.000402163	*	9.96e-05	SATW20_RS01460//SATW20_RS01460	NA	GO:0016811//hydrolase activity, acting on carbon-nitrogen (but not peptide) bonds, in linear amides	NA	K01442//choloylglycine hydrolase [EC:3.5.1.24]	gi|446259524|ref|WP_000337379.1|//choloylglycine hydrolase [Staphylococcus aureus]
SATW20_RS14865	1107	6.88079	20.264	1.55827	0.0838751	*	0.040056	SATW20_RS14865//SATW20_RS14865	NA	GO:0016491//oxidoreductase activity	NA	K07222//putative flavoprotein involved in K+ transport;K00384//thioredoxin reductase (NADPH) [EC:1.8.1.9]	gi|257273078|gb|EEV05180.1|//FAD-dependent pyridine nucleotide-disulfide oxidoreductase [Staphylococcus aureus subsp. aureus 55/2053]
SATW20_RS13400	693	1097.7	745.06	-0.559054	0.0604507	*	0.0268969	SATW20_RS13400//SATW20_RS13400	GO:0044464//cell part	GO:0001071//nucleic acid binding transcription factor activity	GO:0006351//transcription, DNA-templated	K13572//proteasome accessory factor B	gi|295127243|gb|EFG56885.1|//DeoR family regulatory protein [Staphylococcus aureus subsp. aureus EMRSA16]
SATW20_RS04465	2847	1344.05	2185.77	0.701553	0.00426771	*	0.00133237	SATW20_RS04465//SATW20_RS04465	GO:0044424//intracellular part;GO:0043234//protein complex	GO:0004520//endodeoxyribonuclease activity;GO:0043169//cation binding;GO:0032559//adenyl ribonucleotide binding;GO:0017111//nucleoside-triphosphatase activity;GO:0003676//nucleic acid binding	GO:0006281//DNA repair;GO:0009207//purine ribonucleoside triphosphate catabolic process;GO:0031668//cellular response to extracellular stimulus	K03701//excinuclease ABC subunit A	gi|916230901|ref|WP_050975063.1|//ABC-ATPase UvrA [Staphylococcus aureus]
SATW20_RS05555	291	22.3981	11.3521	-0.980411	0.203338	*	0.116409	SATW20_RS05555//SATW20_RS05555	NA	NA	NA	NA	gi|57284418|gb|AAW36512.1|//conserved domain protein [Staphylococcus aureus subsp. aureus COL]
SATW20_RS09755	720	4.34299	4.50957	0.0543036	0.973537	*	0.958232	SATW20_RS09755//SATW20_RS09755	NA	GO:0004175//endopeptidase activity	GO:0019538//protein metabolic process	K01318//glutamyl endopeptidase [EC:3.4.21.19]	gi|744831388|gb|KIE15895.1|//serine protease SplB [Staphylococcus aureus 917]
SATW20_RS06865	1044	4212.02	2334.69	-0.851277	0.00106514	*	0.000290277	SATW20_RS06865//SATW20_RS06865	GO:0044424//intracellular part	GO:0043566//structure-specific DNA binding;GO:0032559//adenyl ribonucleotide binding;GO:0042623//ATPase activity, coupled	GO:0033554//cellular response to stress;GO:0006259//DNA metabolic process;GO:0031668//cellular response to extracellular stimulus	K03553//recombination protein RecA	gi|514074876|ref|WP_016528711.1|//DNA recombination/repair protein RecA [Staphylococcus aureus]
SATW20_RS09815	519	2.94623	18.0427	2.61447	0.00293041	Up	0.000872494	SATW20_RS09815//SATW20_RS09815	NA	GO:0016831//carboxy-lyase activity	NA	K13038//phosphopantothenoylcysteine decarboxylase / phosphopantothenate--cysteine ligase [EC:4.1.1.36 6.3.2.5]	gi|150374725|dbj|BAF67985.1|//lantibiotic modifying enzyme [Staphylococcus aureus subsp. aureus str. Newman]
SATW20_RS10580	402	27.3361	25.8019	-0.0833326	0.894955	*	0.841828	SATW20_RS10580//SATW20_RS10580	NA	NA	NA	NA	gi|147741466|gb|ABQ49764.1|//YolD-like protein [Staphylococcus aureus subsp. aureus JH9]
SATW20_RS04845	342	520.389	318.302	-0.709195	0.0788224	*	0.0370001	SATW20_RS04845//SATW20_RS04845	NA	NA	NA	NA	gi|269940405|emb|CBI48782.1|//pathogenicity island protein [Staphylococcus aureus subsp. aureus TW20]
SATW20_RS14275	819	15.9476	21.1472	0.407126	0.563066	*	0.426318	SATW20_RS14275//SATW20_RS14275	NA	NA	NA	NA	gi|302752338|gb|ADL66515.1|//rRNA methyltransferase FmrO [Staphylococcus aureus subsp. aureus str. JKD6008]
SATW20_RS13790	447	1455.52	635.223	-1.1962	4.7e-06	Down	8.46e-07	SATW20_RS13790//SATW20_RS13790	GO:0044424//intracellular part	GO:0001071//nucleic acid binding transcription factor activity;GO:0003676//nucleic acid binding	GO:0006351//transcription, DNA-templated;GO:0051704//multi-organism process	K18906//MarR family transcriptional regulator, multiple gene regulator MgrA	gi|995328678|emb|CXT25699.1|//MarR family transcriptional regulator [Staphylococcus aureus]
SATW20_RS10470	1200	805.226	725.416	-0.150587	0.547655	*	0.411452	SATW20_RS10470//SATW20_RS10470	NA	NA	NA	NA	gi|997870461|emb|CYC76030.1|//Lipoprotein (pheromone precursor) [Staphylococcus aureus]
SATW20_RS05400	1086	1018.41	428.98	-1.24734	3.96e-07	Down	6.14e-08	SATW20_RS05400//SATW20_RS05400	NA	NA	NA	K03548//putative permease	gi|997802231|emb|CYB80670.1|//membrane spanning protein [Staphylococcus aureus]
SATW20_RS12095	2028	57.4071	12868	7.80835	4.98e-288	Up	1.85e-291	SATW20_RS12095//SATW20_RS12095	GO:0031224//intrinsic component of membrane	GO:0046872//metal ion binding;GO:0015662//ATPase activity, coupled to transmembrane movement of ions, phosphorylative mechanism;GO:0032559//adenyl ribonucleotide binding	GO:0009206//purine ribonucleoside triphosphate biosynthetic process;GO:0030001//metal ion transport	K01547//K+-transporting ATPase ATPase B chain [EC:3.6.3.12]	gi|446468730|ref|WP_000546584.1|//potassium-transporting ATPase subunit B [Staphylococcus aureus]
SATW20_RS06530	645	326.723	407.781	0.319726	0.215425	*	0.125565	SATW20_RS06530//SATW20_RS06530	NA	GO:0016857//racemase and epimerase activity, acting on carbohydrates and derivatives	GO:0044238//primary metabolic process	K01783//ribulose-phosphate 3-epimerase [EC:5.1.3.1]	gi|446086477|ref|WP_000164332.1|//ribulose-phosphate 3-epimerase [Staphylococcus aureus]
SATW20_RS12650	261	3314.67	653.125	-2.34344	1.55e-13	Down	1.15e-14	SATW20_RS12650//SATW20_RS12650	NA	NA	NA	NA	gi|81648860|sp|Q6G7E1.1|Y2074_STAAS//RecName: Full=UPF0457 protein SAS2074
SATW20_RS05000	153	65.2737	115.466	0.822894	0.115155	*	0.0584955	SATW20_RS05000//SATW20_RS05000	NA	NA	NA	NA	gi|87202183|gb|ABD29993.1|//conserved hypothetical protein [Staphylococcus aureus subsp. aureus NCTC 8325]
SATW20_RS00080	1401	1573.28	833.505	-0.91651	0.0165132	*	0.0060126	SATW20_RS00080//SATW20_RS00080	NA	GO:0032559//adenyl ribonucleotide binding;GO:0004386//helicase activity;GO:0003676//nucleic acid binding	GO:0006259//DNA metabolic process	K02314//replicative DNA helicase [EC:3.6.4.12]	gi|446297797|ref|WP_000375652.1|//replicative DNA helicase [Staphylococcus aureus]
SATW20_RS10900	894	3.1879	8.07728	1.34126	0.174269	*	0.0967297	SATW20_RS10900//SATW20_RS10900	NA	NA	NA	K03346//replication initiation and membrane attachment protein	gi|686320369|ref|WP_031875617.1|//replication protein DnaD [Staphylococcus aureus]
SATW20_RS02725	675	244.246	191.359	-0.352054	0.273555	*	0.166952	SATW20_RS02725//SATW20_RS02725	GO:0044464//cell part	GO:0003824//catalytic activity	NA	K19302//undecaprenyl-diphosphatase [EC:3.6.1.27];K01096//phosphatidylglycerophosphatase B [EC:3.1.3.27 3.1.3.81 3.1.3.4 3.6.1.27]	gi|997700362|emb|CXZ81209.1|//phosphatidylglycerophosphatase B-like protein [Staphylococcus aureus]
SATW20_RS07115	603	65.527	123.298	0.911987	0.0139547	*	0.0049465	SATW20_RS07115//SATW20_RS07115	GO:0044464//cell part	GO:0003677//DNA binding;GO:0004871//signal transducer activity;GO:0001071//nucleic acid binding transcription factor activity	GO:0007165//signal transduction;GO:0006351//transcription, DNA-templated	K07693//two-component system, NarL family, response regulator DesR	gi|446124538|ref|WP_000202393.1|//DNA-binding response regulator [Staphylococcus aureus]
SATW20_RS03620	939	233.051	713.121	1.6135	1.01e-09	Up	1.08e-10	SATW20_RS03620//SATW20_RS03620	NA	GO:0003824//catalytic activity	GO:0008152//metabolic process	K06607//myo-inositol catabolism protein IolS [EC:1.1.1.-]	gi|930431307|ref|WP_054193119.1|//oxidoreductase [Staphylococcus aureus]
SATW20_RS07850	1143	248.192	527.276	1.0871	0.000174683	Up	4.05e-05	SATW20_RS07850//SATW20_RS07850	NA	GO:0016740//transferase activity	GO:0008152//metabolic process	K19002//1,2-diacylglycerol 3-alpha-glucosyltransferase [EC:2.4.1.337]	gi|446612681|ref|WP_000690027.1|//N-acetyl-alpha-D-glucosaminyl L-malate synthase BshA [Staphylococcus aureus]
SATW20_RS00760	708	283.216	3879.85	3.77602	1.06e-14	Up	7.34e-16	SATW20_RS00760//SATW20_RS00760	GO:0044424//intracellular part	GO:0008408//3'-5' exonuclease activity;GO:0016763//transferase activity, transferring pentosyl groups;GO:0016779//nucleotidyltransferase activity;GO:0003676//nucleic acid binding	GO:0006401//RNA catabolic process;GO:0009116//nucleoside metabolic process;GO:0010467//gene expression	K03784//purine-nucleoside phosphorylase [EC:2.4.2.1]	gi|928786144|ref|WP_053865764.1|//purine-nucleoside phosphorylase [Staphylococcus aureus]
SATW20_RS16425	156	4.85489	2.37001	-1.03455	0.378921	*	0.25163	SATW20_RS16425//SATW20_RS16425	NA	NA	NA	NA	gi|257846810|gb|EEV70825.1|//amidase [Staphylococcus aureus A9635]
SATW20_RS04075	288	40.1282	41.9251	0.0631994	0.911989	*	0.864987	SATW20_RS04075//SATW20_RS04075	NA	NA	NA	NA	gi|446102564|ref|WP_000180419.1|//membrane protein [Staphylococcus aureus]
SATW20_RS10460	303	187.447	173.941	-0.107891	0.807999	*	0.719919	SATW20_RS10460//SATW20_RS10460	GO:0031224//intrinsic component of membrane	GO:0032559//adenyl ribonucleotide binding;GO:0016884//carbon-nitrogen ligase activity, with glutamine as amido-N-donor	GO:0008643//carbohydrate transport;GO:0006448//regulation of translational elongation	K02435//aspartyl-tRNA(Asn)/glutamyl-tRNA(Gln) amidotransferase subunit C [EC:6.3.5.6 6.3.5.7]	gi|446092307|ref|WP_000170162.1|//MULTISPECIES: aspartyl/glutamyl-tRNA(Asn/Gln) amidotransferase subunit C [Staphylococcus]
SATW20_RS12350	1260	4136.02	1598.47	-1.37156	2.64e-06	Down	4.58e-07	SATW20_RS12350//SATW20_RS12350	GO:0044424//intracellular part	GO:0016765//transferase activity, transferring alkyl or aryl (other than methyl) groups	GO:0065008//regulation of biological quality;GO:0045229//external encapsulating structure organization;GO:0000270//peptidoglycan metabolic process;GO:0019276//UDP-N-acetylgalactosamine metabolic process	K00790//UDP-N-acetylglucosamine 1-carboxyvinyltransferase [EC:2.5.1.7]	gi|920540736|ref|WP_052996679.1|//UDP-N-acetylglucosamine 1-carboxyvinyltransferase [Staphylococcus aureus]
[truncated: 1,486 more rows]

## Sheet: Filtered_33DEGs
GeneID	Length	IE1_CO2-Expression	IE2_CO2-Expression	log2FoldChange(IE2_CO2/IE1_CO2)	Padj	Up/Down-Regulation	Pvalue	Symbol	Cellular Component	Molecular Function	Biological Process	Kegg Orthology	Nr Description
[truncated: 33 more rows]
