# Supplementary material for: Transcriptome and Proteome of Methicillin-Resistant Staphylococcus aureus Small-Colony Variants Reveal Changed Metabolism and Increased Immune Evasion
Source: Microbiol Spectr. 2023 Feb 14;11(2):e01898-22. doi: 10.1128/spectrum.01898-22 (PMC10101100; doi:10.1128/spectrum.01898-22)
Supplement: Supplemental file 2 — Supplemental material. Download spectrum.01898-22-s0002.xlsx, XLSX file, 0.03 MB [file spectrum.01898-22-s0002.xlsx]

## Sheet: pathways
#	Pathway	DEGs genes with pathway annotation (651)	All genes with pathway annotation (2072)	Pvalue	Qvalue	Pathway ID	Level 1	Level 2
1	Glycine, serine and threonine metabolism	24 (3.69%)	38 (1.83%)	4.77209e-05	0.00390009	ko00260	Metabolism	Amino acid metabolism
2	Alanine, aspartate and glutamate metabolism	15 (2.3%)	20 (0.97%)	7.2224e-05	0.00390009	ko00250	Metabolism	Amino acid metabolism
3	Valine, leucine and isoleucine biosynthesis	11 (1.69%)	13 (0.63%)	0.000110993	0.00399576	ko00290	Metabolism	Amino acid metabolism
4	ABC transporters	51 (7.83%)	107 (5.16%)	0.000227034	0.00612991	ko02010	Environmental Information Processing	Membrane transport
5	Microbial metabolism in diverse environments	72 (11.06%)	165 (7.96%)	0.000390254	0.00706481	ko01120	Metabolism	Global and overview maps
6	Biosynthesis of antibiotics	84 (12.9%)	198 (9.56%)	0.000392489	0.00706481	ko01130	Metabolism	Global and overview maps
7	Biosynthesis of amino acids	54 (8.29%)	118 (5.69%)	0.000541754	0.00835849	ko01230	Metabolism	Global and overview maps
8	Arginine biosynthesis	12 (1.84%)	18 (0.87%)	0.00214307	0.0289315	ko00220	Metabolism	Amino acid metabolism
9	Biosynthesis of secondary metabolites	109 (16.74%)	280 (13.51%)	0.00252475	0.030297	ko01110	Metabolism	Global and overview maps
10	Monobactam biosynthesis	5 (0.77%)	5 (0.24%)	0.00302947	0.0327183	ko00261	Metabolism	Biosynthesis of other secondary metabolites
11	2-Oxocarboxylic acid metabolism	13 (2%)	21 (1.01%)	0.0036835	0.0361653	ko01210	Metabolism	Global and overview maps
12	Ribosome	28 (4.3%)	58 (2.8%)	0.00482458	0.0417362	ko03010	Genetic Information Processing	Translation
13	Metabolic pathways	205 (31.49%)	573 (27.65%)	0.0050238	0.0417362	ko01100	Metabolism	Global and overview maps
14	Naphthalene degradation	4 (0.61%)	4 (0.19%)	0.00968308	0.0715416	ko00626	Metabolism	Xenobiotics biodegradation and metabolism
15	Fatty acid degradation	10 (1.54%)	16 (0.77%)	0.00993633	0.0715416	ko00071	Metabolism	Lipid metabolism
16	C5-Branched dibasic acid metabolism	7 (1.08%)	10 (0.48%)	0.0137232	0.0855482	ko00660	Metabolism	Carbohydrate metabolism
17	Purine metabolism	34 (5.22%)	78 (3.76%)	0.0142106	0.0855482	ko00230	Metabolism	Nucleotide metabolism
18	Chloroalkane and chloroalkene degradation	6 (0.92%)	8 (0.39%)	0.014258	0.0855482	ko00625	Metabolism	Xenobiotics biodegradation and metabolism
19	Quorum sensing	33 (5.07%)	77 (3.72%)	0.0206454	0.117353	ko02024	Cellular Processes	Cellular community - prokaryotes
20	Carbon fixation in photosynthetic organisms	7 (1.08%)	11 (0.53%)	0.0276237	0.149168	ko00710	Metabolism	Energy metabolism
21	Atrazine degradation	3 (0.46%)	3 (0.14%)	0.0309171	0.159002	ko00791	Metabolism	Xenobiotics biodegradation and metabolism
22	Cysteine and methionine metabolism	15 (2.3%)	31 (1.5%)	0.0347985	0.170829	ko00270	Metabolism	Amino acid metabolism
23	Lysine biosynthesis	8 (1.23%)	14 (0.68%)	0.0406634	0.185621	ko00300	Metabolism	Amino acid metabolism
24	Two-component system	36 (5.53%)	89 (4.3%)	0.0412492	0.185621	ko02020	Environmental Information Processing	Signal transduction
25	Carbon metabolism	37 (5.68%)	96 (4.63%)	0.0784179	0.338765	ko01200	Metabolism	Global and overview maps
26	Pantothenate and CoA biosynthesis	9 (1.38%)	19 (0.92%)	0.106695	0.443193	ko00770	Metabolism	Metabolism of cofactors and vitamins
27	Galactose metabolism	11 (1.69%)	25 (1.21%)	0.126927	0.488688	ko00052	Metabolism	Carbohydrate metabolism
28	Glyoxylate and dicarboxylate metabolism	12 (1.84%)	28 (1.35%)	0.134766	0.488688	ko00630	Metabolism	Carbohydrate metabolism
29	Propanoate metabolism	12 (1.84%)	28 (1.35%)	0.134766	0.488688	ko00640	Metabolism	Carbohydrate metabolism
30	Glycolysis / Gluconeogenesis	18 (2.76%)	45 (2.17%)	0.138109	0.488688	ko00010	Metabolism	Carbohydrate metabolism
31	Pyruvate metabolism	19 (2.92%)	48 (2.32%)	0.14149	0.488688	ko00620	Metabolism	Carbohydrate metabolism
32	Ascorbate and aldarate metabolism	4 (0.61%)	7 (0.34%)	0.144796	0.488688	ko00053	Metabolism	Carbohydrate metabolism
33	Amino sugar and nucleotide sugar metabolism	15 (2.3%)	37 (1.79%)	0.152184	0.498055	ko00520	Metabolism	Carbohydrate metabolism
34	Ubiquinone and other terpenoid-quinone biosynthesis	7 (1.08%)	16 (0.77%)	0.209584	0.665364	ko00130	Metabolism	Metabolism of cofactors and vitamins
35	Photosynthesis	4 (0.61%)	8 (0.39%)	0.22025	0.665364	ko00195	Metabolism	Energy metabolism
36	Styrene degradation	2 (0.31%)	3 (0.14%)	0.233998	0.665364	ko00643	Metabolism	Xenobiotics biodegradation and metabolism
37	Chlorocyclohexane and chlorobenzene degradation	2 (0.31%)	3 (0.14%)	0.233998	0.665364	ko00361	Metabolism	Xenobiotics biodegradation and metabolism
38	Butanoate metabolism	10 (1.54%)	25 (1.21%)	0.234109	0.665364	ko00650	Metabolism	Carbohydrate metabolism
39	Degradation of aromatic compounds	5 (0.77%)	11 (0.53%)	0.242071	0.67035	ko01220	Metabolism	Global and overview maps
40	Taurine and hypotaurine metabolism	3 (0.46%)	6 (0.29%)	0.282197	0.709442	ko00430	Metabolism	Metabolism of other amino acids
41	alpha-Linolenic acid metabolism	1 (0.15%)	1 (0.05%)	0.314189	0.709442	ko00592	Metabolism	Lipid metabolism
42	Nitrotoluene degradation	1 (0.15%)	1 (0.05%)	0.314189	0.709442	ko00633	Metabolism	Xenobiotics biodegradation and metabolism
43	Geraniol degradation	1 (0.15%)	1 (0.05%)	0.314189	0.709442	ko00281	Metabolism	Metabolism of terpenoids and polyketides
44	Biosynthesis of ansamycins	1 (0.15%)	1 (0.05%)	0.314189	0.709442	ko01051	Metabolism	Metabolism of terpenoids and polyketides
45	Nonribosomal peptide structures	1 (0.15%)	1 (0.05%)	0.314189	0.709442	ko01054	Metabolism	Metabolism of terpenoids and polyketides
46	Plant-pathogen interaction	1 (0.15%)	1 (0.05%)	0.314189	0.709442	ko04626	Organismal Systems	Environmental adaptation
47	Ethylbenzene degradation	1 (0.15%)	1 (0.05%)	0.314189	0.709442	ko00642	Metabolism	Xenobiotics biodegradation and metabolism
48	Nitrogen metabolism	6 (0.92%)	15 (0.72%)	0.320755	0.709442	ko00910	Metabolism	Energy metabolism
49	Riboflavin metabolism	7 (1.08%)	18 (0.87%)	0.324599	0.709442	ko00740	Metabolism	Metabolism of cofactors and vitamins
50	Phosphotransferase system (PTS)	10 (1.54%)	27 (1.3%)	0.328446	0.709442	ko02060	Environmental Information Processing	Membrane transport
51	Benzoate degradation	4 (0.61%)	10 (0.48%)	0.388465	0.763158	ko00362	Metabolism	Xenobiotics biodegradation and metabolism
52	Biofilm formation - Vibrio cholerae	4 (0.61%)	10 (0.48%)	0.388465	0.763158	ko05111	Cellular Processes	Cellular community - prokaryotes
53	Tyrosine metabolism	4 (0.61%)	10 (0.48%)	0.388465	0.763158	ko00350	Metabolism	Amino acid metabolism
54	One carbon pool by folate	5 (0.77%)	13 (0.63%)	0.388645	0.763158	ko00670	Metabolism	Metabolism of cofactors and vitamins
55	Bacterial secretion system	5 (0.77%)	13 (0.63%)	0.388645	0.763158	ko03070	Environmental Information Processing	Membrane transport
56	Protein export	6 (0.92%)	17 (0.82%)	0.454042	0.822574	ko03060	Genetic Information Processing	Folding, sorting and degradation
57	Histidine metabolism	6 (0.92%)	17 (0.82%)	0.454042	0.822574	ko00340	Metabolism	Amino acid metabolism
58	Valine, leucine and isoleucine degradation	6 (0.92%)	17 (0.82%)	0.454042	0.822574	ko00280	Metabolism	Amino acid metabolism
59	Sulfur metabolism	5 (0.77%)	14 (0.68%)	0.462352	0.822574	ko00920	Metabolism	Energy metabolism
60	D-Alanine metabolism	3 (0.46%)	8 (0.39%)	0.484245	0.822574	ko00473	Metabolism	Metabolism of other amino acids
61	Biosynthesis of unsaturated fatty acids	2 (0.31%)	5 (0.24%)	0.500894	0.822574	ko01040	Metabolism	Lipid metabolism
62	Aminobenzoate degradation	2 (0.31%)	5 (0.24%)	0.500894	0.822574	ko00627	Metabolism	Xenobiotics biodegradation and metabolism
63	RNA polymerase	2 (0.31%)	5 (0.24%)	0.500894	0.822574	ko03020	Genetic Information Processing	Transcription
64	Glycerolipid metabolism	7 (1.08%)	21 (1.01%)	0.50668	0.822574	ko00561	Metabolism	Lipid metabolism
65	RNA degradation	6 (0.92%)	18 (0.87%)	0.518764	0.822574	ko03018	Genetic Information Processing	Folding, sorting and degradation
66	Secondary bile acid biosynthesis	1 (0.15%)	2 (0.1%)	0.529768	0.822574	ko00121	Metabolism	Lipid metabolism
67	Arachidonic acid metabolism	1 (0.15%)	2 (0.1%)	0.529768	0.822574	ko00590	Metabolism	Lipid metabolism
68	Ether lipid metabolism	1 (0.15%)	2 (0.1%)	0.529768	0.822574	ko00565	Metabolism	Lipid metabolism
69	Biofilm formation - Pseudomonas aeruginosa	1 (0.15%)	2 (0.1%)	0.529768	0.822574	ko02025	Cellular Processes	Cellular community - prokaryotes
70	Nicotinate and nicotinamide metabolism	5 (0.77%)	15 (0.72%)	0.53315	0.822574	ko00760	Metabolism	Metabolism of cofactors and vitamins
71	Methane metabolism	8 (1.23%)	25 (1.21%)	0.550529	0.826551	ko00680	Metabolism	Energy metabolism
72	Tryptophan metabolism	4 (0.61%)	12 (0.58%)	0.551034	0.826551	ko00380	Metabolism	Amino acid metabolism
73	Arginine and proline metabolism	6 (0.92%)	19 (0.92%)	0.580237	0.858433	ko00330	Metabolism	Amino acid metabolism
74	Fructose and mannose metabolism	5 (0.77%)	16 (0.77%)	0.599374	0.874762	ko00051	Metabolism	Carbohydrate metabolism
75	Other glycan degradation	3 (0.46%)	10 (0.48%)	0.65466	0.916732	ko00511	Metabolism	Glycan biosynthesis and metabolism
76	Citrate cycle (TCA cycle)	7 (1.08%)	24 (1.16%)	0.668926	0.916732	ko00020	Metabolism	Carbohydrate metabolism
77	Fatty acid metabolism	7 (1.08%)	24 (1.16%)	0.668926	0.916732	ko01212	Metabolism	Global and overview maps
78	Xylene degradation	1 (0.15%)	3 (0.14%)	0.677652	0.916732	ko00622	Metabolism	Xenobiotics biodegradation and metabolism
79	D-Glutamine and D-glutamate metabolism	1 (0.15%)	3 (0.14%)	0.677652	0.916732	ko00471	Metabolism	Metabolism of other amino acids
80	Pyrimidine metabolism	20 (3.07%)	68 (3.28%)	0.685504	0.916732	ko00240	Metabolism	Nucleotide metabolism
81	Thiamine metabolism	4 (0.61%)	14 (0.68%)	0.687549	0.916732	ko00730	Metabolism	Metabolism of cofactors and vitamins
82	Limonene and pinene degradation	2 (0.31%)	7 (0.34%)	0.700241	0.919247	ko00903	Metabolism	Metabolism of terpenoids and polyketides
83	Fatty acid biosynthesis	5 (0.77%)	18 (0.87%)	0.714223	0.919247	ko00061	Metabolism	Lipid metabolism
84	Aminoacyl-tRNA biosynthesis	7 (1.08%)	25 (1.21%)	0.71497	0.919247	ko00970	Genetic Information Processing	Translation
85	Pentose phosphate pathway	6 (0.92%)	22 (1.06%)	0.73683	0.936207	ko00030	Metabolism	Carbohydrate metabolism
86	Inositol phosphate metabolism	2 (0.31%)	8 (0.39%)	0.77224	0.96713	ko00562	Metabolism	Carbohydrate metabolism
87	Vitamin B6 metabolism	1 (0.15%)	4 (0.19%)	0.779077	0.96713	ko00750	Metabolism	Metabolism of cofactors and vitamins
88	beta-Alanine metabolism	2 (0.31%)	9 (0.43%)	0.828651	0.999665	ko00410	Metabolism	Metabolism of other amino acids
89	Pentose and glucuronate interconversions	2 (0.31%)	9 (0.43%)	0.828651	0.999665	ko00040	Metabolism	Carbohydrate metabolism
90	Biotin metabolism	3 (0.46%)	14 (0.68%)	0.865862	0.999665	ko00780	Metabolism	Metabolism of cofactors and vitamins
91	Starch and sucrose metabolism	4 (0.61%)	19 (0.92%)	0.893886	0.999665	ko00500	Metabolism	Carbohydrate metabolism
92	Lysine degradation	3 (0.46%)	15 (0.72%)	0.896404	0.999665	ko00310	Metabolism	Amino acid metabolism
93	Carbon fixation pathways in prokaryotes	6 (0.92%)	28 (1.35%)	0.916071	0.999665	ko00720	Metabolism	Energy metabolism
94	Oxidative phosphorylation	6 (0.92%)	29 (1.4%)	0.932141	0.999665	ko00190	Metabolism	Energy metabolism
95	Mismatch repair	5 (0.77%)	27 (1.3%)	0.957839	0.999665	ko03430	Genetic Information Processing	Replication and repair
96	Phenylalanine metabolism	1 (0.15%)	9 (0.43%)	0.966706	0.999665	ko00360	Metabolism	Amino acid metabolism
97	Glycerophospholipid metabolism	4 (0.61%)	24 (1.16%)	0.969709	0.999665	ko00564	Metabolism	Lipid metabolism
98	Peptidoglycan biosynthesis	4 (0.61%)	26 (1.25%)	0.982288	0.999665	ko00550	Metabolism	Glycan biosynthesis and metabolism
99	Glutathione metabolism	1 (0.15%)	11 (0.53%)	0.984406	0.999665	ko00480	Metabolism	Metabolism of other amino acids
100	Nucleotide excision repair	1 (0.15%)	11 (0.53%)	0.984406	0.999665	ko03420	Genetic Information Processing	Replication and repair
101	Folate biosynthesis	3 (0.46%)	22 (1.06%)	0.985548	0.999665	ko00790	Metabolism	Metabolism of cofactors and vitamins
102	Phenylalanine, tyrosine and tryptophan biosynthesis	3 (0.46%)	23 (1.11%)	0.989282	0.999665	ko00400	Metabolism	Amino acid metabolism
103	Cell cycle - Caulobacter	1 (0.15%)	12 (0.58%)	0.989332	0.999665	ko04112	Cellular Processes	Cell growth and death
104	Porphyrin and chlorophyll metabolism	20 (3.07%)	19 (0.92%)	0.992701	0.999665	ko00860	Metabolism	Metabolism of cofactors and vitamins
105	Sulfur relay system	1 (0.15%)	13 (0.63%)	0.992703	0.999665	ko04122	Genetic Information Processing	Folding, sorting and degradation
106	Base excision repair	1 (0.15%)	17 (0.82%)	0.998407	0.999665	ko03410	Genetic Information Processing	Replication and repair
107	Homologous recombination	3 (0.46%)	30 (1.45%)	0.998784	0.999665	ko03440	Genetic Information Processing	Replication and repair
108	DNA replication	2 (0.31%)	28 (1.35%)	0.999665	0.999665	ko03030	Genetic Information Processing	Replication and repair

## Sheet: genes
#	Pathway	Differentially expressed genes
1	Glycine, serine and threonine metabolism	SATW20_RS11985, SATW20_RS07490, SATW20_RS04730, SATW20_RS14585, SATW20_RS07145, SATW20_RS07150, SATW20_RS09250, SATW20_RS04555, SATW20_RS14315, SATW20_RS08270, SATW20_RS04690, SATW20_RS08265, SATW20_RS14580, SATW20_RS08180, SATW20_RS02750, SATW20_RS08260, SATW20_RS07085, SATW20_RS07380, SATW20_RS07485, SATW20_RS04370, SATW20_RS07140, SATW20_RS09245, SATW20_RS07745, SATW20_RS07155
2	Alanine, aspartate and glutamate metabolism	SATW20_RS10495, SATW20_RS12510, SATW20_RS07750, SATW20_RS06430, SATW20_RS06435, SATW20_RS09170, SATW20_RS05715, SATW20_RS00085, SATW20_RS14720, SATW20_RS06420, SATW20_RS05150, SATW20_RS05155, SATW20_RS15070, SATW20_RS06980, SATW20_RS09245
3	Valine, leucine and isoleucine biosynthesis	SATW20_RS11985, SATW20_RS11965, SATW20_RS11950, SATW20_RS11970, SATW20_RS11955, SATW20_RS11960, SATW20_RS11975, SATW20_RS11945, SATW20_RS07745, SATW20_RS11980, SATW20_RS12850
4	ABC transporters	SATW20_RS14150, SATW20_RS05870, SATW20_RS03855, SATW20_RS09800, SATW20_RS12665, SATW20_RS04055, SATW20_RS12670, SATW20_RS03780, SATW20_RS14260, SATW20_RS13660, SATW20_RS14155, SATW20_RS02760, SATW20_RS10255, SATW20_RS04330, SATW20_RS04335, SATW20_RS14160, SATW20_RS04770, SATW20_RS05295, SATW20_RS04050, SATW20_RS03770, SATW20_RS05875, SATW20_RS05285, SATW20_RS03775, SATW20_RS00645, SATW20_RS04340,…
5	Microbial metabolism in diverse environments	SATW20_RS05210, SATW20_RS12735, SATW20_RS05945, SATW20_RS13850, SATW20_RS07225, SATW20_RS07490, SATW20_RS15085, SATW20_RS15305, SATW20_RS06885, SATW20_RS14430, SATW20_RS01200, SATW20_RS07145, SATW20_RS03645, SATW20_RS13270, SATW20_RS09570, SATW20_RS09090, SATW20_RS04550, SATW20_RS01210, SATW20_RS13710, SATW20_RS14540, SATW20_RS07150, SATW20_RS13275, SATW20_RS03325, SATW20_RS01260, SATW20_RS07500,…
6	Biosynthesis of antibiotics	SATW20_RS12735, SATW20_RS00060, SATW20_RS11985, SATW20_RS04025, SATW20_RS07225, SATW20_RS07490, SATW20_RS15085, SATW20_RS06885, SATW20_RS04730, SATW20_RS10495, SATW20_RS14430, SATW20_RS14585, SATW20_RS12510, SATW20_RS01200, SATW20_RS07145, SATW20_RS05715, SATW20_RS03645, SATW20_RS09570, SATW20_RS11950, SATW20_RS09090, SATW20_RS04550, SATW20_RS01210, SATW20_RS05730, SATW20_RS15270, SATW20_RS13710,…
7	Biosynthesis of amino acids	SATW20_RS05210, SATW20_RS11985, SATW20_RS05945, SATW20_RS04025, SATW20_RS07225, SATW20_RS07490, SATW20_RS11965, SATW20_RS14585, SATW20_RS07145, SATW20_RS09570, SATW20_RS11950, SATW20_RS09090, SATW20_RS04550, SATW20_RS07150, SATW20_RS07500, SATW20_RS00220, SATW20_RS11970, SATW20_RS05605, SATW20_RS09250, SATW20_RS04540, SATW20_RS04555, SATW20_RS05150, SATW20_RS12555, SATW20_RS15465, SATW20_RS08865,…
8	Arginine biosynthesis	SATW20_RS13270, SATW20_RS15270, SATW20_RS13275, SATW20_RS05150, SATW20_RS12555, SATW20_RS05155, SATW20_RS06255, SATW20_RS13265, SATW20_RS15265, SATW20_RS06250, SATW20_RS06980, SATW20_RS15255
9	Biosynthesis of secondary metabolites (no map in kegg database)	SATW20_RS05210, SATW20_RS12735, SATW20_RS11985, SATW20_RS00125, SATW20_RS04025, SATW20_RS07225, SATW20_RS07490, SATW20_RS15085, SATW20_RS04730, SATW20_RS11965, SATW20_RS10495, SATW20_RS14430, SATW20_RS02380, SATW20_RS14585, SATW20_RS10665, SATW20_RS01200, SATW20_RS07145, SATW20_RS05715, SATW20_RS03645, SATW20_RS09570, SATW20_RS11950, SATW20_RS09090, SATW20_RS04550, SATW20_RS02570, SATW20_RS05730,…
10	Monobactam biosynthesis	SATW20_RS07490, SATW20_RS07500, SATW20_RS07485, SATW20_RS07140, SATW20_RS07495
11	2-Oxocarboxylic acid metabolism	SATW20_RS07490, SATW20_RS11965, SATW20_RS11950, SATW20_RS09090, SATW20_RS11970, SATW20_RS11955, SATW20_RS11960, SATW20_RS07485, SATW20_RS11975, SATW20_RS11945, SATW20_RS07140, SATW20_RS11980, SATW20_RS12850
12	Ribosome	SATW20_RS06715, SATW20_RS08520, SATW20_RS03000, SATW20_RS06805, SATW20_RS12965, SATW20_RS12895, SATW20_RS02270, SATW20_RS12900, SATW20_RS06020, SATW20_RS03255, SATW20_RS06615, SATW20_RS03260, SATW20_RS13030, SATW20_RS12330, SATW20_RS06630, SATW20_RS02260, SATW20_RS09225, SATW20_RS13045, SATW20_RS13055, SATW20_RS03265, SATW20_RS03290, SATW20_RS09005, SATW20_RS08465, SATW20_RS03270, SATW20_RS13065,…
13	Metabolic pathways (no map in kegg database)	SATW20_RS05210, SATW20_RS12735, SATW20_RS00060, SATW20_RS11985, SATW20_RS00125, SATW20_RS05945, SATW20_RS04025, SATW20_RS06425, SATW20_RS07225, SATW20_RS07490, SATW20_RS05675, SATW20_RS15085, SATW20_RS15305, SATW20_RS06885, SATW20_RS03440, SATW20_RS01215, SATW20_RS04730, SATW20_RS11965, SATW20_RS10495, SATW20_RS03280, SATW20_RS14430, SATW20_RS02380, SATW20_RS14585, SATW20_RS10665, SATW20_RS12255,…
14	Naphthalene degradation	SATW20_RS12735, SATW20_RS03645, SATW20_RS13710, SATW20_RS00820
15	Fatty acid degradation	SATW20_RS12735, SATW20_RS03440, SATW20_RS01215, SATW20_RS01200, SATW20_RS03645, SATW20_RS01210, SATW20_RS13710, SATW20_RS00915, SATW20_RS00820, SATW20_RS01205
16	C5-Branched dibasic acid metabolism	SATW20_RS11950, SATW20_RS11970, SATW20_RS12845, SATW20_RS11955, SATW20_RS11975, SATW20_RS11980, SATW20_RS12850
17	Purine metabolism	SATW20_RS00125, SATW20_RS10495, SATW20_RS03280, SATW20_RS02380, SATW20_RS05715, SATW20_RS00085, SATW20_RS13270, SATW20_RS05730, SATW20_RS04310, SATW20_RS13275, SATW20_RS05705, SATW20_RS05725, SATW20_RS05720, SATW20_RS06810, SATW20_RS00760, SATW20_RS07900, SATW20_RS13365, SATW20_RS03285, SATW20_RS14445, SATW20_RS06255, SATW20_RS05735, SATW20_RS15150, SATW20_RS12430, SATW20_RS13265, SATW20_RS05685,…
18	Chloroalkane and chloroalkene degradation	SATW20_RS12735, SATW20_RS03645, SATW20_RS13710, SATW20_RS00915, SATW20_RS00820, SATW20_RS14850
19	Quorum sensing	SATW20_RS07415, SATW20_RS09800, SATW20_RS03440, SATW20_RS01215, SATW20_RS07425, SATW20_RS07420, SATW20_RS10665, SATW20_RS12175, SATW20_RS05295, SATW20_RS15345, SATW20_RS01070, SATW20_RS05600, SATW20_RS05285, SATW20_RS09465, SATW20_RS00970, SATW20_RS05280, SATW20_RS05290, SATW20_RS02120, SATW20_RS12765, SATW20_RS08785, SATW20_RS01235, SATW20_RS07410, SATW20_RS16360, SATW20_RS12115, SATW20_RS15630,…
20	Carbon fixation in photosynthetic organisms	SATW20_RS07225, SATW20_RS04550, SATW20_RS04540, SATW20_RS09615, SATW20_RS04545, SATW20_RS09045, SATW20_RS13525
21	Atrazine degradation	SATW20_RS13270, SATW20_RS13275, SATW20_RS13265
22	Cysteine and methionine metabolism	SATW20_RS05210, SATW20_RS00060, SATW20_RS07490, SATW20_RS14585, SATW20_RS07145, SATW20_RS01260, SATW20_RS00220, SATW20_RS15055, SATW20_RS08865, SATW20_RS14580, SATW20_RS00650, SATW20_RS02750, SATW20_RS09610, SATW20_RS07485, SATW20_RS07140
23	Lysine biosynthesis	SATW20_RS07490, SATW20_RS07145, SATW20_RS07500, SATW20_RS05605, SATW20_RS07485, SATW20_RS07505, SATW20_RS07140, SATW20_RS07495
24	Two-component system	SATW20_RS13850, SATW20_RS09800, SATW20_RS13840, SATW20_RS07320, SATW20_RS07610, SATW20_RS12100, SATW20_RS15210, SATW20_RS01375, SATW20_RS12110, SATW20_RS07605, SATW20_RS09070, SATW20_RS01380, SATW20_RS05535, SATW20_RS01385, SATW20_RS12095, SATW20_RS13675, SATW20_RS05125, SATW20_RS03930, SATW20_RS02120, SATW20_RS10350, SATW20_RS12090, SATW20_RS13800, SATW20_RS16360, SATW20_RS12115, SATW20_RS04160,…
25	Carbon metabolism	SATW20_RS05210, SATW20_RS11985, SATW20_RS05945, SATW20_RS07225, SATW20_RS15085, SATW20_RS06885, SATW20_RS14430, SATW20_RS14585, SATW20_RS09570, SATW20_RS09090, SATW20_RS04550, SATW20_RS07180, SATW20_RS09180, SATW20_RS09250, SATW20_RS04540, SATW20_RS05125, SATW20_RS04555, SATW20_RS08270, SATW20_RS00960, SATW20_RS04690, SATW20_RS08265, SATW20_RS14580, SATW20_RS09310, SATW20_RS00650, SATW20_RS06255,…
26	Pantothenate and CoA biosynthesis	SATW20_RS12070, SATW20_RS00975, SATW20_RS11950, SATW20_RS09815, SATW20_RS11955, SATW20_RS11960, SATW20_RS11945, SATW20_RS15040, SATW20_RS12850
27	Galactose metabolism	SATW20_RS12750, SATW20_RS00890, SATW20_RS16515, SATW20_RS03335, SATW20_RS08120, SATW20_RS00845, SATW20_RS12770, SATW20_RS12755, SATW20_RS14125, SATW20_RS12765, SATW20_RS12760
28	Glyoxylate and dicarboxylate metabolism	SATW20_RS04730, SATW20_RS09090, SATW20_RS07180, SATW20_RS08270, SATW20_RS00960, SATW20_RS08265, SATW20_RS08180, SATW20_RS08260, SATW20_RS04370, SATW20_RS06980, SATW20_RS09245, SATW20_RS13385
29	Propanoate metabolism	SATW20_RS13710, SATW20_RS01260, SATW20_RS15055, SATW20_RS09180, SATW20_RS08175, SATW20_RS09310, SATW20_RS01220, SATW20_RS08180, SATW20_RS15070, SATW20_RS08165, SATW20_RS08170, SATW20_RS08630
30	Glycolysis / Gluconeogenesis	SATW20_RS12735, SATW20_RS06885, SATW20_RS03645, SATW20_RS04550, SATW20_RS13710, SATW20_RS01260, SATW20_RS15055, SATW20_RS04540, SATW20_RS04555, SATW20_RS00915, SATW20_RS14620, SATW20_RS00820, SATW20_RS04690, SATW20_RS09310, SATW20_RS08180, SATW20_RS09615, SATW20_RS04545, SATW20_RS09045
31	Pyruvate metabolism	SATW20_RS05945, SATW20_RS15085, SATW20_RS06885, SATW20_RS11965, SATW20_RS14540, SATW20_RS03325, SATW20_RS01260, SATW20_RS15055, SATW20_RS09180, SATW20_RS05125, SATW20_RS00915, SATW20_RS00820, SATW20_RS09310, SATW20_RS02115, SATW20_RS01220, SATW20_RS08180, SATW20_RS09615, SATW20_RS08630, SATW20_RS14625
32	Ascorbate and aldarate metabolism	SATW20_RS00915, SATW20_RS02075, SATW20_RS02085, SATW20_RS02080
33	Amino sugar and nucleotide sugar metabolism	SATW20_RS05675, SATW20_RS12510, SATW20_RS00890, SATW20_RS00855, SATW20_RS00900, SATW20_RS03415, SATW20_RS03335, SATW20_RS04140, SATW20_RS12350, SATW20_RS14620, SATW20_RS00845, SATW20_RS00895, SATW20_RS14125, SATW20_RS04350, SATW20_RS01035
34	Ubiquinone and other terpenoid-quinone biosynthesis	SATW20_RS02570, SATW20_RS00220, SATW20_RS01415, SATW20_RS12460, SATW20_RS08865, SATW20_RS05580, SATW20_RS07910
35	Photosynthesis	SATW20_RS12255, SATW20_RS12250, SATW20_RS12240, SATW20_RS12245
36	Styrene degradation	SATW20_RS01220, SATW20_RS14530
37	Chlorocyclohexane and chlorobenzene degradation	SATW20_RS14850, SATW20_RS14530
38	Butanoate metabolism	SATW20_RS06885, SATW20_RS11950, SATW20_RS12845, SATW20_RS05125, SATW20_RS00820, SATW20_RS11955, SATW20_RS13485, SATW20_RS15070, SATW20_RS12850, SATW20_RS01205
39	Degradation of aromatic compounds	SATW20_RS12735, SATW20_RS03645, SATW20_RS13710, SATW20_RS00820, SATW20_RS14530
40	Taurine and hypotaurine metabolism	SATW20_RS07750, SATW20_RS09170, SATW20_RS09180
41	alpha-Linolenic acid metabolism	SATW20_RS01200
42	Nitrotoluene degradation	SATW20_RS14535
43	Geraniol degradation	SATW20_RS01200
44	Biosynthesis of ansamycins	SATW20_RS07225
45	Nonribosomal peptide structures	SATW20_RS00970
46	Plant-pathogen interaction	SATW20_RS06935
47	Ethylbenzene degradation	SATW20_RS01200
48	Nitrogen metabolism	SATW20_RS13850, SATW20_RS06255, SATW20_RS06980, SATW20_RS13845, SATW20_RS15255, SATW20_RS13835
49	Riboflavin metabolism	SATW20_RS06830, SATW20_RS09500, SATW20_RS01635, SATW20_RS02125, SATW20_RS09510, SATW20_RS07160, SATW20_RS09515
50	Phosphotransferase system (PTS)	SATW20_RS15305, SATW20_RS02820, SATW20_RS12515, SATW20_RS14620, SATW20_RS12755, SATW20_RS02075, SATW20_RS02085, SATW20_RS04130, SATW20_RS02080, SATW20_RS12760
51	Benzoate degradation	SATW20_RS01200, SATW20_RS01210, SATW20_RS14530, SATW20_RS01205
52	Biofilm formation - Vibrio cholerae	SATW20_RS05210, SATW20_RS00855, SATW20_RS00900, SATW20_RS00895
53	Tyrosine metabolism	SATW20_RS12735, SATW20_RS03645, SATW20_RS13710, SATW20_RS00820
54	One carbon pool by folate	SATW20_RS07685, SATW20_RS05730, SATW20_RS05725, SATW20_RS08270, SATW20_RS06500
55	Bacterial secretion system	SATW20_RS12175, SATW20_RS15345, SATW20_RS08785, SATW20_RS06600, SATW20_RS02165
56	Protein export	SATW20_RS12175, SATW20_RS15345, SATW20_RS08785, SATW20_RS06600, SATW20_RS02165, SATW20_RS05175
57	Histidine metabolism	SATW20_RS00915, SATW20_RS15465, SATW20_RS13500, SATW20_RS15470, SATW20_RS00040, SATW20_RS15475
58	Valine, leucine and isoleucine degradation	SATW20_RS01200, SATW20_RS00915, SATW20_RS08175, SATW20_RS08180, SATW20_RS08165, SATW20_RS08170
59	Sulfur metabolism	SATW20_RS05210, SATW20_RS00650, SATW20_RS04170, SATW20_RS02750, SATW20_RS02125
60	D-Alanine metabolism	SATW20_RS12065, SATW20_RS08125, SATW20_RS05015
61	Biosynthesis of unsaturated fatty acids	SATW20_RS14315, SATW20_RS13485
62	Aminobenzoate degradation	SATW20_RS01635, SATW20_RS15230
63	RNA polymerase	SATW20_RS03280, SATW20_RS03285
64	Glycerolipid metabolism	SATW20_RS01705, SATW20_RS07850, SATW20_RS07280, SATW20_RS00915, SATW20_RS06935, SATW20_RS05425, SATW20_RS04370
65	RNA degradation	SATW20_RS06870, SATW20_RS04580, SATW20_RS04245, SATW20_RS11080, SATW20_RS06810, SATW20_RS06815
66	Secondary bile acid biosynthesis	SATW20_RS07640
67	Arachidonic acid metabolism	SATW20_RS15180
68	Ether lipid metabolism	SATW20_RS10665
69	Biofilm formation - Pseudomonas aeruginosa	SATW20_RS07355
70	Nicotinate and nicotinamide metabolism	SATW20_RS00125, SATW20_RS10555, SATW20_RS00760, SATW20_RS12430, SATW20_RS10520
71	Methane metabolism	SATW20_RS09180, SATW20_RS09250, SATW20_RS04555, SATW20_RS00960, SATW20_RS04690, SATW20_RS09310, SATW20_RS09245, SATW20_RS13385
72	Tryptophan metabolism	SATW20_RS01210, SATW20_RS07180, SATW20_RS00915, SATW20_RS01015
73	Arginine and proline metabolism	SATW20_RS14720, SATW20_RS12460, SATW20_RS05130, SATW20_RS00915, SATW20_RS09495, SATW20_RS12555
74	Fructose and mannose metabolism	SATW20_RS15305, SATW20_RS12515, SATW20_RS04550, SATW20_RS04130, SATW20_RS04125
75	Other glycan degradation	SATW20_RS13325, SATW20_RS01490, SATW20_RS13350
76	Citrate cycle (TCA cycle)	SATW20_RS05945, SATW20_RS15085, SATW20_RS06885, SATW20_RS09090, SATW20_RS05125, SATW20_RS08180, SATW20_RS09615
77	Fatty acid metabolism	SATW20_RS03440, SATW20_RS01215, SATW20_RS01200, SATW20_RS14315, SATW20_RS13485, SATW20_RS08630, SATW20_RS01205
78	Xylene degradation	SATW20_RS14530
79	D-Glutamine and D-glutamate metabolism	SATW20_RS06140
80	Pyrimidine metabolism	SATW20_RS00125, SATW20_RS06425, SATW20_RS03280, SATW20_RS07685, SATW20_RS06430, SATW20_RS06435, SATW20_RS08535, SATW20_RS06410, SATW20_RS04310, SATW20_RS06810, SATW20_RS06420, SATW20_RS00760, SATW20_RS12460, SATW20_RS14315, SATW20_RS07900, SATW20_RS03285, SATW20_RS15150, SATW20_RS06440, SATW20_RS12430, SATW20_RS06445
81	Thiamine metabolism	SATW20_RS08735, SATW20_RS01635, SATW20_RS15230, SATW20_RS12955
82	Limonene and pinene degradation	SATW20_RS08710, SATW20_RS00915
83	Fatty acid biosynthesis	SATW20_RS03440, SATW20_RS01215, SATW20_RS14315, SATW20_RS13485, SATW20_RS08630
84	Aminoacyl-tRNA biosynthesis	SATW20_RS08745, SATW20_RS00045, SATW20_RS08750, SATW20_RS09020, SATW20_RS06500, SATW20_RS09280, SATW20_RS06755
85	Pentose phosphate pathway	SATW20_RS07225, SATW20_RS14430, SATW20_RS09570, SATW20_RS00770, SATW20_RS00775, SATW20_RS13525
86	Inositol phosphate metabolism	SATW20_RS10665, SATW20_RS04550
87	Vitamin B6 metabolism	SATW20_RS07150
88	beta-Alanine metabolism	SATW20_RS00915, SATW20_RS15070
89	Pentose and glucuronate interconversions	SATW20_RS01320, SATW20_RS01325
90	Biotin metabolism	SATW20_RS07840, SATW20_RS14315, SATW20_RS13485
91	Starch and sucrose metabolism	SATW20_RS02820, SATW20_RS05535, SATW20_RS08120, SATW20_RS02825
92	Lysine degradation	SATW20_RS01210, SATW20_RS00915, SATW20_RS12685
93	Carbon fixation pathways in prokaryotes	SATW20_RS05945, SATW20_RS06885, SATW20_RS09180, SATW20_RS05125, SATW20_RS09310, SATW20_RS08630
94	Oxidative phosphorylation	SATW20_RS12255, SATW20_RS05125, SATW20_RS05035, SATW20_RS12250, SATW20_RS12240, SATW20_RS12245
95	Mismatch repair	SATW20_RS06915, SATW20_RS11915, SATW20_RS06920, SATW20_RS06105, SATW20_RS02265
96	Phenylalanine metabolism	SATW20_RS07510
97	Glycerophospholipid metabolism	SATW20_RS05145, SATW20_RS10665, SATW20_RS07095, SATW20_RS07280
98	Peptidoglycan biosynthesis	SATW20_RS12350, SATW20_RS08435, SATW20_RS04350, SATW20_RS07395
99	Glutathione metabolism	SATW20_RS15180
100	Nucleotide excision repair	SATW20_RS06120
101	Folate biosynthesis	SATW20_RS13815, SATW20_RS04190, SATW20_RS15230
102	Phenylalanine, tyrosine and tryptophan biosynthesis	SATW20_RS04025, SATW20_RS07380, SATW20_RS07355
103	Cell cycle - Caulobacter	SATW20_RS10800
104	Porphyrin and chlorophyll metabolism	SATW20_RS07575, SATW20_RS15430
105	Sulfur relay system	SATW20_RS08735
106	Base excision repair	SATW20_RS01240
107	Homologous recombination	SATW20_RS06480, SATW20_RS06555, SATW20_RS02265
108	DNA replication	SATW20_RS06650, SATW20_RS02265
