# Supplementary material for: Transcriptome and Proteome of Methicillin-Resistant Staphylococcus aureus Small-Colony Variants Reveal Changed Metabolism and Increased Immune Evasion
Source: Microbiol Spectr. 2023 Feb 14;11(2):e01898-22. doi: 10.1128/spectrum.01898-22 (PMC10101100; doi:10.1128/spectrum.01898-22)
Supplement: Supplemental file 4 — Supplemental material. Download spectrum.01898-22-s0004.xlsx, XLSX file, 0.04 MB [file spectrum.01898-22-s0004.xlsx]

## Sheet: pathway
#	Pathway	Diff Proteins with pathway annotation (627)	All Proteins with pathway annotation (1672)	Pvalue	Pathway ID
1	Microbial metabolism in diverse environments	91 (14.51%)	163 (9.75%)	4.34381e-07	ko01120
2	Carbon metabolism	57 (9.09%)	92 (5.5%)	8.7361e-07	ko01200
3	Biosynthesis of antibiotics	94 (14.99%)	181 (10.83%)	2.00472e-05	ko01130
4	Metabolic pathways	231 (36.84%)	516 (30.86%)	2.84054e-05	ko01100
5	Glycolysis / Gluconeogenesis	29 (4.63%)	44 (2.63%)	0.000101751	ko00010
6	Pyruvate metabolism	30 (4.78%)	46 (2.75%)	0.000103315	ko00620
7	Purine metabolism	42 (6.7%)	71 (4.25%)	0.000127051	ko00230
8	Carbon fixation in photosynthetic organisms	10 (1.59%)	11 (0.66%)	0.000383072	ko00710
9	Arginine biosynthesis	13 (2.07%)	16 (0.96%)	0.000425979	ko00220
10	Alanine, aspartate and glutamate metabolism	15 (2.39%)	20 (1.2%)	0.00068516	ko00250
11	Methane metabolism	16 (2.55%)	22 (1.32%)	0.000791026	ko00680
12	Pentose phosphate pathway	15 (2.39%)	21 (1.26%)	0.0015751	ko00030
13	Ribosome	32 (5.1%)	57 (3.41%)	0.00278273	ko03010
14	Fatty acid degradation	11 (1.75%)	15 (0.9%)	0.00510632	ko00071
15	Arginine and proline metabolism	12 (1.91%)	17 (1.02%)	0.00560428	ko00330
16	Taurine and hypotaurine metabolism	5 (0.8%)	5 (0.3%)	0.00734198	ko00430
17	NOD-like receptor signaling pathway	5 (0.8%)	5 (0.3%)	0.00734198	ko04621
18	Pyrimidine metabolism	33 (5.26%)	62 (3.71%)	0.007396	ko00240
19	Drug metabolism - other enzymes	8 (1.28%)	10 (0.6%)	0.00768739	ko00983
20	Citrate cycle (TCA cycle)	15 (2.39%)	24 (1.44%)	0.0108333	ko00020
21	Peroxisome	6 (0.96%)	7 (0.42%)	0.0130495	ko04146
22	Glucagon signaling pathway	6 (0.96%)	7 (0.42%)	0.0130495	ko04922
23	Fluid shear stress and atherosclerosis	6 (0.96%)	7 (0.42%)	0.0130495	ko05418
24	Chloroalkane and chloroalkene degradation	6 (0.96%)	7 (0.42%)	0.0130495	ko00625
25	Biosynthesis of secondary metabolites	111 (17.7%)	255 (15.25%)	0.0188379	ko01110
26	Degradation of aromatic compounds	8 (1.28%)	11 (0.66%)	0.0189767	ko01220
27	Bacterial invasion of epithelial cells	4 (0.64%)	4 (0.24%)	0.0196572	ko05100
28	Naphthalene degradation	4 (0.64%)	4 (0.24%)	0.0196572	ko00626
29	Inositol phosphate metabolism	5 (0.8%)	6 (0.36%)	0.0303545	ko00562
30	Tyrosine metabolism	7 (1.12%)	10 (0.6%)	0.03795	ko00350
31	Retinol metabolism	3 (0.48%)	3 (0.18%)	0.0525766	ko00830
32	Atrazine degradation	3 (0.48%)	3 (0.18%)	0.0525766	ko00791
33	Alzheimer's disease	3 (0.48%)	3 (0.18%)	0.0525766	ko05010
34	Epithelial cell signaling in Helicobacter pylori infection	3 (0.48%)	3 (0.18%)	0.0525766	ko05120
35	Cyanoamino acid metabolism	3 (0.48%)	3 (0.18%)	0.0525766	ko00460
36	HIF-1 signaling pathway	4 (0.64%)	5 (0.3%)	0.0689179	ko04066
37	Aminoacyl-tRNA biosynthesis	13 (2.07%)	24 (1.44%)	0.0704308	ko00970
38	Central carbon metabolism in cancer	5 (0.8%)	7 (0.42%)	0.0736168	ko05230
39	Fatty acid metabolism	12 (1.91%)	22 (1.32%)	0.076648	ko01212
40	Fatty acid biosynthesis	9 (1.44%)	16 (0.96%)	0.0988682	ko00061
41	Carbon fixation pathways in prokaryotes	14 (2.23%)	28 (1.67%)	0.11968	ko00720
42	Benzoate degradation	6 (0.96%)	10 (0.6%)	0.126813	ko00362
43	Huntington's disease	2 (0.32%)	2 (0.12%)	0.140485	ko05016
44	MAPK signaling pathway - fly	2 (0.32%)	2 (0.12%)	0.140485	ko04013
45	Biosynthesis of amino acids	43 (6.86%)	100 (5.98%)	0.143594	ko01230
46	Ascorbate and aldarate metabolism	4 (0.64%)	6 (0.36%)	0.146045	ko00053
47	Lipoic acid metabolism	3 (0.48%)	4 (0.24%)	0.151335	ko00785
48	Metabolism of xenobiotics by cytochrome P450	3 (0.48%)	4 (0.24%)	0.151335	ko00980
49	Drug metabolism - cytochrome P450	3 (0.48%)	4 (0.24%)	0.151335	ko00982
50	Longevity regulating pathway - multiple species	3 (0.48%)	4 (0.24%)	0.151335	ko04213
51	Lysine degradation	8 (1.28%)	15 (0.9%)	0.157478	ko00310
52	Propanoate metabolism	13 (2.07%)	27 (1.61%)	0.170192	ko00640
53	Tryptophan metabolism	7 (1.12%)	13 (0.78%)	0.174298	ko00380
54	Amino sugar and nucleotide sugar metabolism	16 (2.55%)	35 (2.09%)	0.199932	ko00520
55	Glyoxylate and dicarboxylate metabolism	13 (2.07%)	28 (1.67%)	0.21397	ko00630
56	Biofilm formation - Vibrio cholerae	5 (0.8%)	9 (0.54%)	0.216048	ko05111
57	RNA degradation	8 (1.28%)	16 (0.96%)	0.216087	ko03018
58	Cysteine and methionine metabolism	12 (1.91%)	26 (1.56%)	0.235245	ko00270
59	Nitrogen metabolism	7 (1.12%)	14 (0.84%)	0.241018	ko00910
60	Starch and sucrose metabolism	9 (1.44%)	19 (1.14%)	0.253009	ko00500
61	Carotenoid biosynthesis	3 (0.48%)	5 (0.3%)	0.274961	ko00906
62	Fructose and mannose metabolism	7 (1.12%)	15 (0.9%)	0.314117	ko00051
63	Insect hormone biosynthesis	2 (0.32%)	3 (0.18%)	0.316301	ko00981
64	PPAR signaling pathway	2 (0.32%)	3 (0.18%)	0.316301	ko03320
65	Longevity regulating pathway	2 (0.32%)	3 (0.18%)	0.316301	ko04211
66	Tuberculosis	2 (0.32%)	3 (0.18%)	0.316301	ko05152
67	FoxO signaling pathway	2 (0.32%)	3 (0.18%)	0.316301	ko04068
68	Limonene and pinene degradation	4 (0.64%)	8 (0.48%)	0.348379	ko00903
69	Pentose and glucuronate interconversions	4 (0.64%)	8 (0.48%)	0.348379	ko00040
70	Glycerolipid metabolism	8 (1.28%)	18 (1.08%)	0.350769	ko00561
71	Renal cell carcinoma	1 (0.16%)	1 (0.06%)	0.375	ko05211
72	Nitrotoluene degradation	1 (0.16%)	1 (0.06%)	0.375	ko00633
73	Amoebiasis	1 (0.16%)	1 (0.06%)	0.375	ko05146
74	Apoptosis - fly	1 (0.16%)	1 (0.06%)	0.375	ko04214
75	Geraniol degradation	1 (0.16%)	1 (0.06%)	0.375	ko00281
76	Pathways in cancer	1 (0.16%)	1 (0.06%)	0.375	ko05200
77	Insulin resistance	1 (0.16%)	1 (0.06%)	0.375	ko04931
78	Plant-pathogen interaction	1 (0.16%)	1 (0.06%)	0.375	ko04626
79	Ethylbenzene degradation	1 (0.16%)	1 (0.06%)	0.375	ko00642
80	alpha-Linolenic acid metabolism	1 (0.16%)	1 (0.06%)	0.375	ko00592
81	GABAergic synapse	1 (0.16%)	1 (0.06%)	0.375	ko04727
82	Adipocytokine signaling pathway	1 (0.16%)	1 (0.06%)	0.375	ko04920
83	Type I diabetes mellitus	1 (0.16%)	1 (0.06%)	0.375	ko04940
84	Glutamatergic synapse	1 (0.16%)	1 (0.06%)	0.375	ko04724
85	Salmonella infection	1 (0.16%)	1 (0.06%)	0.375	ko05132
86	Riboflavin metabolism	7 (1.12%)	16 (0.96%)	0.390361	ko00740
87	Cell cycle - Caulobacter	5 (0.8%)	11 (0.66%)	0.398346	ko04112
88	Longevity regulating pathway - worm	3 (0.48%)	6 (0.36%)	0.403876	ko04212
89	D-Alanine metabolism	3 (0.48%)	6 (0.36%)	0.403876	ko00473
90	Vancomycin resistance	3 (0.48%)	6 (0.36%)	0.403876	ko01502
91	Glycine, serine and threonine metabolism	15 (2.39%)	37 (2.21%)	0.410075	ko00260
92	Thiamine metabolism	6 (0.96%)	14 (0.84%)	0.436182	ko00730
93	Nicotinate and nicotinamide metabolism	6 (0.96%)	14 (0.84%)	0.436182	ko00760
94	Selenocompound metabolism	4 (0.64%)	9 (0.54%)	0.454245	ko00450
95	Biosynthesis of unsaturated fatty acids	2 (0.32%)	4 (0.24%)	0.481267	ko01040
96	Styrene degradation	2 (0.32%)	4 (0.24%)	0.481267	ko00643
97	Legionellosis	2 (0.32%)	4 (0.24%)	0.481267	ko05134
98	Sulfur relay system	5 (0.8%)	12 (0.72%)	0.489826	ko04122
99	One carbon pool by folate	5 (0.8%)	12 (0.72%)	0.489826	ko00670
100	Phosphotransferase system (PTS)	9 (1.44%)	23 (1.38%)	0.514401	ko02060
101	Ubiquinone and other terpenoid-quinone biosynthesis	6 (0.96%)	15 (0.9%)	0.517559	ko00130
102	C5-Branched dibasic acid metabolism	3 (0.48%)	7 (0.42%)	0.524822	ko00660
103	Butanoate metabolism	8 (1.28%)	21 (1.26%)	0.560027	ko00650
104	Staphylococcus aureus infection	12 (1.91%)	32 (1.91%)	0.567234	ko05150
105	Sulfur metabolism	5 (0.8%)	13 (0.78%)	0.57563	ko00920
106	Peptidoglycan biosynthesis	9 (1.44%)	24 (1.44%)	0.577221	ko00550
107	Caprolactam degradation	1 (0.16%)	2 (0.12%)	0.609515	ko00930
108	Platinum drug resistance	1 (0.16%)	2 (0.12%)	0.609515	ko01524
109	Arachidonic acid metabolism	1 (0.16%)	2 (0.12%)	0.609515	ko00590
110	Chlorocyclohexane and chlorobenzene degradation	1 (0.16%)	2 (0.12%)	0.609515	ko00361
111	RNA polymerase	2 (0.32%)	5 (0.3%)	0.618804	ko03020
112	Glutathione metabolism	3 (0.48%)	8 (0.48%)	0.630687	ko00480
113	beta-Alanine metabolism	3 (0.48%)	8 (0.48%)	0.630687	ko00410
114	Biotin metabolism	4 (0.64%)	11 (0.66%)	0.642243	ko00780
115	Galactose metabolism	7 (1.12%)	20 (1.2%)	0.672784	ko00052
116	Terpenoid backbone biosynthesis	4 (0.64%)	12 (0.72%)	0.718452	ko00900
117	Valine, leucine and isoleucine biosynthesis	3 (0.48%)	9 (0.54%)	0.718908	ko00290
118	Valine, leucine and isoleucine degradation	5 (0.8%)	15 (0.9%)	0.720871	ko00280
119	2-Oxocarboxylic acid metabolism	5 (0.8%)	15 (0.9%)	0.720871	ko01210
120	Pantothenate and CoA biosynthesis	6 (0.96%)	18 (1.08%)	0.724667	ko00770
121	Aminobenzoate degradation	2 (0.32%)	6 (0.36%)	0.726269	ko00627
122	Antifolate resistance	2 (0.32%)	6 (0.36%)	0.726269	ko01523
123	Biofilm formation - Escherichia coli	2 (0.32%)	6 (0.36%)	0.726269	ko02026
124	MAPK signaling pathway - plant	1 (0.16%)	3 (0.18%)	0.756122	ko04016
125	Thyroid hormone synthesis	1 (0.16%)	3 (0.18%)	0.756122	ko04918
126	Xylene degradation	1 (0.16%)	3 (0.18%)	0.756122	ko00622
127	D-Glutamine and D-glutamate metabolism	1 (0.16%)	3 (0.18%)	0.756122	ko00471
128	Phosphatidylinositol signaling system	1 (0.16%)	3 (0.18%)	0.756122	ko04070
129	Synthesis and degradation of ketone bodies	1 (0.16%)	3 (0.18%)	0.756122	ko00072
130	Phenylalanine metabolism	3 (0.48%)	10 (0.6%)	0.789775	ko00360
131	Glycerophospholipid metabolism	6 (0.96%)	20 (1.2%)	0.822764	ko00564
132	Base excision repair	4 (0.64%)	14 (0.84%)	0.833459	ko03410
133	Other glycan degradation	2 (0.32%)	8 (0.48%)	0.865567	ko00511
134	Homologous recombination	6 (0.96%)	22 (1.32%)	0.890862	ko03440
135	Tropane, piperidine and pyridine alkaloid biosynthesis	1 (0.16%)	5 (0.3%)	0.904975	ko00960
136	Vitamin B6 metabolism	1 (0.16%)	5 (0.3%)	0.904975	ko00750
137	Novobiocin biosynthesis	1 (0.16%)	5 (0.3%)	0.904975	ko00401
138	ABC transporters	26 (4.15%)	83 (4.96%)	0.905859	ko02010
139	beta-Lactam resistance	4 (0.64%)	16 (0.96%)	0.906336	ko01501
140	Folate biosynthesis	5 (0.8%)	20 (1.2%)	0.922204	ko00790
141	Nucleotide excision repair	2 (0.32%)	10 (0.6%)	0.936894	ko03420
142	Streptomycin biosynthesis	1 (0.16%)	6 (0.36%)	0.940716	ko00521
143	Mismatch repair	5 (0.8%)	21 (1.26%)	0.941579	ko03430
144	DNA replication	5 (0.8%)	21 (1.26%)	0.941579	ko03030
145	Histidine metabolism	3 (0.48%)	14 (0.84%)	0.942242	ko00340
146	Phenylalanine, tyrosine and tryptophan biosynthesis	4 (0.64%)	19 (1.14%)	0.963305	ko00400
147	Two-component system	21 (3.35%)	77 (4.61%)	0.980077	ko02020
148	Lysine biosynthesis	2 (0.32%)	14 (0.84%)	0.987235	ko00300
149	Cationic antimicrobial peptide (CAMP) resistance	2 (0.32%)	14 (0.84%)	0.987235	ko01503
150	Quorum sensing	12 (1.91%)	54 (3.23%)	0.995178	ko02024
151	Porphyrin and chlorophyll metabolism	2 (0.32%)	17 (1.02%)	0.996336	ko00860
152	Protein export	1 (0.16%)	14 (0.84%)	0.998657	ko03060
153	Oxidative phosphorylation	3 (0.48%)	27 (1.61%)	0.999593	ko00190

## Sheet: proteins
#	Pathway	Proteins
1	Microbial metabolism in diverse environments (no map in kegg database)	WP_001200748.1, WP_000164332.1, WP_001052566.1, WP_001115446.1, WP_000105070.1, WP_000545928.1, WP_000417016.1, WP_001009516.1, WP_000612128.1, WP_000942744.1, WP_000756609.1, WP_001126603.1, WP_000088195.1, WP_000068176.1, WP_001031407.1, WP_000262644.1, WP_000290401.1, WP_000116224.1, WP_000109906.1, WP_000863985.1, WP_000660023.1, WP_001085505.1, WP_000448222.1, WP_000008673.1, WP_000161536.1,…
2	Carbon metabolism (no map in kegg database)	WP_000164332.1, WP_001115446.1, WP_000105070.1, WP_000417016.1, WP_001009516.1, WP_000058381.1, WP_000942744.1, WP_000756609.1, WP_000068176.1, WP_001031407.1, WP_000116224.1, WP_000109906.1, WP_000660023.1, WP_001085505.1, WP_000093351.1, WP_000655864.1, WP_000211359.1, WP_001019337.1, WP_001130051.1, WP_000862083.1, WP_001096494.1, WP_001074749.1, WP_000291415.1, WP_000774281.1, WP_000279414.1,…
3	Biosynthesis of antibiotics (no map in kegg database)	WP_000839926.1, WP_001200748.1, WP_000150017.1, WP_000164332.1, WP_001115446.1, WP_000105070.1, WP_000779747.1, WP_000417016.1, WP_001009516.1, WP_001078457.1, WP_000942744.1, WP_000756609.1, WP_000572878.1, WP_000652047.1, WP_000030812.1, WP_000068176.1, WP_001031407.1, WP_000290401.1, WP_000116224.1, WP_000109906.1, WP_001085505.1, WP_000130149.1, WP_000666799.1, WP_000093351.1, WP_001010412.1,…
4	Metabolic pathways (no map in kegg database)	WP_000830380.1, WP_000839926.1, WP_001200748.1, WP_000049919.1, WP_000150017.1, WP_000259692.1, WP_000164332.1, WP_000277421.1, WP_000164421.1, WP_000532966.1, WP_001115446.1, WP_000105070.1, WP_000779747.1, WP_000767028.1, WP_000184947.1, WP_000545928.1, WP_000417016.1, WP_001009516.1, WP_000046602.1, WP_000612128.1, WP_000942744.1, WP_000959424.1, WP_000413167.1, WP_000756609.1, WP_000572878.1,…
5	Glycolysis / Gluconeogenesis	WP_001200748.1, WP_000163995.1, WP_000068176.1, WP_001031407.1, WP_000290401.1, WP_000109906.1, WP_001085505.1, WP_001789170.1, WP_000862083.1, WP_001074749.1, WP_000846637.1, WP_000279414.1, WP_001260089.1, WP_000035320.1, WP_001031880.1, WP_001021214.1, WP_000781945.1, WP_000190138.1, WP_000473675.1, WP_000158374.1, WP_000955795.1, WP_001227718.1, WP_001131841.1, WP_000192168.1, WP_000148862.1,…
6	Pyruvate metabolism	WP_001223008.1, WP_001009516.1, WP_000058381.1, WP_000942744.1, WP_000756609.1, WP_000068176.1, WP_000290401.1, WP_000116224.1, WP_000109906.1, WP_000161536.1, WP_000211359.1, WP_001019337.1, WP_001130051.1, WP_000862083.1, WP_000774281.1, WP_000846637.1, WP_000035320.1, WP_001031880.1, WP_000413437.1, WP_001062658.1, WP_001021214.1, WP_000190138.1, WP_000040069.1, WP_000894658.1, WP_000955795.1,…
7	Purine metabolism	WP_000545928.1, WP_000612128.1, WP_000572878.1, WP_000030812.1, WP_000688126.1, WP_000660023.1, WP_000264071.1, WP_000160304.1, WP_000666799.1, WP_001010412.1, WP_001077683.1, WP_001038308.1, WP_000008673.1, WP_000848350.1, WP_000076682.1, WP_000843296.1, WP_000032727.1, WP_000701483.1, WP_000684141.1, WP_000562498.1, WP_000421410.1, WP_000289136.1, WP_000933774.1, WP_001101908.1, WP_000174053.1,…
8	Carbon fixation in photosynthetic organisms	WP_000164332.1, WP_001031407.1, WP_000109906.1, WP_000655864.1, WP_001074749.1, WP_000279414.1, WP_001260089.1, WP_001131841.1, WP_000192168.1, WP_000106144.1
9	Arginine biosynthesis	WP_000545928.1, WP_000612128.1, WP_001126603.1, WP_000660023.1, WP_000138487.1, WP_000008673.1, WP_000129413.1, WP_000167867.1, WP_000793606.1, WP_000660045.1, WP_000897635.1, WP_001074342.1, WP_000136159.1
10	Alanine, aspartate and glutamate metabolism	WP_000259692.1, WP_000959424.1, WP_000572878.1, WP_001126603.1, WP_000138487.1, WP_001016166.1, WP_001126264.1, WP_001190913.1, WP_000291415.1, WP_000483713.1, WP_000660045.1, WP_000095328.1, WP_000681758.1, WP_000334467.1, WP_000689998.1
11	Methane metabolism	WP_000417016.1, WP_001031407.1, WP_001085505.1, WP_000862083.1, WP_000291415.1, WP_000774281.1, WP_000040069.1, WP_000120494.1, WP_000158374.1, WP_001155264.1, WP_001131841.1, WP_000192168.1, WP_000422860.1, WP_001125209.1, WP_000706134.1, WP_001051594.1
12	Pentose phosphate pathway	WP_001083311.1, WP_000164332.1, WP_000105070.1, WP_001031407.1, WP_000655864.1, WP_000667286.1, WP_001096494.1, WP_000933774.1, WP_000181322.1, WP_001131841.1, WP_000192168.1, WP_000148862.1, WP_000422860.1, WP_000197806.1, WP_001051594.1
13	Ribosome	WP_001790547.1, WP_000615921.1, WP_000024827.1, WP_001274017.1, WP_000808968.1, WP_000048060.1, WP_000623881.1, WP_001788193.1, WP_000868342.1, WP_000916187.1, WP_001137495.1, WP_000124353.1, WP_000644737.1, WP_001085792.1, WP_000766074.1, WP_000388082.1, WP_000004086.1, WP_001140799.1, WP_000547687.1, WP_000090796.1, WP_000897044.1, WP_000178881.1, WP_001265709.1, WP_000290472.1, WP_001096577.1,…
14	Fatty acid degradation	WP_001200748.1, WP_000290401.1, WP_001008395.1, WP_001789170.1, WP_001021214.1, WP_000781945.1, WP_000154506.1, WP_000955795.1, WP_001154633.1, WP_000142189.1, WP_000199070.1
15	Arginine and proline metabolism	WP_000259692.1, WP_000779747.1, WP_001078457.1, WP_000290401.1, WP_001045421.1, WP_001196354.1, WP_001021214.1, WP_000362972.1, WP_000167867.1, WP_001024094.1, WP_000167314.1, WP_000897635.1
16	Taurine and hypotaurine metabolism	WP_000959424.1, WP_000138487.1, WP_000774281.1, WP_000040069.1, WP_000689998.1
17	NOD-like receptor signaling pathway	WP_000985617.1, WP_000240662.1, WP_001018928.1, WP_001190695.1, WP_000811163.1
18	Pyrimidine metabolism	WP_000277421.1, WP_000767028.1, WP_001272126.1, WP_000088195.1, WP_000002080.1, WP_000160304.1, WP_001038308.1, WP_001016166.1, WP_000048712.1, WP_000076682.1, WP_000843296.1, WP_001126264.1, WP_001040245.1, WP_000701483.1, WP_001190913.1, WP_001242320.1, WP_000121875.1, WP_000134963.1, WP_000562498.1, WP_000273356.1, WP_001133011.1, WP_001024094.1, WP_000867960.1, WP_001071721.1, WP_000439693.1,…
19	Drug metabolism - other enzymes	WP_000264071.1, WP_000121875.1, WP_000273356.1, WP_000551283.1, WP_000867960.1, WP_000648617.1, WP_000424966.1, WP_000588527.1
20	Citrate cycle (TCA cycle)	WP_001115446.1, WP_000068176.1, WP_000116224.1, WP_000109906.1, WP_000211359.1, WP_001130051.1, WP_000035320.1, WP_000190138.1, WP_000729744.1, WP_000180666.1, WP_000123165.1, WP_001020801.1, WP_000863440.1, WP_000829167.1, WP_000809526.1
21	Peroxisome	WP_000863556.1, WP_001008395.1, WP_000291415.1, WP_000874681.1, WP_000197034.1, WP_000123165.1
22	Glucagon signaling pathway	WP_000068176.1, WP_000846637.1, WP_000035320.1, WP_001031880.1, WP_000158374.1, WP_001125209.1
23	Fluid shear stress and atherosclerosis	WP_000985617.1, WP_000240662.1, WP_000660045.1, WP_001018928.1, WP_001190695.1, WP_000811163.1
24	Chloroalkane and chloroalkene degradation	WP_001200748.1, WP_000290401.1, WP_001789170.1, WP_001021214.1, WP_000781945.1, WP_000955795.1
25	Biosynthesis of secondary metabolites (no map in kegg database)	WP_000839926.1, WP_001200748.1, WP_000150017.1, WP_000164332.1, WP_000532966.1, WP_001115446.1, WP_000105070.1, WP_000779747.1, WP_000184947.1, WP_000417016.1, WP_001009516.1, WP_001078457.1, WP_000942744.1, WP_000756609.1, WP_000572878.1, WP_000089941.1, WP_000030812.1, WP_000068176.1, WP_001031407.1, WP_000290401.1, WP_000116224.1, WP_000109906.1, WP_001085505.1, WP_000264071.1, WP_001008551.1,…
26	Degradation of aromatic compounds (no map in kegg database)	WP_001200748.1, WP_000863985.1, WP_001789170.1, WP_000781945.1, WP_000362972.1, WP_000955795.1, WP_000670752.1, WP_001228162.1
27	Bacterial invasion of epithelial cells	WP_000275730.1, WP_000794589.1, WP_001039410.1, WP_000841422.1
28	Naphthalene degradation	WP_001200748.1, WP_001789170.1, WP_000781945.1, WP_000955795.1
29	Inositol phosphate metabolism	WP_001260089.1, WP_000690411.1, WP_000710549.1, WP_000163794.1, WP_000130472.1
30	Tyrosine metabolism	WP_001200748.1, WP_001186805.1, WP_001789170.1, WP_000781945.1, WP_000955795.1, WP_000683931.1, WP_000670752.1
31	Retinol metabolism	WP_001200748.1, WP_001789170.1, WP_000781945.1
32	Atrazine degradation	WP_000545928.1, WP_000612128.1, WP_000008673.1
33	Alzheimer's disease	WP_000664764.1, WP_000279414.1, WP_000106144.1
34	Epithelial cell signaling in Helicobacter pylori infection	WP_000008673.1, WP_000848304.1, WP_000137775.1
35	Cyanoamino acid metabolism	WP_000120494.1, WP_000867960.1, WP_000681758.1
36	HIF-1 signaling pathway	WP_000068176.1, WP_000279414.1, WP_000035320.1, WP_000106144.1
37	Aminoacyl-tRNA biosynthesis	WP_000734064.1, WP_001030080.1, WP_001051127.1, WP_001021145.1, WP_001288202.1, WP_000425353.1, WP_000545370.1, WP_000435132.1, WP_000170162.1, WP_001283792.1, WP_000631967.1, WP_000814098.1, WP_000161299.1
38	Central carbon metabolism in cancer	WP_000105070.1, WP_000068176.1, WP_000035320.1, WP_000158374.1, WP_001125209.1
39	Fatty acid metabolism (no map in kegg database)	WP_001009516.1, WP_000942744.1, WP_000756609.1, WP_001019337.1, WP_001008395.1, WP_000167269.1, WP_000154506.1, WP_000933195.1, WP_001154633.1, WP_000199070.1, WP_000730043.1, WP_001100524.1
40	Fatty acid biosynthesis	WP_001009516.1, WP_000942744.1, WP_000756609.1, WP_001019337.1, WP_001008395.1, WP_000167269.1, WP_000933195.1, WP_000730043.1, WP_001100524.1
41	Carbon fixation pathways in prokaryotes	WP_001009516.1, WP_000942744.1, WP_000756609.1, WP_000116224.1, WP_001019337.1, WP_000862083.1, WP_000774281.1, WP_000190138.1, WP_000729744.1, WP_000040069.1, WP_000123165.1, WP_001020801.1, WP_000199070.1, WP_000809526.1
42	Benzoate degradation	WP_000863985.1, WP_000362972.1, WP_000154506.1, WP_001154633.1, WP_000142189.1, WP_000199070.1
43	Huntington's disease	WP_000863556.1, WP_000874681.1
44	MAPK signaling pathway - fly	WP_000863556.1, WP_000874681.1
45	Biosynthesis of amino acids (no map in kegg database)	WP_000839926.1, WP_000150017.1, WP_000164332.1, WP_000164421.1, WP_000779747.1, WP_000417016.1, WP_001078457.1, WP_001126603.1, WP_000652047.1, WP_001031407.1, WP_001085505.1, WP_000130149.1, WP_000655864.1, WP_000491986.1, WP_001096494.1, WP_001074749.1, WP_000279414.1, WP_000460421.1, WP_001260089.1, WP_000167867.1, WP_000210828.1, WP_000729744.1, WP_000933774.1, WP_000793606.1, WP_000735864.1,…
46	Ascorbate and aldarate metabolism	WP_000290401.1, WP_000050762.1, WP_001021214.1, WP_000699538.1
47	Lipoic acid metabolism	WP_000668820.1, WP_000280814.1, WP_000201875.1
48	Metabolism of xenobiotics by cytochrome P450	WP_001200748.1, WP_001789170.1, WP_000781945.1
49	Drug metabolism - cytochrome P450	WP_001200748.1, WP_001789170.1, WP_000781945.1
50	Longevity regulating pathway - multiple species	WP_000863556.1, WP_000874681.1, WP_000353960.1
51	Lysine degradation	WP_001052566.1, WP_001115446.1, WP_000262644.1, WP_000290401.1, WP_001021214.1, WP_000180666.1, WP_000142189.1, WP_000199070.1
52	Propanoate metabolism	WP_001009516.1, WP_000942744.1, WP_000756609.1, WP_001019337.1, WP_001789170.1, WP_000862083.1, WP_000774281.1, WP_000846637.1, WP_001031880.1, WP_000040069.1, WP_000894658.1, WP_001020801.1, WP_000199070.1
53	Tryptophan metabolism	WP_000290401.1, WP_001021214.1, WP_000180666.1, WP_000867960.1, WP_000142189.1, WP_000199070.1, WP_000813537.1
54	Amino sugar and nucleotide sugar metabolism	WP_000532966.1, WP_000046602.1, WP_000413167.1, WP_000779509.1, WP_000034526.1, WP_000521491.1, WP_000723445.1, WP_000473675.1, WP_001227718.1, WP_000459068.1, WP_000721336.1, WP_000608440.1, WP_000148862.1, WP_001230690.1, WP_000334467.1, WP_001292247.1
55	Glyoxylate and dicarboxylate metabolism	WP_000417016.1, WP_001126603.1, WP_000093351.1, WP_000667097.1, WP_000291415.1, WP_000729744.1, WP_000120494.1, WP_001155264.1, WP_000239131.1, WP_000199070.1, WP_000866742.1, WP_000829167.1, WP_000706134.1
56	Biofilm formation - Vibrio cholerae	WP_000164421.1, WP_000413167.1, WP_000779509.1, WP_001838365.1, WP_000723445.1
57	RNA degradation	WP_000052590.1, WP_000811375.1, WP_000076682.1, WP_001178942.1, WP_001050064.1, WP_001050914.1, WP_000240653.1, WP_001115101.1
58	Cysteine and methionine metabolism	WP_000164421.1, WP_000652047.1, WP_000207845.1, WP_000491986.1, WP_000846637.1, WP_000460421.1, WP_001031880.1, WP_000735864.1, WP_001838365.1, WP_000057594.1, WP_000076036.1, WP_001140234.1
59	Nitrogen metabolism	WP_001126603.1, WP_000660023.1, WP_000138487.1, WP_000448222.1, WP_001118726.1, WP_000867960.1, WP_001074342.1
60	Starch and sucrose metabolism	WP_000163995.1, WP_000532966.1, WP_000031523.1, WP_000721336.1, WP_001041911.1, WP_000279374.1, WP_000719184.1, WP_000148862.1, WP_000159755.1
61	Carotenoid biosynthesis	WP_000686175.1, WP_000871725.1, WP_000160442.1
62	Fructose and mannose metabolism	WP_001031407.1, WP_000648718.1, WP_001260089.1, WP_000083789.1, WP_001292149.1, WP_001131841.1, WP_000192168.1
63	Insect hormone biosynthesis	WP_000290401.1, WP_001021214.1
64	PPAR signaling pathway	WP_000417369.1, WP_001008395.1
65	Longevity regulating pathway	WP_000863556.1, WP_000874681.1
66	Tuberculosis	WP_000759232.1, WP_000240653.1
67	FoxO signaling pathway	WP_000863556.1, WP_000874681.1
68	Limonene and pinene degradation	WP_000290401.1, WP_001021214.1, WP_001096116.1, WP_001228162.1
69	Pentose and glucuronate interconversions	WP_000164332.1, WP_000638469.1, WP_000721336.1, WP_000610169.1
70	Glycerolipid metabolism	WP_000417369.1, WP_000290401.1, WP_001021214.1, WP_000098285.1, WP_000690027.1, WP_000976269.1, WP_000866742.1, WP_000287588.1
71	Renal cell carcinoma	WP_000116224.1
72	Nitrotoluene degradation	WP_000069106.1
73	Amoebiasis	WP_000167867.1
74	Apoptosis - fly	WP_000052781.1
75	Geraniol degradation	WP_001154633.1
76	Pathways in cancer	WP_000116224.1
77	Insulin resistance	WP_000334467.1
78	Plant-pathogen interaction	WP_000417369.1
79	Ethylbenzene degradation	WP_001154633.1
80	alpha-Linolenic acid metabolism	WP_001154633.1
81	GABAergic synapse	WP_001126603.1
82	Adipocytokine signaling pathway	WP_001008395.1
83	Type I diabetes mellitus	WP_000240653.1
84	Glutamatergic synapse	WP_001126603.1
85	Salmonella infection	WP_000954802.1
86	Riboflavin metabolism	WP_000089941.1, WP_001008551.1, WP_000677261.1, WP_001182436.1, WP_000237518.1, WP_001289311.1, WP_001028431.1
87	Cell cycle - Caulobacter	WP_000472302.1, WP_000121116.1, WP_000391031.1, WP_000888997.1, WP_000375652.1
88	Longevity regulating pathway - worm	WP_000863556.1, WP_000874681.1, WP_000240653.1
89	D-Alanine metabolism	WP_000159631.1, WP_000395692.1, WP_001281145.1
90	Vancomycin resistance	WP_000159631.1, WP_000611462.1, WP_001281145.1
91	Glycine, serine and threonine metabolism	WP_000417016.1, WP_000652047.1, WP_000421699.1, WP_001085505.1, WP_000093351.1, WP_000291415.1, WP_000066521.1, WP_000460421.1, WP_000210828.1, WP_000735864.1, WP_000120494.1, WP_000158374.1, WP_000866742.1, WP_001125209.1, WP_001140234.1
92	Thiamine metabolism	WP_000396077.1, WP_000594959.1, WP_011447028.1, WP_001021468.1, WP_000435044.1, WP_000872653.1
93	Nicotinate and nicotinamide metabolism	WP_000088195.1, WP_000160304.1, WP_000843296.1, WP_000823233.1, WP_000149686.1, WP_001019324.1
94	Selenocompound metabolism	WP_000652047.1, WP_001051127.1, WP_000491986.1, WP_000134963.1
95	Biosynthesis of unsaturated fatty acids (no map in kegg database)	WP_000167269.1, WP_000730043.1
96	Styrene degradation	WP_000863985.1, WP_000867960.1
97	Legionellosis	WP_000683931.1, WP_000240653.1
98	Sulfur relay system	WP_000866971.1, WP_011447028.1, WP_000836465.1, WP_000872653.1, WP_000230173.1
99	One carbon pool by folate	WP_000093351.1, WP_000164545.1, WP_000120494.1, WP_000709290.1, WP_000161299.1
100	Phosphotransferase system (PTS)	WP_000050762.1, WP_000083789.1, WP_001292149.1, WP_000473675.1, WP_000815795.1, WP_001227718.1, WP_000279374.1, WP_000159755.1, WP_000699538.1
101	Ubiquinone and other terpenoid-quinone biosynthesis	WP_000184947.1, WP_001045421.1, WP_000031265.1, WP_001024094.1, WP_000526687.1, WP_000149296.1
102	C5-Branched dibasic acid metabolism	WP_000130149.1, WP_001020801.1, WP_000186134.1
103	Butanoate metabolism	WP_000130149.1, WP_000183771.1, WP_000190138.1, WP_000154506.1, WP_000894658.1, WP_000955795.1, WP_000199070.1, WP_000186134.1
104	Staphylococcus aureus infection	WP_000791407.1, WP_000395692.1, WP_000791587.1, WP_001549607.1, WP_000595324.1, WP_000594519.1, WP_000789821.1, WP_000739209.1, WP_000728706.1, WP_001056227.1, WP_000934406.1, WP_000160859.1
105	Sulfur metabolism	WP_000652047.1, WP_000677261.1, WP_001838365.1, WP_000057594.1, WP_001028431.1
106	Peptidoglycan biosynthesis	WP_000830380.1, WP_000046602.1, WP_000159631.1, WP_000469887.1, WP_000611462.1, WP_000340118.1, WP_000138356.1, WP_000608440.1, WP_000793069.1
107	Caprolactam degradation	WP_001228162.1
108	Platinum drug resistance	WP_000024137.1
109	Arachidonic acid metabolism	WP_000448078.1
110	Chlorocyclohexane and chlorobenzene degradation	WP_000863985.1
111	RNA polymerase	WP_000701483.1, WP_000933956.1
112	Glutathione metabolism	WP_000105070.1, WP_000448078.1, WP_000123165.1
113	beta-Alanine metabolism	WP_000290401.1, WP_001021214.1, WP_000867960.1
114	Biotin metabolism	WP_000049919.1, WP_000167269.1, WP_000933195.1, WP_000730043.1
115	Galactose metabolism	WP_000034526.1, WP_000815795.1, WP_000459068.1, WP_000721336.1, WP_001041911.1, WP_000634685.1, WP_001230690.1
116	Terpenoid backbone biosynthesis	WP_000616885.1, WP_000197034.1, WP_001817755.1, WP_000199070.1
117	Valine, leucine and isoleucine biosynthesis	WP_000130149.1, WP_000210828.1, WP_000076036.1
118	Valine, leucine and isoleucine degradation	WP_000290401.1, WP_001021214.1, WP_001154633.1, WP_000199070.1, WP_000076036.1
119	2-Oxocarboxylic acid metabolism (no map in kegg database)	WP_000130149.1, WP_000729744.1, WP_000123165.1, WP_000076036.1, WP_000829167.1
120	Pantothenate and CoA biosynthesis	WP_000130149.1, WP_000862727.1, WP_000215724.1, WP_000867960.1, WP_000076036.1, WP_000401377.1
121	Aminobenzoate degradation	WP_000435044.1, WP_000867960.1
122	Antifolate resistance	WP_000120494.1, WP_000709290.1
123	Biofilm formation - Escherichia coli	WP_000164421.1, WP_000532966.1
124	MAPK signaling pathway - plant	WP_000024137.1
125	Thyroid hormone synthesis	WP_000448078.1
126	Xylene degradation	WP_000863985.1
127	D-Glutamine and D-glutamate metabolism	WP_001039659.1
128	Phosphatidylinositol signaling system	WP_000130472.1
129	Synthesis and degradation of ketone bodies	WP_000199070.1
130	Phenylalanine metabolism	WP_001075804.1, WP_000683931.1, WP_000390575.1
131	Glycerophospholipid metabolism	WP_000832260.1, WP_000757569.1, WP_001212860.1, WP_000958858.1, WP_001218596.1, WP_000287588.1
132	Base excision repair	WP_001038308.1, WP_001133011.1, WP_001001228.1, WP_000594993.1
133	Other glycan degradation (no map in kegg database)	WP_000717381.1, WP_000725222.1
134	Homologous recombination	WP_000934798.1, WP_001038308.1, WP_001133011.1, WP_000368166.1, WP_000969811.1, WP_000594993.1
135	Tropane, piperidine and pyridine alkaloid biosynthesis	WP_000683931.1
136	Vitamin B6 metabolism	WP_000690439.1
137	Novobiocin biosynthesis	WP_000683931.1
138	ABC transporters	WP_000479576.1, WP_000140050.1, WP_001229077.1, WP_000818914.1, WP_000671240.1, WP_000759232.1, WP_000034976.1, WP_000825929.1, WP_000589260.1, WP_000597238.1, WP_001214661.1, WP_000948981.1, WP_000732326.1, WP_001045124.1, WP_000615461.1, WP_001103232.1, WP_001096791.1, WP_001080809.1, WP_000737654.1, WP_000721553.1, WP_001813976.1, WP_000173869.1, WP_000894464.1, WP_000786734.1, WP_000754443.1,…
139	beta-Lactam resistance	WP_000140050.1, WP_078056052.1, WP_000138356.1, WP_000786734.1
140	Folate biosynthesis	WP_000167946.1, WP_000435044.1, WP_000134232.1, WP_000446724.1, WP_000230173.1
141	Nucleotide excision repair	WP_001038308.1, WP_001133011.1
142	Streptomycin biosynthesis	WP_000130472.1
143	Mismatch repair	WP_000934798.1, WP_000159865.1, WP_001249285.1, WP_000969811.1, WP_000594993.1
144	DNA replication	WP_000934798.1, WP_001038308.1, WP_001133011.1, WP_000375652.1, WP_000969811.1
145	Histidine metabolism	WP_000290401.1, WP_001021214.1, WP_000683931.1
146	Phenylalanine, tyrosine and tryptophan biosynthesis	WP_000839926.1, WP_000150017.1, WP_000683931.1, WP_001015117.1
147	Two-component system	WP_000058381.1, WP_000759232.1, WP_000153530.1, WP_001126603.1, WP_001008722.1, WP_000064078.1, WP_000395692.1, WP_000871601.1, WP_000606546.1, WP_000149064.1, WP_000127979.1, WP_001096116.1, WP_000435044.1, WP_000477517.1, WP_001096791.1, WP_001017131.1, WP_000244412.1, WP_000719184.1, WP_000199070.1, WP_001279338.1, WP_000987769.1
148	Lysine biosynthesis	WP_000611462.1, WP_000735864.1
149	Cationic antimicrobial peptide (CAMP) resistance	WP_000395692.1, WP_001279338.1
150	Quorum sensing	WP_000067365.1, WP_000164421.1, WP_000140050.1, WP_000121116.1, WP_000556259.1, WP_000757543.1, WP_001008395.1, WP_001096116.1, WP_001039410.1, WP_001096791.1, WP_000758215.1, WP_000786734.1
151	Porphyrin and chlorophyll metabolism	WP_000075703.1, WP_001230228.1
152	Protein export	WP_000758215.1
153	Oxidative phosphorylation	WP_000667097.1, WP_001140871.1, WP_000046076.1
