# Supplementary material for: Transcriptome and Proteome of Methicillin-Resistant Staphylococcus aureus Small-Colony Variants Reveal Changed Metabolism and Increased Immune Evasion
Source: Microbiol Spectr. 2023 Feb 14;11(2):e01898-22. doi: 10.1128/spectrum.01898-22 (PMC10101100; doi:10.1128/spectrum.01898-22)
Supplement: Supplemental file 6 — Supplemental material. Download spectrum.01898-22-s0006.xlsx, XLSX file, 0.02 MB [file spectrum.01898-22-s0006.xlsx]

## Sheet: Correlation pathways
Pathway_ID	Pathway_Name	Protein P-value	Gene P-value	Protein ID	Gene ID
ko00730	Thiamine metabolism	0.436182	0.916732	WP_000396077.1;WP_000594959.1;WP_011447028.1;WP_001021468.1;WP_000435044.1;WP_000872653.1	SATW20_RS08735;SATW20_RS01635;SATW20_RS15230;SATW20_RS12955
ko00670	One carbon pool by folate	0.489826	0.763158	WP_000093351.1;WP_000164545.1;WP_000120494.1;WP_000709290.1;WP_000161299.1	SATW20_RS07685;SATW20_RS05730;SATW20_RS05725;SATW20_RS08270;SATW20_RS06500
ko00790	Folate biosynthesis	0.922204	0.999665	WP_000167946.1;WP_000435044.1;WP_000134232.1;WP_000446724.1;WP_000230173.1	SATW20_RS13815;SATW20_RS04190;SATW20_RS15230
ko00380	Tryptophan metabolism	0.174298	0.826551	WP_000290401.1;WP_001021214.1;WP_000180666.1;WP_000867960.1;WP_000142189.1;WP_000199070.1;WP_000813537.1	SATW20_RS01210;SATW20_RS07180;SATW20_RS00915;SATW20_RS01015
ko00361	Chlorocyclohexane and chlorobenzene degradation	0.609515	0.665364	WP_000863985.1	SATW20_RS14850;SATW20_RS14530
ko00791	Atrazine degradation	0.0525766	0.159002	WP_000545928.1;WP_000612128.1;WP_000008673.1	SATW20_RS13270;SATW20_RS13275;SATW20_RS13265
ko00710	Carbon fixation in photosynthetic organisms	0.000383072	0.149168	WP_000164332.1;WP_001031407.1;WP_000109906.1;WP_000655864.1;WP_001074749.1;WP_000279414.1;WP_001260089.1;WP_001131841.1;WP_000192168.1;WP_000106144.1	SATW20_RS07225;SATW20_RS04550;SATW20_RS04540;SATW20_RS09615;SATW20_RS04545;SATW20_RS09045;SATW20_RS13525
ko02024	Quorum sensing	0.995178	0.117353	WP_000067365.1;WP_000164421.1;WP_000140050.1;WP_000121116.1;WP_000556259.1;WP_000757543.1;WP_001008395.1;WP_001096116.1;WP_001039410.1;WP_001096791.1;WP_000758215.1;WP_000786734.1	SATW20_RS07415;SATW20_RS09800;SATW20_RS03440;SATW20_RS01215;SATW20_RS07425;SATW20_RS07420;SATW20_RS10665;SATW20_RS12175;SATW20_RS05295;SATW20_RS15345;SATW20_RS01070;SATW20_RS05600;SATW20_RS05285;SATW20_RS09465;SATW20_RS00970;SATW20_RS05280;SATW20_RS05290;SATW20_RS02120;SATW20_RS12765;SATW20_RS08785;SATW20_RS01235;SATW20_RS07410;SATW20_RS16360;SATW20_RS12115;SATW20_RS15630;SATW20_RS06600;SATW20_RS…
ko02020	Two-component system	0.980077	0.185621	WP_000058381.1;WP_000759232.1;WP_000153530.1;WP_001126603.1;WP_001008722.1;WP_000064078.1;WP_000395692.1;WP_000871601.1;WP_000606546.1;WP_000149064.1;WP_000127979.1;WP_001096116.1;WP_000435044.1;WP_000477517.1;WP_001096791.1;WP_001017131.1;WP_000244412.1;WP_000719184.1;WP_000199070.1;WP_001279338.1;WP_000987769.1	SATW20_RS13850;SATW20_RS09800;SATW20_RS13840;SATW20_RS07320;SATW20_RS07610;SATW20_RS12100;SATW20_RS15210;SATW20_RS01375;SATW20_RS12110;SATW20_RS07605;SATW20_RS09070;SATW20_RS01380;SATW20_RS05535;SATW20_RS01385;SATW20_RS12095;SATW20_RS13675;SATW20_RS05125;SATW20_RS03930;SATW20_RS02120;SATW20_RS10350;SATW20_RS12090;SATW20_RS13800;SATW20_RS16360;SATW20_RS12115;SATW20_RS04160;SATW20_RS04165;SATW20_RS…
ko00633	Nitrotoluene degradation	0.375	0.709442	WP_000069106.1	SATW20_RS14535
ko03020	RNA polymerase	0.618804	0.822574	WP_000701483.1;WP_000933956.1	SATW20_RS03280;SATW20_RS03285
ko00550	Peptidoglycan biosynthesis	0.577221	0.999665	WP_000830380.1;WP_000046602.1;WP_000159631.1;WP_000469887.1;WP_000611462.1;WP_000340118.1;WP_000138356.1;WP_000608440.1;WP_000793069.1	SATW20_RS12350;SATW20_RS08435;SATW20_RS04350;SATW20_RS07395
ko00720	Carbon fixation pathways in prokaryotes	0.11968	0.999665	WP_001009516.1;WP_000942744.1;WP_000756609.1;WP_000116224.1;WP_001019337.1;WP_000862083.1;WP_000774281.1;WP_000190138.1;WP_000729744.1;WP_000040069.1;WP_000123165.1;WP_001020801.1;WP_000199070.1;WP_000809526.1	SATW20_RS05945;SATW20_RS06885;SATW20_RS09180;SATW20_RS05125;SATW20_RS09310;SATW20_RS08630
ko00290	Valine, leucine and isoleucine biosynthesis	0.718908	0.00399576	WP_000130149.1;WP_000210828.1;WP_000076036.1	SATW20_RS11985;SATW20_RS11965;SATW20_RS11950;SATW20_RS11970;SATW20_RS11955;SATW20_RS11960;SATW20_RS11975;SATW20_RS11945;SATW20_RS07745;SATW20_RS11980;SATW20_RS12850
ko00562	Inositol phosphate metabolism	0.0303545	0.96713	WP_001260089.1;WP_000690411.1;WP_000710549.1;WP_000163794.1;WP_000130472.1	SATW20_RS10665;SATW20_RS04550
ko00010	Glycolysis / Gluconeogenesis	0.000101751	0.488688	WP_001200748.1;WP_000163995.1;WP_000068176.1;WP_001031407.1;WP_000290401.1;WP_000109906.1;WP_001085505.1;WP_001789170.1;WP_000862083.1;WP_001074749.1;WP_000846637.1;WP_000279414.1;WP_001260089.1;WP_000035320.1;WP_001031880.1;WP_001021214.1;WP_000781945.1;WP_000190138.1;WP_000473675.1;WP_000158374.1;WP_000955795.1;WP_001227718.1;WP_001131841.1;WP_000192168.1;WP_000148862.1;WP_000634685.1;WP_001125…	SATW20_RS12735;SATW20_RS06885;SATW20_RS03645;SATW20_RS04550;SATW20_RS13710;SATW20_RS01260;SATW20_RS15055;SATW20_RS04540;SATW20_RS04555;SATW20_RS00915;SATW20_RS14620;SATW20_RS00820;SATW20_RS04690;SATW20_RS09310;SATW20_RS08180;SATW20_RS09615;SATW20_RS04545;SATW20_RS09045
ko00061	Fatty acid biosynthesis	0.0988682	0.919247	WP_001009516.1;WP_000942744.1;WP_000756609.1;WP_001019337.1;WP_001008395.1;WP_000167269.1;WP_000933195.1;WP_000730043.1;WP_001100524.1	SATW20_RS03440;SATW20_RS01215;SATW20_RS14315;SATW20_RS13485;SATW20_RS08630
ko03440	Homologous recombination	0.890862	0.999665	WP_000934798.1;WP_001038308.1;WP_001133011.1;WP_000368166.1;WP_000969811.1;WP_000594993.1	SATW20_RS06480;SATW20_RS06555;SATW20_RS02265
ko00622	Xylene degradation	0.756122	0.916732	WP_000863985.1	SATW20_RS14530
ko01220	Degradation of aromatic compounds	0.0189767	0.67035	WP_001200748.1;WP_000863985.1;WP_001789170.1;WP_000781945.1;WP_000362972.1;WP_000955795.1;WP_000670752.1;WP_001228162.1	SATW20_RS12735;SATW20_RS03645;SATW20_RS13710;SATW20_RS00820;SATW20_RS14530
ko00780	Biotin metabolism	0.642243	0.999665	WP_000049919.1;WP_000167269.1;WP_000933195.1;WP_000730043.1	SATW20_RS07840;SATW20_RS14315;SATW20_RS13485
ko00230	Purine metabolism	0.000127051	0.0855482	WP_000545928.1;WP_000612128.1;WP_000572878.1;WP_000030812.1;WP_000688126.1;WP_000660023.1;WP_000264071.1;WP_000160304.1;WP_000666799.1;WP_001010412.1;WP_001077683.1;WP_001038308.1;WP_000008673.1;WP_000848350.1;WP_000076682.1;WP_000843296.1;WP_000032727.1;WP_000701483.1;WP_000684141.1;WP_000562498.1;WP_000421410.1;WP_000289136.1;WP_000933774.1;WP_001101908.1;WP_000174053.1;WP_000551283.1;WP_001133…	SATW20_RS00125;SATW20_RS10495;SATW20_RS03280;SATW20_RS02380;SATW20_RS05715;SATW20_RS00085;SATW20_RS13270;SATW20_RS05730;SATW20_RS04310;SATW20_RS13275;SATW20_RS05705;SATW20_RS05725;SATW20_RS05720;SATW20_RS06810;SATW20_RS00760;SATW20_RS07900;SATW20_RS13365;SATW20_RS03285;SATW20_RS14445;SATW20_RS06255;SATW20_RS05735;SATW20_RS15150;SATW20_RS12430;SATW20_RS13265;SATW20_RS05685;SATW20_RS05690;SATW20_RS…
ko00130	Ubiquinone and other terpenoid-quinone biosynthesis	0.517559	0.665364	WP_000184947.1;WP_001045421.1;WP_000031265.1;WP_001024094.1;WP_000526687.1;WP_000149296.1	SATW20_RS02570;SATW20_RS00220;SATW20_RS01415;SATW20_RS12460;SATW20_RS08865;SATW20_RS05580;SATW20_RS07910
ko01200	Carbon metabolism	8.7361e-07	0.338765	WP_000164332.1;WP_001115446.1;WP_000105070.1;WP_000417016.1;WP_001009516.1;WP_000058381.1;WP_000942744.1;WP_000756609.1;WP_000068176.1;WP_001031407.1;WP_000116224.1;WP_000109906.1;WP_000660023.1;WP_001085505.1;WP_000093351.1;WP_000655864.1;WP_000211359.1;WP_001019337.1;WP_001130051.1;WP_000862083.1;WP_001096494.1;WP_001074749.1;WP_000291415.1;WP_000774281.1;WP_000279414.1;WP_000460421.1;WP_001260…	SATW20_RS05210;SATW20_RS11985;SATW20_RS05945;SATW20_RS07225;SATW20_RS15085;SATW20_RS06885;SATW20_RS14430;SATW20_RS14585;SATW20_RS09570;SATW20_RS09090;SATW20_RS04550;SATW20_RS07180;SATW20_RS09180;SATW20_RS09250;SATW20_RS04540;SATW20_RS05125;SATW20_RS04555;SATW20_RS08270;SATW20_RS00960;SATW20_RS04690;SATW20_RS08265;SATW20_RS14580;SATW20_RS09310;SATW20_RS00650;SATW20_RS06255;SATW20_RS08180;SATW20_RS…
ko00473	D-Alanine metabolism	0.403876	0.822574	WP_000159631.1;WP_000395692.1;WP_001281145.1	SATW20_RS12065;SATW20_RS08125;SATW20_RS05015
ko00281	Geraniol degradation	0.375	0.709442	WP_001154633.1	SATW20_RS01200
ko00400	Phenylalanine, tyrosine and tryptophan biosynthesis	0.963305	0.999665	WP_000839926.1;WP_000150017.1;WP_000683931.1;WP_001015117.1	SATW20_RS04025;SATW20_RS07380;SATW20_RS07355
ko01040	Biosynthesis of unsaturated fatty acids	0.481267	0.822574	WP_000167269.1;WP_000730043.1	SATW20_RS14315;SATW20_RS13485
ko00860	Porphyrin and chlorophyll metabolism	0.996336	0.999665	WP_000075703.1;WP_001230228.1	SATW20_RS07575;SATW20_RS15430
ko00660	C5-Branched dibasic acid metabolism	0.524822	0.0855482	WP_000130149.1;WP_001020801.1;WP_000186134.1	SATW20_RS11950;SATW20_RS11970;SATW20_RS12845;SATW20_RS11955;SATW20_RS11975;SATW20_RS11980;SATW20_RS12850
ko00260	Glycine, serine and threonine metabolism	0.410075	0.00390009	WP_000417016.1;WP_000652047.1;WP_000421699.1;WP_001085505.1;WP_000093351.1;WP_000291415.1;WP_000066521.1;WP_000460421.1;WP_000210828.1;WP_000735864.1;WP_000120494.1;WP_000158374.1;WP_000866742.1;WP_001125209.1;WP_001140234.1	SATW20_RS11985;SATW20_RS07490;SATW20_RS04730;SATW20_RS14585;SATW20_RS07145;SATW20_RS07150;SATW20_RS09250;SATW20_RS04555;SATW20_RS14315;SATW20_RS08270;SATW20_RS04690;SATW20_RS08265;SATW20_RS14580;SATW20_RS08180;SATW20_RS02750;SATW20_RS08260;SATW20_RS07085;SATW20_RS07380;SATW20_RS07485;SATW20_RS04370;SATW20_RS07140;SATW20_RS09245;SATW20_RS07745;SATW20_RS07155
ko00910	Nitrogen metabolism	0.241018	0.709442	WP_001126603.1;WP_000660023.1;WP_000138487.1;WP_000448222.1;WP_001118726.1;WP_000867960.1;WP_001074342.1	SATW20_RS13850;SATW20_RS06255;SATW20_RS06980;SATW20_RS13845;SATW20_RS15255;SATW20_RS13835
ko04112	Cell cycle - Caulobacter	0.398346	0.999665	WP_000472302.1;WP_000121116.1;WP_000391031.1;WP_000888997.1;WP_000375652.1	SATW20_RS10800
ko00627	Aminobenzoate degradation	0.726269	0.822574	WP_000435044.1;WP_000867960.1	SATW20_RS01635;SATW20_RS15230
ko00760	Nicotinate and nicotinamide metabolism	0.436182	0.822574	WP_000088195.1;WP_000160304.1;WP_000843296.1;WP_000823233.1;WP_000149686.1;WP_001019324.1	SATW20_RS00125;SATW20_RS10555;SATW20_RS00760;SATW20_RS12430;SATW20_RS10520
ko04626	Plant-pathogen interaction	0.375	0.709442	WP_000417369.1	SATW20_RS06935
ko00071	Fatty acid degradation	0.00510632	0.0715416	WP_001200748.1;WP_000290401.1;WP_001008395.1;WP_001789170.1;WP_001021214.1;WP_000781945.1;WP_000154506.1;WP_000955795.1;WP_001154633.1;WP_000142189.1;WP_000199070.1	SATW20_RS12735;SATW20_RS03440;SATW20_RS01215;SATW20_RS01200;SATW20_RS03645;SATW20_RS01210;SATW20_RS13710;SATW20_RS00915;SATW20_RS00820;SATW20_RS01205
ko03030	DNA replication	0.941579	0.999665	WP_000934798.1;WP_001038308.1;WP_001133011.1;WP_000375652.1;WP_000969811.1	SATW20_RS06650;SATW20_RS02265
ko00350	Tyrosine metabolism	0.03795	0.763158	WP_001200748.1;WP_001186805.1;WP_001789170.1;WP_000781945.1;WP_000955795.1;WP_000683931.1;WP_000670752.1	SATW20_RS12735;SATW20_RS03645;SATW20_RS13710;SATW20_RS00820
ko01110	Biosynthesis of secondary metabolites	0.0188379	0.030297	WP_000839926.1;WP_001200748.1;WP_000150017.1;WP_000164332.1;WP_000532966.1;WP_001115446.1;WP_000105070.1;WP_000779747.1;WP_000184947.1;WP_000417016.1;WP_001009516.1;WP_001078457.1;WP_000942744.1;WP_000756609.1;WP_000572878.1;WP_000089941.1;WP_000030812.1;WP_000068176.1;WP_001031407.1;WP_000290401.1;WP_000116224.1;WP_000109906.1;WP_001085505.1;WP_000264071.1;WP_001008551.1;WP_000160304.1;WP_000130…	SATW20_RS05210;SATW20_RS12735;SATW20_RS11985;SATW20_RS00125;SATW20_RS04025;SATW20_RS07225;SATW20_RS07490;SATW20_RS15085;SATW20_RS04730;SATW20_RS11965;SATW20_RS10495;SATW20_RS14430;SATW20_RS02380;SATW20_RS14585;SATW20_RS10665;SATW20_RS01200;SATW20_RS07145;SATW20_RS05715;SATW20_RS03645;SATW20_RS09570;SATW20_RS11950;SATW20_RS09090;SATW20_RS04550;SATW20_RS02570;SATW20_RS05730;SATW20_RS15270;SATW20_RS…
ko00480	Glutathione metabolism	0.630687	0.999665	WP_000105070.1;WP_000448078.1;WP_000123165.1	SATW20_RS15180
ko00220	Arginine biosynthesis	0.000425979	0.0289315	WP_000545928.1;WP_000612128.1;WP_001126603.1;WP_000660023.1;WP_000138487.1;WP_000008673.1;WP_000129413.1;WP_000167867.1;WP_000793606.1;WP_000660045.1;WP_000897635.1;WP_001074342.1;WP_000136159.1	SATW20_RS13270;SATW20_RS15270;SATW20_RS13275;SATW20_RS05150;SATW20_RS12555;SATW20_RS05155;SATW20_RS06255;SATW20_RS13265;SATW20_RS15265;SATW20_RS06250;SATW20_RS06980;SATW20_RS15255
ko00520	Amino sugar and nucleotide sugar metabolism	0.199932	0.498055	WP_000532966.1;WP_000046602.1;WP_000413167.1;WP_000779509.1;WP_000034526.1;WP_000521491.1;WP_000723445.1;WP_000473675.1;WP_001227718.1;WP_000459068.1;WP_000721336.1;WP_000608440.1;WP_000148862.1;WP_001230690.1;WP_000334467.1;WP_001292247.1	SATW20_RS05675;SATW20_RS12510;SATW20_RS00890;SATW20_RS00855;SATW20_RS00900;SATW20_RS03415;SATW20_RS03335;SATW20_RS04140;SATW20_RS12350;SATW20_RS14620;SATW20_RS00845;SATW20_RS00895;SATW20_RS14125;SATW20_RS04350;SATW20_RS01035
ko00270	Cysteine and methionine metabolism	0.235245	0.170829	WP_000164421.1;WP_000652047.1;WP_000207845.1;WP_000491986.1;WP_000846637.1;WP_000460421.1;WP_001031880.1;WP_000735864.1;WP_001838365.1;WP_000057594.1;WP_000076036.1;WP_001140234.1	SATW20_RS05210;SATW20_RS00060;SATW20_RS07490;SATW20_RS14585;SATW20_RS07145;SATW20_RS01260;SATW20_RS00220;SATW20_RS15055;SATW20_RS08865;SATW20_RS14580;SATW20_RS00650;SATW20_RS02750;SATW20_RS09610;SATW20_RS07485;SATW20_RS07140
ko00592	alpha-Linolenic acid metabolism	0.375	0.709442	WP_001154633.1	SATW20_RS01200
ko00625	Chloroalkane and chloroalkene degradation	0.0130495	0.0855482	WP_001200748.1;WP_000290401.1;WP_001789170.1;WP_001021214.1;WP_000781945.1;WP_000955795.1	SATW20_RS12735;SATW20_RS03645;SATW20_RS13710;SATW20_RS00915;SATW20_RS00820;SATW20_RS14850
ko01230	Biosynthesis of amino acids	0.143594	0.00835849	WP_000839926.1;WP_000150017.1;WP_000164332.1;WP_000164421.1;WP_000779747.1;WP_000417016.1;WP_001078457.1;WP_001126603.1;WP_000652047.1;WP_001031407.1;WP_001085505.1;WP_000130149.1;WP_000655864.1;WP_000491986.1;WP_001096494.1;WP_001074749.1;WP_000279414.1;WP_000460421.1;WP_001260089.1;WP_000167867.1;WP_000210828.1;WP_000729744.1;WP_000933774.1;WP_000793606.1;WP_000735864.1;WP_000120494.1;WP_001838…	SATW20_RS05210;SATW20_RS11985;SATW20_RS05945;SATW20_RS04025;SATW20_RS07225;SATW20_RS07490;SATW20_RS11965;SATW20_RS14585;SATW20_RS07145;SATW20_RS09570;SATW20_RS11950;SATW20_RS09090;SATW20_RS04550;SATW20_RS07150;SATW20_RS07500;SATW20_RS00220;SATW20_RS11970;SATW20_RS05605;SATW20_RS09250;SATW20_RS04540;SATW20_RS04555;SATW20_RS05150;SATW20_RS12555;SATW20_RS15465;SATW20_RS08865;SATW20_RS05155;SATW20_RS…
ko00650	Butanoate metabolism	0.560027	0.665364	WP_000130149.1;WP_000183771.1;WP_000190138.1;WP_000154506.1;WP_000894658.1;WP_000955795.1;WP_000199070.1;WP_000186134.1	SATW20_RS06885;SATW20_RS11950;SATW20_RS12845;SATW20_RS05125;SATW20_RS00820;SATW20_RS11955;SATW20_RS13485;SATW20_RS15070;SATW20_RS12850;SATW20_RS01205
ko00362	Benzoate degradation	0.126813	0.763158	WP_000863985.1;WP_000362972.1;WP_000154506.1;WP_001154633.1;WP_000142189.1;WP_000199070.1	SATW20_RS01200;SATW20_RS01210;SATW20_RS14530;SATW20_RS01205
ko00040	Pentose and glucuronate interconversions	0.348379	0.999665	WP_000164332.1;WP_000638469.1;WP_000721336.1;WP_000610169.1	SATW20_RS01320;SATW20_RS01325
ko00360	Phenylalanine metabolism	0.789775	0.999665	WP_001075804.1;WP_000683931.1;WP_000390575.1	SATW20_RS07510
ko00750	Vitamin B6 metabolism	0.904975	0.96713	WP_000690439.1	SATW20_RS07150
ko02060	Phosphotransferase system (PTS)	0.514401	0.709442	WP_000050762.1;WP_000083789.1;WP_001292149.1;WP_000473675.1;WP_000815795.1;WP_001227718.1;WP_000279374.1;WP_000159755.1;WP_000699538.1	SATW20_RS15305;SATW20_RS02820;SATW20_RS12515;SATW20_RS14620;SATW20_RS12755;SATW20_RS02075;SATW20_RS02085;SATW20_RS04130;SATW20_RS02080;SATW20_RS12760
ko00330	Arginine and proline metabolism	0.00560428	0.858433	WP_000259692.1;WP_000779747.1;WP_001078457.1;WP_000290401.1;WP_001045421.1;WP_001196354.1;WP_001021214.1;WP_000362972.1;WP_000167867.1;WP_001024094.1;WP_000167314.1;WP_000897635.1	SATW20_RS14720;SATW20_RS12460;SATW20_RS05130;SATW20_RS00915;SATW20_RS09495;SATW20_RS12555
ko00280	Valine, leucine and isoleucine degradation	0.720871	0.822574	WP_000290401.1;WP_001021214.1;WP_001154633.1;WP_000199070.1;WP_000076036.1	SATW20_RS01200;SATW20_RS00915;SATW20_RS08175;SATW20_RS08180;SATW20_RS08165;SATW20_RS08170
ko00561	Glycerolipid metabolism	0.350769	0.822574	WP_000417369.1;WP_000290401.1;WP_001021214.1;WP_000098285.1;WP_000690027.1;WP_000976269.1;WP_000866742.1;WP_000287588.1	SATW20_RS01705;SATW20_RS07850;SATW20_RS07280;SATW20_RS00915;SATW20_RS06935;SATW20_RS05425;SATW20_RS04370
ko04122	Sulfur relay system	0.489826	0.999665	WP_000866971.1;WP_011447028.1;WP_000836465.1;WP_000872653.1;WP_000230173.1	SATW20_RS08735
ko00020	Citrate cycle (TCA cycle)	0.0108333	0.916732	WP_001115446.1;WP_000068176.1;WP_000116224.1;WP_000109906.1;WP_000211359.1;WP_001130051.1;WP_000035320.1;WP_000190138.1;WP_000729744.1;WP_000180666.1;WP_000123165.1;WP_001020801.1;WP_000863440.1;WP_000829167.1;WP_000809526.1	SATW20_RS05945;SATW20_RS15085;SATW20_RS06885;SATW20_RS09090;SATW20_RS05125;SATW20_RS08180;SATW20_RS09615
ko00500	Starch and sucrose metabolism	0.253009	0.999665	WP_000163995.1;WP_000532966.1;WP_000031523.1;WP_000721336.1;WP_001041911.1;WP_000279374.1;WP_000719184.1;WP_000148862.1;WP_000159755.1	SATW20_RS02820;SATW20_RS05535;SATW20_RS08120;SATW20_RS02825
ko00740	Riboflavin metabolism	0.390361	0.709442	WP_000089941.1;WP_001008551.1;WP_000677261.1;WP_001182436.1;WP_000237518.1;WP_001289311.1;WP_001028431.1	SATW20_RS06830;SATW20_RS09500;SATW20_RS01635;SATW20_RS02125;SATW20_RS09510;SATW20_RS07160;SATW20_RS09515
ko00310	Lysine degradation	0.157478	0.999665	WP_001052566.1;WP_001115446.1;WP_000262644.1;WP_000290401.1;WP_001021214.1;WP_000180666.1;WP_000142189.1;WP_000199070.1	SATW20_RS01210;SATW20_RS00915;SATW20_RS12685
ko00590	Arachidonic acid metabolism	0.609515	0.822574	WP_000448078.1	SATW20_RS15180
ko00430	Taurine and hypotaurine metabolism	0.00734198	0.709442	WP_000959424.1;WP_000138487.1;WP_000774281.1;WP_000040069.1;WP_000689998.1	SATW20_RS07750;SATW20_RS09170;SATW20_RS09180
ko03430	Mismatch repair	0.941579	0.999665	WP_000934798.1;WP_000159865.1;WP_001249285.1;WP_000969811.1;WP_000594993.1	SATW20_RS06915;SATW20_RS11915;SATW20_RS06920;SATW20_RS06105;SATW20_RS02265
ko00680	Methane metabolism	0.000791026	0.826551	WP_000417016.1;WP_001031407.1;WP_001085505.1;WP_000862083.1;WP_000291415.1;WP_000774281.1;WP_000040069.1;WP_000120494.1;WP_000158374.1;WP_001155264.1;WP_001131841.1;WP_000192168.1;WP_000422860.1;WP_001125209.1;WP_000706134.1;WP_001051594.1	SATW20_RS09180;SATW20_RS09250;SATW20_RS04555;SATW20_RS00960;SATW20_RS04690;SATW20_RS09310;SATW20_RS09245;SATW20_RS13385
ko05111	Biofilm formation - Vibrio cholerae	0.216048	0.763158	WP_000164421.1;WP_000413167.1;WP_000779509.1;WP_001838365.1;WP_000723445.1	SATW20_RS05210;SATW20_RS00855;SATW20_RS00900;SATW20_RS00895
ko00052	Galactose metabolism	0.672784	0.488688	WP_000034526.1;WP_000815795.1;WP_000459068.1;WP_000721336.1;WP_001041911.1;WP_000634685.1;WP_001230690.1	SATW20_RS12750;SATW20_RS00890;SATW20_RS16515;SATW20_RS03335;SATW20_RS08120;SATW20_RS00845;SATW20_RS12770;SATW20_RS12755;SATW20_RS14125;SATW20_RS12765;SATW20_RS12760
ko03410	Base excision repair	0.833459	0.999665	WP_001038308.1;WP_001133011.1;WP_001001228.1;WP_000594993.1	SATW20_RS01240
ko02010	ABC transporters	0.905859	0.00612991	WP_000479576.1;WP_000140050.1;WP_001229077.1;WP_000818914.1;WP_000671240.1;WP_000759232.1;WP_000034976.1;WP_000825929.1;WP_000589260.1;WP_000597238.1;WP_001214661.1;WP_000948981.1;WP_000732326.1;WP_001045124.1;WP_000615461.1;WP_001103232.1;WP_001096791.1;WP_001080809.1;WP_000737654.1;WP_000721553.1;WP_001813976.1;WP_000173869.1;WP_000894464.1;WP_000786734.1;WP_000754443.1;WP_000735038.1	SATW20_RS14150;SATW20_RS05870;SATW20_RS03855;SATW20_RS09800;SATW20_RS12665;SATW20_RS04055;SATW20_RS12670;SATW20_RS03780;SATW20_RS14260;SATW20_RS13660;SATW20_RS14155;SATW20_RS02760;SATW20_RS10255;SATW20_RS04330;SATW20_RS04335;SATW20_RS14160;SATW20_RS04770;SATW20_RS05295;SATW20_RS04050;SATW20_RS03770;SATW20_RS05875;SATW20_RS05285;SATW20_RS03775;SATW20_RS00645;SATW20_RS04340;SATW20_RS00785;SATW20_RS…
ko00642	Ethylbenzene degradation	0.375	0.709442	WP_001154633.1	SATW20_RS01200
ko00300	Lysine biosynthesis	0.987235	0.185621	WP_000611462.1;WP_000735864.1	SATW20_RS07490;SATW20_RS07145;SATW20_RS07500;SATW20_RS05605;SATW20_RS07485;SATW20_RS07505;SATW20_RS07140;SATW20_RS07495
ko01120	Microbial metabolism in diverse environments	4.34381e-07	0.00706481	WP_001200748.1;WP_000164332.1;WP_001052566.1;WP_001115446.1;WP_000105070.1;WP_000545928.1;WP_000417016.1;WP_001009516.1;WP_000612128.1;WP_000942744.1;WP_000756609.1;WP_001126603.1;WP_000088195.1;WP_000068176.1;WP_001031407.1;WP_000262644.1;WP_000290401.1;WP_000116224.1;WP_000109906.1;WP_000863985.1;WP_000660023.1;WP_001085505.1;WP_000448222.1;WP_000008673.1;WP_000161536.1;WP_001186805.1;WP_001118…	SATW20_RS05210;SATW20_RS12735;SATW20_RS05945;SATW20_RS13850;SATW20_RS07225;SATW20_RS07490;SATW20_RS15085;SATW20_RS15305;SATW20_RS06885;SATW20_RS14430;SATW20_RS01200;SATW20_RS07145;SATW20_RS03645;SATW20_RS13270;SATW20_RS09570;SATW20_RS09090;SATW20_RS04550;SATW20_RS01210;SATW20_RS13710;SATW20_RS14540;SATW20_RS07150;SATW20_RS13275;SATW20_RS03325;SATW20_RS01260;SATW20_RS07500;SATW20_RS15055;SATW20_RS…
ko01130	Biosynthesis of antibiotics	2.00472e-05	0.00706481	WP_000839926.1;WP_001200748.1;WP_000150017.1;WP_000164332.1;WP_001115446.1;WP_000105070.1;WP_000779747.1;WP_000417016.1;WP_001009516.1;WP_001078457.1;WP_000942744.1;WP_000756609.1;WP_000572878.1;WP_000652047.1;WP_000030812.1;WP_000068176.1;WP_001031407.1;WP_000290401.1;WP_000116224.1;WP_000109906.1;WP_001085505.1;WP_000130149.1;WP_000666799.1;WP_000093351.1;WP_001010412.1;WP_000667097.1;WP_000848…	SATW20_RS12735;SATW20_RS00060;SATW20_RS11985;SATW20_RS04025;SATW20_RS07225;SATW20_RS07490;SATW20_RS15085;SATW20_RS06885;SATW20_RS04730;SATW20_RS10495;SATW20_RS14430;SATW20_RS14585;SATW20_RS12510;SATW20_RS01200;SATW20_RS07145;SATW20_RS05715;SATW20_RS03645;SATW20_RS09570;SATW20_RS11950;SATW20_RS09090;SATW20_RS04550;SATW20_RS01210;SATW20_RS05730;SATW20_RS15270;SATW20_RS13710;SATW20_RS07180;SATW20_RS…
ko00643	Styrene degradation	0.481267	0.665364	WP_000863985.1;WP_000867960.1	SATW20_RS01220;SATW20_RS14530
ko00190	Oxidative phosphorylation	0.999593	0.999665	WP_000667097.1;WP_001140871.1;WP_000046076.1	SATW20_RS12255;SATW20_RS05125;SATW20_RS05035;SATW20_RS12250;SATW20_RS12240;SATW20_RS12245
ko00970	Aminoacyl-tRNA biosynthesis	0.0704308	0.919247	WP_000734064.1;WP_001030080.1;WP_001051127.1;WP_001021145.1;WP_001288202.1;WP_000425353.1;WP_000545370.1;WP_000435132.1;WP_000170162.1;WP_001283792.1;WP_000631967.1;WP_000814098.1;WP_000161299.1	SATW20_RS08745;SATW20_RS00045;SATW20_RS08750;SATW20_RS09020;SATW20_RS06500;SATW20_RS09280;SATW20_RS06755
ko00640	Propanoate metabolism	0.170192	0.488688	WP_001009516.1;WP_000942744.1;WP_000756609.1;WP_001019337.1;WP_001789170.1;WP_000862083.1;WP_000774281.1;WP_000846637.1;WP_001031880.1;WP_000040069.1;WP_000894658.1;WP_001020801.1;WP_000199070.1	SATW20_RS13710;SATW20_RS01260;SATW20_RS15055;SATW20_RS09180;SATW20_RS08175;SATW20_RS09310;SATW20_RS01220;SATW20_RS08180;SATW20_RS15070;SATW20_RS08165;SATW20_RS08170;SATW20_RS08630
ko00903	Limonene and pinene degradation	0.348379	0.919247	WP_000290401.1;WP_001021214.1;WP_001096116.1;WP_001228162.1	SATW20_RS08710;SATW20_RS00915
ko03420	Nucleotide excision repair	0.936894	0.999665	WP_001038308.1;WP_001133011.1	SATW20_RS06120
ko01100	Metabolic pathways	2.84054e-05	0.0417362	WP_000830380.1;WP_000839926.1;WP_001200748.1;WP_000049919.1;WP_000150017.1;WP_000259692.1;WP_000164332.1;WP_000277421.1;WP_000164421.1;WP_000532966.1;WP_001115446.1;WP_000105070.1;WP_000779747.1;WP_000767028.1;WP_000184947.1;WP_000545928.1;WP_000417016.1;WP_001009516.1;WP_000046602.1;WP_000612128.1;WP_000942744.1;WP_000959424.1;WP_000413167.1;WP_000756609.1;WP_000572878.1;WP_001272126.1;WP_001126…	SATW20_RS05210;SATW20_RS12735;SATW20_RS00060;SATW20_RS11985;SATW20_RS00125;SATW20_RS05945;SATW20_RS04025;SATW20_RS06425;SATW20_RS07225;SATW20_RS07490;SATW20_RS05675;SATW20_RS15085;SATW20_RS15305;SATW20_RS06885;SATW20_RS03440;SATW20_RS01215;SATW20_RS04730;SATW20_RS11965;SATW20_RS10495;SATW20_RS03280;SATW20_RS14430;SATW20_RS02380;SATW20_RS14585;SATW20_RS10665;SATW20_RS12255;SATW20_RS12510;SATW20_RS…
ko00770	Pantothenate and CoA biosynthesis	0.724667	0.443193	WP_000130149.1;WP_000862727.1;WP_000215724.1;WP_000867960.1;WP_000076036.1;WP_000401377.1	SATW20_RS12070;SATW20_RS00975;SATW20_RS11950;SATW20_RS09815;SATW20_RS11955;SATW20_RS11960;SATW20_RS11945;SATW20_RS15040;SATW20_RS12850
ko00030	Pentose phosphate pathway	0.0015751	0.936207	WP_001083311.1;WP_000164332.1;WP_000105070.1;WP_001031407.1;WP_000655864.1;WP_000667286.1;WP_001096494.1;WP_000933774.1;WP_000181322.1;WP_001131841.1;WP_000192168.1;WP_000148862.1;WP_000422860.1;WP_000197806.1;WP_001051594.1	SATW20_RS07225;SATW20_RS14430;SATW20_RS09570;SATW20_RS00770;SATW20_RS00775;SATW20_RS13525
ko03018	RNA degradation	0.216087	0.822574	WP_000052590.1;WP_000811375.1;WP_000076682.1;WP_001178942.1;WP_001050064.1;WP_001050914.1;WP_000240653.1;WP_001115101.1	SATW20_RS06870;SATW20_RS04580;SATW20_RS04245;SATW20_RS11080;SATW20_RS06810;SATW20_RS06815
ko00471	D-Glutamine and D-glutamate metabolism	0.756122	0.916732	WP_001039659.1	SATW20_RS06140
ko00511	Other glycan degradation	0.865567	0.916732	WP_000717381.1;WP_000725222.1	SATW20_RS13325;SATW20_RS01490;SATW20_RS13350
ko00051	Fructose and mannose metabolism	0.314117	0.874762	WP_001031407.1;WP_000648718.1;WP_001260089.1;WP_000083789.1;WP_001292149.1;WP_001131841.1;WP_000192168.1	SATW20_RS15305;SATW20_RS12515;SATW20_RS04550;SATW20_RS04130;SATW20_RS04125
ko00620	Pyruvate metabolism	0.000103315	0.488688	WP_001223008.1;WP_001009516.1;WP_000058381.1;WP_000942744.1;WP_000756609.1;WP_000068176.1;WP_000290401.1;WP_000116224.1;WP_000109906.1;WP_000161536.1;WP_000211359.1;WP_001019337.1;WP_001130051.1;WP_000862083.1;WP_000774281.1;WP_000846637.1;WP_000035320.1;WP_001031880.1;WP_000413437.1;WP_001062658.1;WP_001021214.1;WP_000190138.1;WP_000040069.1;WP_000894658.1;WP_000955795.1;WP_000076404.1;WP_000199…	SATW20_RS05945;SATW20_RS15085;SATW20_RS06885;SATW20_RS11965;SATW20_RS14540;SATW20_RS03325;SATW20_RS01260;SATW20_RS15055;SATW20_RS09180;SATW20_RS05125;SATW20_RS00915;SATW20_RS00820;SATW20_RS09310;SATW20_RS02115;SATW20_RS01220;SATW20_RS08180;SATW20_RS09615;SATW20_RS08630;SATW20_RS14625
ko00626	Naphthalene degradation	0.0196572	0.0715416	WP_001200748.1;WP_001789170.1;WP_000781945.1;WP_000955795.1	SATW20_RS12735;SATW20_RS03645;SATW20_RS13710;SATW20_RS00820
ko00340	Histidine metabolism	0.942242	0.822574	WP_000290401.1;WP_001021214.1;WP_000683931.1	SATW20_RS00915;SATW20_RS15465;SATW20_RS13500;SATW20_RS15470;SATW20_RS00040;SATW20_RS15475
ko03060	Protein export	0.998657	0.822574	WP_000758215.1	SATW20_RS12175;SATW20_RS15345;SATW20_RS08785;SATW20_RS06600;SATW20_RS02165;SATW20_RS05175
ko00630	Glyoxylate and dicarboxylate metabolism	0.21397	0.488688	WP_000417016.1;WP_001126603.1;WP_000093351.1;WP_000667097.1;WP_000291415.1;WP_000729744.1;WP_000120494.1;WP_001155264.1;WP_000239131.1;WP_000199070.1;WP_000866742.1;WP_000829167.1;WP_000706134.1	SATW20_RS04730;SATW20_RS09090;SATW20_RS07180;SATW20_RS08270;SATW20_RS00960;SATW20_RS08265;SATW20_RS08180;SATW20_RS08260;SATW20_RS04370;SATW20_RS06980;SATW20_RS09245;SATW20_RS13385
ko00920	Sulfur metabolism	0.57563	0.822574	WP_000652047.1;WP_000677261.1;WP_001838365.1;WP_000057594.1;WP_001028431.1	SATW20_RS05210;SATW20_RS00650;SATW20_RS04170;SATW20_RS02750;SATW20_RS02125
ko01212	Fatty acid metabolism	0.076648	0.916732	WP_001009516.1;WP_000942744.1;WP_000756609.1;WP_001019337.1;WP_001008395.1;WP_000167269.1;WP_000154506.1;WP_000933195.1;WP_001154633.1;WP_000199070.1;WP_000730043.1;WP_001100524.1	SATW20_RS03440;SATW20_RS01215;SATW20_RS01200;SATW20_RS14315;SATW20_RS13485;SATW20_RS08630;SATW20_RS01205
ko00250	Alanine, aspartate and glutamate metabolism	0.00068516	0.00390009	WP_000259692.1;WP_000959424.1;WP_000572878.1;WP_001126603.1;WP_000138487.1;WP_001016166.1;WP_001126264.1;WP_001190913.1;WP_000291415.1;WP_000483713.1;WP_000660045.1;WP_000095328.1;WP_000681758.1;WP_000334467.1;WP_000689998.1	SATW20_RS10495;SATW20_RS12510;SATW20_RS07750;SATW20_RS06430;SATW20_RS06435;SATW20_RS09170;SATW20_RS05715;SATW20_RS00085;SATW20_RS14720;SATW20_RS06420;SATW20_RS05150;SATW20_RS05155;SATW20_RS15070;SATW20_RS06980;SATW20_RS09245
ko00240	Pyrimidine metabolism	0.007396	0.916732	WP_000277421.1;WP_000767028.1;WP_001272126.1;WP_000088195.1;WP_000002080.1;WP_000160304.1;WP_001038308.1;WP_001016166.1;WP_000048712.1;WP_000076682.1;WP_000843296.1;WP_001126264.1;WP_001040245.1;WP_000701483.1;WP_001190913.1;WP_001242320.1;WP_000121875.1;WP_000134963.1;WP_000562498.1;WP_000273356.1;WP_001133011.1;WP_001024094.1;WP_000867960.1;WP_001071721.1;WP_000439693.1;WP_000654060.1;WP_000003…	SATW20_RS00125;SATW20_RS06425;SATW20_RS03280;SATW20_RS07685;SATW20_RS06430;SATW20_RS06435;SATW20_RS08535;SATW20_RS06410;SATW20_RS04310;SATW20_RS06810;SATW20_RS06420;SATW20_RS00760;SATW20_RS12460;SATW20_RS14315;SATW20_RS07900;SATW20_RS03285;SATW20_RS15150;SATW20_RS06440;SATW20_RS12430;SATW20_RS06445
ko00410	beta-Alanine metabolism	0.630687	0.999665	WP_000290401.1;WP_001021214.1;WP_000867960.1	SATW20_RS00915;SATW20_RS15070
ko00053	Ascorbate and aldarate metabolism	0.146045	0.488688	WP_000290401.1;WP_000050762.1;WP_001021214.1;WP_000699538.1	SATW20_RS00915;SATW20_RS02075;SATW20_RS02085;SATW20_RS02080
ko01210	2-Oxocarboxylic acid metabolism	0.720871	0.0361653	WP_000130149.1;WP_000729744.1;WP_000123165.1;WP_000076036.1;WP_000829167.1	SATW20_RS07490;SATW20_RS11965;SATW20_RS11950;SATW20_RS09090;SATW20_RS11970;SATW20_RS11955;SATW20_RS11960;SATW20_RS07485;SATW20_RS11975;SATW20_RS11945;SATW20_RS07140;SATW20_RS11980;SATW20_RS12850
ko03010	Ribosome	0.00278273	0.0417362	WP_001790547.1;WP_000615921.1;WP_000024827.1;WP_001274017.1;WP_000808968.1;WP_000048060.1;WP_000623881.1;WP_001788193.1;WP_000868342.1;WP_000916187.1;WP_001137495.1;WP_000124353.1;WP_000644737.1;WP_001085792.1;WP_000766074.1;WP_000388082.1;WP_000004086.1;WP_001140799.1;WP_000547687.1;WP_000090796.1;WP_000897044.1;WP_000178881.1;WP_001265709.1;WP_000290472.1;WP_001096577.1;WP_000517908.1;WP_000101…	SATW20_RS06715;SATW20_RS08520;SATW20_RS03000;SATW20_RS06805;SATW20_RS12965;SATW20_RS12895;SATW20_RS02270;SATW20_RS12900;SATW20_RS06020;SATW20_RS03255;SATW20_RS06615;SATW20_RS03260;SATW20_RS13030;SATW20_RS12330;SATW20_RS06630;SATW20_RS02260;SATW20_RS09225;SATW20_RS13045;SATW20_RS13055;SATW20_RS03265;SATW20_RS03290;SATW20_RS09005;SATW20_RS08465;SATW20_RS03270;SATW20_RS13065;SATW20_RS09000;SATW20_RS…
ko00564	Glycerophospholipid metabolism	0.822764	0.999665	WP_000832260.1;WP_000757569.1;WP_001212860.1;WP_000958858.1;WP_001218596.1;WP_000287588.1	SATW20_RS05145;SATW20_RS10665;SATW20_RS07095;SATW20_RS07280
